# Supplementary material for: Genome of a Low-Salinity Ammonia-Oxidizing Archaeon Determined by Single-Cell and Metagenomic Analysis
Source: PLoS One. 2011 Feb 22;6(2):e16626. doi: 10.1371/journal.pone.0016626 (PMC3043068; doi:10.1371/journal.pone.0016626)
Supplement: Data S1 — The genome sequence is provided as a fasta file. (TXT) [file pone.0016626.s006.txt]

>Nlim_contig01 [organism=Nitrosoarchaeum limnia] [strain=SFB1]
TTGCTTCTTTTGTTGATCCAACAAAAGATCCACAATCTTATGTTGACAGATACAATAACGAACCAACTTA
CAAAAAATGGTTTGATACAAATTTTCCAGAGTATACATCGATTTATCAAGCAGTTGGATTAGCAGAGCC

>Nlim_contig02 [organism=Nitrosoarchaeum limnia] [strain=SFB1]
TATGTTGTAAATTATCTAAACAAACAAGGGTTGTTTACTAGTGAAAATGTAGATGCACAATGTGGTACTT
GGAAATTTAGTATGATTATTGAAAAATTGGGAATATAGGTAGAGTTTTGTAATTTCATGCGCAAATATAT
CTAAAATTAATTTGAAATCCAGACTAGAAGAATTTTGATGAAAAAGCCCCAAATCGACCGGTTCTTATAC
TAAACAAACTAAACAATATTGGTTTTATTTTTGGTTTTACAATCTGTCGACACAAACACGGGATGCAAAC
GTTGCGGGAAAAAAGGCATGTTAACAGATAACGATACAGGTGAAAGATTTTGTGGTAAATGTGGATTTGT
GATTTCTGAGACATTACAAGATTCAGGTCCTGAATGGAGATCATTTTCAAAAGAAGGGGGATTAGATCCT
ACTAGAACGGGAGCTCCAACATCGTTGGCAATTCATGATAGAGGTCTGGCTACAATTATCAATCCAATCA
ACAGAGATTCTTCAGGAAAGCCACTCACATCATCGATGAAAAGTACCATTGAAAGATTAAGAACGTGGGA
CAGTAGAAGTAAAGTTCATGCATCTTCTGACAGAAATTTACGGCAAGCATTAAGCGAATTAACACGATTA
AAAGACAAACTTGCAGTATCTGATGCAGTTGTTGAAAAGGCTGCATATATTTACAGAAAAGCTCTTGACA
AAGGGTTGGTCAGAGGACGTTCTATTTCAGCATTAATTGCATCTGCACTTTATGCTGCATGCAGAGACAC
AGAAACTCCTAGAACACTAAAAGATGTATCAGATGCAGGAAACATAAAGAAAAAAGATATTGCAAGATGT
TATAGAATTTTACATCAAGAATTAGAGCTAAAAATGCCAGTGGTGGACCCAATTCAATGTATTGCAAGAA
TTGCAAGTAAACTTGGAATCTCAGAAAAAACAAAACGCTATGCAGTCAAAGTACTCAAAACAGCTCAAGA
GCATGAAGAGTCAGCAGGTAAGGATCCTATGGGGCTTGCTGCTGCTGCACTTTACCTATCATGTGTAAGT
AATTCGGAAAACATGACTCAGAGAGACATTGCAGAGGCAGCAAGCGTGACTGAAGTAACAATTAGAAACA
GGTACAAAGGATTGAGAATGGATCAAAATACAGACCTATAAGTTTAGGGTAGAACGATAAGAATCATGAC
TCAAACAAGACCTTTGATATCAATTGTCAATGTAGTGGCATCAGCTACAATAGATCAAAAACTAGATCTT
GTTGATATTACAAAGAAATTTCCAGATGTTGAATATCATCCTGAACAATTCCCAGGTGCTGTCTTTAGAT
TAAAAAATCCAAAAA

>Nlim_contig03 [organism=Nitrosoarchaeum limnia] [strain=SFB1]
TGCCGAAAATGGTAATGCCCCAGTTGCCCCAGGCGAGTTGTAATTTAAAATATGAAAAGACATTGAATCT
CCTTCTAAAATTACATCTGGAACAAATTTCCCTTCTTGATTAATTACTGATGATCTTATCCCGGCTGTTC
CCTTCTCTGTAATTTTTATTGCATCTATTTTTGGCAA

>Nlim_contig04 [organism=Nitrosoarchaeum limnia] [strain=SFB1]
ACTTAGACACGGAACAAAGAATTCAGTTACTACATCATTTCTATCTGAGCGATATTCCTGCTCAAATTTC
ATCTCTCTAAACCCCAATAATTTTTTAATGTAATTTTGTTATTTAAACAAACATTTGTTGAATGACTCTA
CTCTTATTACATGTAAATTATAGATGCTCCCGTCGGGATTTGAACCCGAGATCACTGCCTTGAGAGGGCA
GTATGCTTAGCCGGACTACACCACAGGAGCTTGTTCGAAAACAATCTCAATCTCAATTTAAAGGAAATGT
TTTGACAATGAATCCATTTGTAAAAATTAGTGAGTTTATTGCTTTATACAAAATTTAGATTCATTAATTT
CATGGATTTAAAAAAATTAATTCAAGATCAATCATTAACAGACTTTCCTGTTGGATTTGGAGGATGTAGA
ACTACAAACTCTTTTTTTGATTCCTGTGATTATGATATTACTATATTTGATGATAAACATGATTCAGAGA
AAATAATTTTTTATGATGATGCATTTGTAAAAA

>Nlim_contig05 [organism=Nitrosoarchaeum limnia] [strain=SFB1]
AAATGTGTGTGGAAAGTGAAGACGATGTACCAGTAAATGCAACACAATCACCTTTTTCATCTTTGAATAT
TCCGATTCTCTCTGAAAAGTAATTTGAAATTTCTTCAGAATTTGGTACTGCAATCTTTAATTCAATTTGA
CCGTTATTTATGAAATCTTGAATTTTTTGGATTTTAACGTCTTTGATTAATTTTCCGTCAAAACGTTTTG
TATATTTCTCATTGAATAGTTTAGTAAGTATGTTGAGATCTGATATCTTGAATCTATTTCCCGTAATCAT
TTTTAATTTTGCCTTGCCTGATGTGAAATTATCAAACCCCATTGCAATTCCATCTAAATTTCTTATTGAC
AAAAAATCCACACATCTGTCATATTCCACACATTT

>Nlim_contig06 [organism=Nitrosoarchaeum limnia] [strain=SFB1]
TTCACCATGGTTCAATTAATGAAACTAAATCTGATATTCTTGTAACATATGATGGGATGCAGATAATTCA
TGATGAATCTTGGGAACTTAGAATGCTATTATCTAAAATTAAAGAAAAACGTTTAACCCTTTACAAAGAC
TATGCAAAAAATTGTCTATTTAATTCTCTTTTTTGTTGTGAAAAAACCAAAGACGGAATAATCACTTCTA
ACGTTTTTTCATCCTGTTGGCAGATATGTGCATCTTACTTTTTAGCAGATGCTATTTGTTTATTGAATAC
GTATAGACCCAATCCAACTCATATGTTAGACGTAATGCGTAAATTTAAAAAAAATCAAATCAATGAACAC
ATTTCTACAGTAACTCATACTGTAGGGATTGAGAGGGCAACTCCTTTTTTACTAGATAGAATTCTAAAAT
CTACCATAGGTTTTTCTGACTTTGTAGAGAAAAATAATCACTCAAAAATTATTCAAAACAAACATGAATT
ACTTGTAAAAAACTCTATGCTATCTGACTGCTATTTTTACTTGGGGTATGTAAA

>Nlim_contig07 [organism=Nitrosoarchaeum limnia] [strain=SFB1]
GGATGGTGGAAAGCAGGATCAATTGATGATAACTCCTTTGTTCAAGGAATACAATATCTGATCAAAGAAG
GAATAATGAAAATTCCACCAACAACTCAAGGTACAGCTACTGCCTCCAATCAAATTCCATCTTGGATTAA
AAACAATGCTGGATGGTGGGCAA

>Nlim_contig08 [organism=Nitrosoarchaeum limnia] [strain=SFB1]
GACTCTAGCCCTTTCATGGCTACATATTGAATAGGCTCTGAAACATTAGTAAGGCATAATGCTTCTAATT
TTGACATTTTATTGATAATTTCAGGGCTTGCTATCGCATATCCAATTCTAAATCCTGTCATTGCATGTGA
TTTTGAAAATGACTGTGTTATGATACTTTTATCATAATTATATGATAACACACTTTTCCAATTCGTAAAA
GCATATTCGGAATATATCTCATCACTAAGAATGTACAAATTATTTTTCATACTAATTTGTACAATTTCAT
CTTGTAATTTTTCTGGAAGAATCTTTCCTGTCGGGTTGTTTGGATAATTTAATACAATCATCTTTGTGTT
TGCATTGATTACTTTTTGAATTTGTTCAATAGTTGGTTCCCATTTACTTTCTAATGTGGTTGTAATCGTT
CTTACCTTGATTCCAGAATTTAATGCACAGTCCTTGTATGCAGGCCATGCTGGTTCTATTACAATCATTT
CATCACCTGGATTTAACAATGTTGTAATTGCAGTAAATATTGCAAATCGTGCACCTGGACTTACAAGTAT
ATTTTCTTCAGAGACATTTACATTGAATTTTTTAGATGCGTATTTTGCAAGTGCATTTCTAAATGATGGC
AGTCCTCTTGTTTGACCATATTTAAAAAAACCTTTGTCAAAAACTTCTTGAAGTGCATTTTTTACAATTT
CTGGTGGGGCAAAATCTGGCTCTCCTACCTCCATATGGATAATTTTCTTACCTTCTTGTTCCATTGACTT
TGCTTTCAGAAAAATTGACAGATGAGTTTGCTTGTTTTCTGATTGAACTTTAACTGATTCATTTAATAAA
AAATTCAAAAATTTTGATGCGATTGATTCATCAAAATTTAATCCCTTGCATAATGTGATTACTTGTTTAC
GAAGATTGTCTTCCCTTGATTCATCTGTTATTCCTTTTCCTATGTTTTTTTTAATTTCACCAATTTCTTT

>Nlim_contig09 [organism=Nitrosoarchaeum limnia] [strain=SFB1]
GGCGACAAAGGTCCTGAAGGAATACGTGGTCCTATAGGTCCACAAGGAGACAAAGGTCCAACTGGTCCAT
CTGGAGATAAAGGTCAACTTGGATTACGAGGAGTTCCAGGCGACAAAGGCGACAAAGGTCCACAAGGAGT
TCCCGGCGACAAAGGTCTCACAGGTCCAACTGGTCCAATTGGAGAAAAAGGTCCAACTGGTCCATCTGGT
CCACAAGGTGAAAAAGGAATTCAAGGTCCACCAGGTCCAATTGGAGAAAAAGGTCCAATCGGCCCAATAG
GTGAAAAAGGTCCACTAGGTCCAACTGGCCCACCCGGCGACAAAGGTCTCACAG

>Nlim_contig10 [organism=Nitrosoarchaeum limnia] [strain=SFB1]
AAAAAATTTTGATGCACTTCAGAAAAAACTAGGTGTTGATAATGAAAAATTAAACTCTGTTTTAGAAGAT
CTGGAAAATAAAAAATTTATGAAGGTTGTACAAAAACAGGGGTTATTTGGTCCTAAAATAGAGTTGCATC
CCACTGAAGAAGGACTCAAAAAATATTTTTCTTAAAATCTAGGCGAAAACTACACGGAGCAAATATTATT
CGGTTCTAAAAACCCATTATGTGAAGCAAAAAACATTTGCAGTAGACATTGATGGTACTATTACCGAAAA
TGGGGTTGGTCGAATTAACCTTGATGCGTTATCTGCATTAAGACATCTGACAAATATTGGTCACAATGTA
ATCTTTGTAACTGGACGATCTTCTGTTGAGGCTTATCTCTTATCTGTATTTGGAGGTACTACAAAAATCG
CTGTAGGTGAAAACGGTGGGTGCATTACCTTGAATACTAATGAGCATGTCTTACTTGGCGATTTACAGCA
ATGTCAGAGTGCCTTCCAAATCATTAAAAACGAAATAGATAATGTTGTTGAAAAACCTGTTTTTCCTAGA
ATGACTGAGGTTGTATTGGAAAGAACATTTGATCTTGATTTGGCAAAAAATTTGTTACACGAAAAGAATC
TCGATGTTTTACTATCTGATAGCCAATATGCTTTTCACATAAACTCCCCTGGAATAGACAAGGGAACTGG
GTTTCAAGAAATAATGAGGCGCATGTCAATATCCAGTGATGACGTGATAGCGATTGGTGATAGTGCAACT
GACATCCCACTGTTTAACGTAGC

>Nlim_contig11 [organism=Nitrosoarchaeum limnia] [strain=SFB1]
AAAAACTAGCATTGCACTTGGTAATTCTTCTGAATTTGTAAAATCACATGCAACAATAACCACATCTGCA
AAATCTGGCGATGGAGTTATAGAAGCACTAGATAAATTAGCACCTAAATTATCTGAGGTATAACCATGTC
ATTCAAATCATTATTAGATGAAATTGAAAATAACATTCACAAAATATTAGATGAAATGTCTATGTCTGGA
ATTTTGTTTTCAGTAGAGCCTTCAAAACCTGGATTCGGTGATGCAAGCTCTAATGTTTCATTTTTGCTTG
CAAAGCAGTTAAAAAAAAATCCAAAAGAGATTGCAAATATGTTGGCTTCAAAATTTT

>Nlim_contig12 [organism=Nitrosoarchaeum limnia] [strain=SFB1]
GCTACTGCAACATATGGCTCTGAACTGGCACCACAAGTACAACAATTAAGAGAACTACGAGACAACTCTT
TACTCAAAACAGAATCAGGTACATCATTTATGAGCACATTCAACCAATTCTACTATTCATTTAGTCCAAC
TATTGCCGATTGGGAAAGGGAGAATCCAGTGTTTAAAGAAGCAGTAAAGATTACACTAACCCCAATGATT
AGTTCACTTTCAATTCTAAATAATGTGGATATGGATTCAGAAGCCAAAGTGTTAGGGTATGGAATATCTT
TAATCATACTTAATGTAGGAATGTATTTTGTAGCACCTGC

>Nlim_contig13 [organism=Nitrosoarchaeum limnia] [strain=SFB1]
CAGGGATAACTTTGTAAGAATTAAAGATACCATTGACCGTCAATCTGATCTTATTCATATCCTAAAGGTG
GCTTTTGATATAGAGGCTGACTCTAATTTACTTGAAAACCACACAAAACTGATTCAAAAATCATGCTCAA
CCATACTGACCTTGCTTTCTAGTGCGTAGTTTTCTACATCCTTGTACTAACATTTTAAAATAAGTAATGT
CAATGCGTATCTATGACAGATCAAGCATGTGGATGCGAAGCAGACAGCGGCGATCCAACTTATTCATGTG
ATTGTGATATGCAAGGTCATTGTATATGCAGCGCAGATTGCAAATGTAAAACTGACGTTTGTAAAGAAGC
AGTCAAACAACTCTAAATAGTTGTTTTAATTTTATTTTTCtTTTTAATTATTCTTCTTCCTCAAAGCCCC
ATGATTTTACTAATTCTTTTTGGAACTTATCGGATTGTTTTTCATCTAAAGCAAATCCACAATTTTTGTG
AGTTGGAACTACTGTCATTCCATCAAGCTTGAATTCTACTTCGTACAAGTGAACTTTTGAGCACTCACAC
ATTATGAAAATTCTTGATTTTTCCTCTATATTTGCTTATTTGAATAACGTTTAACTAGGTAATTTCTCAA
TTATCACCGTGAACCAAATTTTCATTATATCTATATTTTTGGTTGTTATCTTTAGTCTTGGATTTTCAAA
TGTCTCTTATGGTCAAGGTGTTCAAACATCTGGTGGTGTCAATGTAGAGGGTTCATGGTATTTGGGAGAA
GGTTTAGCCAAAGGTGATTATTTTGAATATTCAATGTGTGAAATAGATCTTCATGATTGTGCACCAATCA
CTTTTAAATTTTGGATAAAGGGAGAAAAACAACTTGGTACTGAATCATTATGGGATACAGAAGTAGTAGT
TATTGACGGAAATAAAATTATCAAAGGCTCTATGGGACTAGGCAAAACTGCTCCTGAACCAATTACATTT
GATGAAAGTCTTCATGATTATGCTATAGCTTTCAAGTCTTCGTTATCTTGGTTGTCTGCATTTGCTACAG
GAAACCAAAATGATTTGATTCATGGACCAAAAGAGTTCAAAGCTGCAGCATGGGGAAAAATTGGTGCGAT
TGGTGGTGCACAATTAATCACAAAACGAGCTGAAACCATTAACACTCCTGCTGGAGTAATTGATACTGTC
GTTGTTGGTTGGTATAGTGGAAAAAGTAATGAGATTTGGGTATCTGATGGATTTCCATTCCCTGTTAAAG
CATTAACATATGCTTGGGTAACCACCGGCGTTGCTCCTGTTATGTTTCAATTTCAAATAATTGATTTCAA
AGAGAATGTTGCAACCAGTCCCTTTGCAAATGTAGAATCAACTATTCAAAAATCTGATTTACTACACTGT
CCAAAAGAATATTATGAATATACGAGTGGTCGTTCATCTACTAACACTTTTTCTATGATGATTCAGTATA
ACTATTCCCCAAAGGTTCCTCTTGAAGGATGTTTTATTGATTGGAAATTAAATTTCATGGATAAATATAA
TGATGTACAGTTTGTAGATCAAGTTCATTATGATATTTGGGTTGTTGATAAAGATGGTAACAGATTGCGT
TCATATGCACAAGACATTGGACGTGCAGATTTGTTTAACGGATTTGGTCAGGCACACATACTTCTTCCAA
TAAAAGAAAATGCTGGACTTGTAAGATATATTATATTTGTTCATGGTACTGGACCCGAAAACTCAGTACC
CGATGCATCTTTAGGCGGATATGCAGCTATAGACATTCAAATTTCAGAGAATCCTTATCTTACTGCAGCT
AATGGTGATACTTCATCCCCAAAGATTCCATCTTGGATTAAAAATAATGCAGGTTGGTGGAAAGAAGGTT
CAATTGATGATAATTCATTTGTTCAAGGAATTCAATTCTTGATTAAACAGGGTATAATGAAAATTCCACC
TACTACACAAGGTGCAGGTTCAGGATCCAATCAAATCCCAGCTTGGATaAAAAACAATGCAGGTTGGTGG
GCAGAAGGTTCAATTGATGATAACTCTTTCATTCAAGGAATTCAATTTTTGATTAAAGAGGGAATAATGA
AAATTAAGCAACCTAGTACATCTCCTCCATCCGGGTATCAACCTGAATCTCCATTCGGTTAGTTGCTATT
TGATGTATTACATTCAAATTATTAGATTTTAATTCCAAATTAGATAATATCATGACAGGACTATTTAGTT
ATCCAAAACGACAACTCAAAaAATTAGTTAAAGATGGAGATTATACTGAAGCACTTGAATTTGGAAAAAG
TTTACAAGAAAAATTTTCTAATGATGCTGATTATATGTTTATGATGGGTAGCATTTATTTTATTTTGGAA
GAATCAAAAAAAGCCATAGAATATTTCGAAAAATCTTTGAATCTAAATCCCAACGATGTGGAGACTTTGA
CTCTAAAAACAAACGCACATCTTTCATTACAGCAAAAAGATGAGGCAATAGACTGTTGTaaaAAAATCAT
AAAACTAGAACCTaAAAATTACGAGGCACATGGCCTACTTGAAAAATTAGAGTCACTTTGATTTTTATTT
ATTTGGATATTTTTTAATCTCATAGGCATTTTCCAATAACCAATTACAAAATTCTGTTACTTTTTCATTA
AATTCAGTCCAAATGTGTACTGAATGAGGTAGAATGTCTATCTTCCAATTATCTGTAAACACCCTAACTC
CTTCTTTATTTTCATACATGTATGCATCTTCAACTTTAATGTCGCCCAAAACCTCTCTTGCTTTTTCTTT
GATTATCTCTCTATTAATTGGAAATCTTGTTTTTTCATAATCTATGATTAAGCTGAGATCTCGTTTACCG
TACATGTCAAATTCATCTATTCGTCCTTCCTTTGGAAAATTTACAATTAACTTTATGTTGTATTTTTTAC
CGACCTGCTTTCCAATTTCAACGATTCTGGTATATGTCATTGCAGGATTCTTCTTTAACATAAAACGAAT
TTGAGGTAGATTTGTTTTCAATTCTTGTTGAAGATCTAAAACTATCTCAGAGAATGTCATAGTATTTCTG
ATGTTAATTCCTATTATAATCATTAATCTGGTGGCAAGATTAGtTTTTTTAGATGTAACAATAATTGTCA
TTATTGGCACTTCCAATGGGTTATGATGGTCTGAGAACCGATGACGAATCTGAAAGAACAGATAATGTTA
ATGACTACAAAATAACATGCATTGATTTTATCAAAGATATTTCTCATGATTATGAAGCATGGGTAGATTA
CTACAAACTACCAGAAGAAGAAGACAAAAGAAGACGTACTGGTATTAGAGCAACTATAGAAAGAACAAAC
GAGTGGATTGCAAAAGTTGCTCAGACGATAAAAGCAGTTGATGTAGTTATGAATGATGGAATTCAAAAGA
TGGCAGAATCAACTGCAGGTAAACCATTTGCAATTGGGGTGTTTGTAAATGGTAAATCAAGTTACACTAA
TGCAAAAGCGGGTATGATTGACGTGAATGTAAAGTCTAGCGGTAGAGAAGGAAGAAAGACTAAACTTGGT
TTTCATTTCAAAGATGATAGATTTAGGATTGAATCCACATGTGGAGCATTTCTAGATGAGACAAACTTAC
CTACTCAAGAATTTGATTTGATGGACATTAATCTTAAACTATACGCAGAAAATGCACAACAACGTGATGT
GATATCATTTACTGTAACTGTTAGTGAAATGGACAATGATATTGAATTTGATAGACGAGGGGTTACTACT
ATTATTCATATAGTGTAATCTCTAAGGCAACCCtTTTTTCTTCAGCTCtTTTTTCTCCTGGGTATTTTAA
TTGAGAAATTTTTCGCTCCAAATTTTCATCTTCAACTACTTTTGCTTTGCCTTTATACGTGGAATTGTTG
TATTCTATGATTACATCTGGATTTTTTATGGCATTTTGGAACCAGTCTCCATCTGGTTTGTGCCTTGAAA
AATAAATTCTGTCGTTATATTTTACAGCACGCAACATTACCGAATGCGACTTTCCTGTATTCCTGCCTTT
AGTGATTAGCATTGCACTAAACAGATTCTCTTCAATGCCCATGAGCCTATTTTTCAGTCAAGTAATTTAA
CCTCATTGATAGAATTTTCTGATATTGGGTATGATAAGCAAATCTGAAGAGTAGTGTTCATGTCAGTAAA
ACTAGAAGATATGCCTGAAAATATGGCTACTGCAGATAATTTTGTTGGAAAAAAGGTCATAGATAGAGAA
GGAATTTCTTATGGTAAAGTAAAACACATTCACATTAATCAAAAAACTCTTTCTGTTTCAGGAGTTACAA
TTCACCAAGGATTTCACAAAGATTAtTTTTTGTCCTCAGACTATATAGACAAATTTACAGATGAAACTCT
CTTACTCAGTAGACCTCCTATCAGAACAGATGTGCCAGTTGTTGATATTGATGGTCATAAAATAGGGAAA
ATATCTAGACTAGTACGACATCCAGATACTAACGAACTAGAATCTATTGAAGTTCATGATGGAATTATTC
ATTCCAAAATCATCCACAAATCAGAAATTTGGGGCGTAGGCGAAAAAATCATTCTAAAATTAACTAAAGA
AGAATATAAAAATCTCAAATAATATTATGtTTTTTGGTATTTGTTAtTTTTTGTCATTACATTTATGACA
AATTGGAATTCCTTTCTCAACTGTCACTTCAACATTTGATGAATGGCATTTCTGACATAATCCTTTCATA
AATTCGGTGTTTTCAAAGGTCTTTAAAtTTTTTATGAGTTCAAACGCTTAACAATTTATAATTGATAAAG
TCGGTTAATGTATTGTATTCTGTAGAGACTAGATCTCTCTCAAAACTTTTTGGTACTGTTAAAGCAGTAG
ATGATATCTCGTTTGCAGTTGAATCTGGTGAGATCTTTGGATTTCTTGGACCAAATGGTGCAGGTAAGAG
TACTACTATAATGATTCTTACAACATTACTCAAGCCTTCAACTGGAAAAGCATTAGTTTCTGGATTTGAT
GTGATGACTCAGCCAAAGCAAGTACGTCAAAGTATTGGTTATGTTCAACAGGAATCTACAGTAGATGAAT
ATCTCACAGGACGGGAAAATCTACTTTTACAGGCACGACTAAATCATATCCCAAAAAATCAAATCAACAA
AAGAATTGATGAAGTCTTAGAACTCATCGAATTATCTGATAAACAAAATGATCCTGTCGTTACGTATTCT
GGTGGAATGAGAAAACGATTAGATATTGCTGGTGGATTATTGCATCATCCCAAGGTTTTATTTTTAGACG
AACCTACAGTTGGACTTGATATTCAAACCCGTCGTAAAATATGGGAGTATATCAAAAAAATTCACAAAGA
ATTTGAAATGACTATCTTTCTAACTACTCATTATATGGAAGAAGCAGACCAACTCTGTGATCGGATTGGA
ATTATTGATCACGGCAAGATTCAGATAATTGATTCACCACAAAACATGAAAAATGCAATGGGTAATGAAG
TAATATCTTTGGTATTTGAAAATGGAAATTCTGTCGAGTTTTTATCTCAACTTAAACAAATTGAGTTTAT
aAAAAAAATAAATCAAGATAACAACAAATTAACAATATTCACATCCAATGGCACTGAAGTAATTCCAAAA
ATATTTCAGATATCTTCCACTCTTCAAGTAAAAATTATTTCAATCTCGCTAACTCAACCTACTCTTGATG
ATGTCTTTATCTCCTATACTGGCAGAGAAATAAGAGATGCAGATACTGGATTCAATAGAAAACTAGAGCA
TGCAAAAATGAAGAGGCTGCGTGCATGAATTCGTTAATGTATGATACTTATACGATTTTTTGGAGAGAAC
TAAAACGATACaAAAAATCACGTAGTGGAGTTTTAATTCGATTAATACAACCTGCAATTTGGATCATAGT
AATTGGAAATACATTTTCTGGAACTCAACCCCTAATTCAATCAGTTGGATTTGAAGGAAAATATATTGAA
TTTATGGCCCCTGGTGTGATCATTTTAACTGCAATTTTTACTAGCATTTTTGGAGGAGTCAACACTTTAT
GGGATAGACGATATGGCTTTATGAATAAGGCATTAACGTCTCCTGTATCTCGCTCTTCAATTGCTCTTGG
AAAAATGGGTGCAATCTCATTAATTTCTGCATTACAGGCAAGTTTGATTGTAGGAATTGCTTTGGCAATA
GGAGTATCTTTTCCAAATCCAATAATGATCTTACCAATTATGGCAATAGTGGTTTTGTTTTCTATGGGCT
TTTCAGGAATTTCTGTTATAGTTGCTGCTACTGCAAAATCTCAAGAAACTTTTTGGGGGATAATTAATTT
TCTTGGGATGCCTTTGTTTATGTTGAGTCCTGCACTTTTCCCACTAGAGTTATTGCCTGACTGGCTTGCA
ACTATTGCAAAACTTAATCCTGTAACCTACACCGTTTTGTTGGTTAGAGAGATGATGACCGGGGTTTCTG
AAGGTGGAATATCTGCATTTTTGAGTATTGGAATTATCTGTGTATTTGTTTTAGTGATGGTTGGTTTAGC
AAGCTATGTTTTCACCAGAGAAGTTAACAAACCGTTTTGATCTAAAACCAAAGTATTGATATTAATTAAA
ATCACTTAAAACATCAACTTATGGGATATTCAAATTTACAAATTTTCATAGTTGAATTAATTGGAACTTT
TATTCTAGTGGTATTTGCTACTGGATCTATTGTTTATGACACTCAAACAGGTGGAACATTAGGAATTGCG
TTTGCTGCAGTGGCACCATTTATTGCATTAATAATTGGAGTCTATTCTTTTGGAAAAATCTCATTGGCAC
ATTTTAATCCTGCAGTAACAATTGGATATTTCATCACAGGACATATTTCAAAAATTCAGGTATTATATTA
TTTTGCAGCAGAAATTATCGGTGCATTGCTTGGTTCTTTGTTTGTTCAGAGTTTTATTGGAACTGCAGCA
AATCTAGGAGCAAATGCCCCAAATTACGATTTTCCATTATTTTTGATTTTTTCAATTGAAGTATTAGCAT
CTGCATTGTTAATGGCTGTGATTTTTACTGTAGTTTACACCAAAGGACTCAAAGGATTTAGTGGAATTGT
TATAGGTGGAATTGTTGGATTGGATATATTTTTCCTAGCTTTTATTTCAGGAGCATCTATGAATCCTGCT
AGGGCATTTGCTCCCGCGTTGCTATCTGGAACTCTAGGTGATCTGTGGTTATATTGGACTGCACCGTTTG
TAGGAACCATGATTATTGCGTTTTTATTCAGaAAAAAATTTGCTTTGCAAAAATAGTATTTTGCAGATTA
TTACGAATAATAATGAGCTAAAATATAGTTGATCATTGTCAAAATCTCATAAATTATTTCATGATGCTAA
AAAAGTGATTCCATCTGGAGTGAATAGTCCAGTAAGATTTTTTGAGCCATATCCATTTTTTGCCAAAAAA
TCAGACGGTTCGCATATTTGGGATGAAGATAATaAAAAATACATTGATTTTTGTAATGGTTATGGTGCAT
TACTGCTAGGACATCGAAGAAAAGAAATTCTTACAGCTGTATCAAAACAACTTAAACAAGGAACTTTGTT
TTGCACTCCCACAAATTCTGAAATAGAACTATCAAAATTAATTATAGGCAATTTTTCATCTATTGAAAAA
GTTAGATTGGTAAATACTGGTGGGGAGGCTACTATGACTGCTATAAGATTAGCACGTGGATTTACaAAAA
AGaAAAAGATCATAAAGTTTGAAGGGTGTTATCATGGTGCACATGATTCTGTTTTGGTAAAAGCCGGTTC
AGGTTCTGCACATAATGGAATTTCTGTATCTGATGGTGGACTAGATGAAGTTTCAAAAAATACCCTTGTT
GCTCCCTATAACAACTCTGAAGAACTTGAAAAAATCATATCCAAAAACAAAGATGTTGCTGGAGTAATCA
TAGAGCCGATTCTTGCTAACATGGGGTTAATTTTACCACAAAAGAAtTTTTTATCTGATGTAAGAAAAAT
CACCAAAGATAATAACATTCCATTGATCTTTGATGAAGTTGTTACAGGTTTTAGGGTATCTCCAGGTGGT
GCACAACAATATTTTGGAATAAAACCAGATATTACAACTTTGGCAAAAACATTAGGAAGTGGATTTGTAA
TTGCAGCAGTTGGTGGTAAAAAAGAAATAATGAATCTGCTTTCTCCCGGAGGTAAAGTCTATCAGGCAAG
CACTTATGCTGGAAACCCTGTATCTGTTAGCGCAGCAATAGCATCGATTAAAACAATAAACAAAGTaAAA
AATCAACTGTATTCAAAACTTGAAAAGTATAACGCATTTCTTACTAGTGCAATAGATGACTTGGCAAGTG
CTATGAAAATACCTCATCAAATCAATTCGACATCTTCCATGTTTCAAATATTTTTTACAGACAAACCTGT
GACTGATTACATCTCTTCCAAAAATGCTGATTCCAAAAAATTCAAAAAAATGTTTGATGTGTTATTGAAA
AATGGTATTTTTATCGCTCCATCTCAATTTGAAGTTGTTTTTCTATCTGATGCACATACAAAAGATGATT
TATCAAATACAGTCAATGCTTATGAGACTGCATTAAAGACGGTGAAGAATTGAAATATGTGATTGGAGCA
AGAGGTAGTCAATTATCTCTTGCACAAACTAAATTGGTAATTTCTGAACTaAAAAAAATAACTCCAGACG
TAGACTTTGAAATAAAATCAATTAAGACAAAAGGTGATACCGATGCAAGACCATTATTTACAATTGATCA
AAAAGGAATTTTTGAAAAAGAGATTGATAGGGCAGTAGCTGATGGGGAGGTAGATTTTGCAGTACATAGT
CTTAAAGATGTTCCATCCCAGCTAGTTGAAAATTTGACTTTGGCATCTATTCCAAAAAGAGAAATGGTTA
ACGATATTTTTATTTCATCAGATGGCACCACTCTTGATTCTATAAAATCAGGTGCTGTAATCGGTACTAG
CTCTTTGAGACGTGCTGTTCAAATCACTAGAAAAAGATCTGATGTTACAGTTAGACCAATACGTGGAAAT
ATTGAAACAAGAATCAAAAAAGTAACTGACAAAATTTTTGATGGTATAGTTTTAGCACAAGCTGGAATTT
CAAGATTGGGTATTGATGTGCAATACACTCCATTATCAATTCAAGATTTTTCTCCATCTCCAGGACAAGG
CGCATTAGCTATAGTATCACGCAAAGATGAATCTTCTACTATTTCAATGCTGaAAAAAATTGAAGACACT
GACTCTCGATTAGAGATTGAGGCTGAACGCTCACTTTCCGACTTTGTAGATTCTGGGTGTCGTTTTCCAA
TTGGAGCATATGCTAAATCCAATGGAAATCAAATGACCTTGAGTGTATCTGCATTTTCAGTCGATGGGAA
AAAATCTCTCTTTGTAGAGAAATCTGGGGACAAAAATGATCCTTTCTCACTTGGTAAAAGTGTGGGTGAG
GAACTTCATAAGAAGGGCGTAAATGACCTTGCAATAAATTGGAGaAAAAAAGTAGAGGAATGGAATAAAC
AATGAGCGGTACCGTGTATTTAGTTGGGGCAGGACCTGGGGATAGCAAATTAATCACTTTGAGAGCAGTT
GAACTCTTACAAAAAGCAGATGTCGTATTGTACGATCGATTGGTAAGCAAAAAAATCATTTCAATGATTT
CAAAATCTGCTCAAAAAGTATACGTTGGAAGAGCAGTAGGTGATGATACAACTCATCAAAACAACACCAA
TGAATTAATGGTAAAATTTGCAAAATCCaAAAAAAATGTCGTTCGACTAAAGGGTGGTGATCCAATAATT
TTTGGCAGAGGTGGAGAAGAGGCAGAATATCTTAAAGAAAATAAAATAAAATATGAAATAGTTCCTGGAA
TTACTTCTGGAATTGGGTCCGCTACTTATGCTGGAATTCCACTAACTCATAGAAAATATGCATCATCGGT
TGTATTTGTTACAGGACATGAGGATCCTGAAAAGAAAAATGAATCAGTCAAATGGAAACGTCTTGCAAAA
TCAGTTGACACAATTGTAATTATGATGGGTCTTTCAAGAATTGATGTTATTTGTAAACAGCTTATTGCAG
GAGGTTTGGATAAACAAACACCTGTAGCAGTAATTCAAAATGGTACAACACCACAACAAAAAATTCTGAT
TGGAACTATATCTAATATAGCAAAACTGGTAAAGACAAATAAAATTAAACCTCCTACAAATATCATAATA
GGCAAAGTTGTCGATCTATCAAGTATTATCGGATGGAGAAAAAATGCTTGAGGGaAAAATAATTGCAATT
ACTCGTTCAAAAGACGATTCTACTGAATTTATTGATTTAGTGACAAAAAATAACGCAAGACCGATATCGT
TACCAACAATTGAGCTAGTAAGTAAAGGAGaAAAAATAGTCGATGAGTTTTTAGATTCAGTAAAATATTA
CAAACCTGACTATTCTGTATTTATGAGTTCTAAAGCTGTTACGTTGCTCTTTGATACTGCaAAAAAAGTC
TCCAAGTTTGAACAGTTACAACTAGCAGTAGCAAATACTATTGTTATGGCAGTAGGCCCTAAAACAAAAA
TTGCGCTGGAAAAAGAAGGAATTAGACCTGCATATATGCCAAATAtTTTTTCGTCAGTTGGTGTTGGGGA
ACTATTTACAAAATTACACGCTGTAGGaAAAAAAGTAATTGTGCCTAGAAGTGGAGCATCTACACCTTTT
TTGAAAGAACTCTTGGAGAAAATAGGAATTGATGTCAAAGAGATTCATTTGTATGATGTATGTGCATTTA
GAGATACCACTCAATGGAATGAATTCAGAGAATTATTTTCTCAAAATAAAATCAATGGAATTGTATTTAC
CAGTGCTTCATCTGTTAGGGCCTTTTTTGAAATAATGTCAAAAGATTATGATCAAAATTCATTATTGAAA
AATTTGGAAAAACTATCTGTGGTTTCAATTGGACCTTTTACATCAGATGAACTAAAAAAATTCAATATCA
AAAATACAATTTCTCAAGTCCATACAGTCCCTGGAGCTTTTGATACAATCAAAAATATTTTTTCAGAAGC
ATAATTTTCTCTTTTCTTGCTTTTGAATATGTGATCTTGATTTCATGTCTTTGTATGAAAATTGATCATT
TGGGATAATCTGATCGCAAGACCTTTCAGATCTACTCTTAAAtTTTTTCGATCTAATGACTTAGTACTTG
TTATATGAATAGTTAATATATATCCCATATTTTATAATTATTCAGTGAACTCGCATATCCTGATATTTTC
AATAGTTTTTAGTATGTTTTTAGTTGGTTCTATATCATACTCTTTTGCTGAAACAAGCTCTGTTGAAGTA
TCTGAGAATCTTCCAGTGACTTTAGTCGGTGAAGGCATTGACGATGATCCAAATGATATTCTAACTTACA
AATGGGTCCAAAATGATGGTGAACCTGTAAAATTATCCTCTTATACTGTTGCTGAACCAACTTTCATGGC
ACCTGAAGTTGCCAATGGTCAAATCAAAGTTCTTACTTTTACCCTTACTGTAACTGACCCAGTCGGTGCA
ACTGATTCTGCTACAGTCGAAGTCGTTGTAAATCCTGTTAATCATGCACCAATAGTTAGTGCAGGACGAG
ATCAAGTCACTTTCAAAACTATCAATGTAGTTACTCTAGTTAGTAGTGCACTTGATCCTGATGGTGATGC
TTTAACTTATAGCTGGAAACAAACAGCAGGTCAACCAATAAAATTAGCTTCAACAACTGGAAAGTATATC
CAAATTCTTCCAAATGGCATTGATTTCTCTCAAGCAAATCCATTAACTTTTGAATTAACTGTTGATGATG
GATTTGGTGGTACTGCAAGTGACAGTGTTAGTGTTTATCCTTTACAAGGTCTTCTTGATAATAGATTAAT
TTCAATTCAAACAGGTCCATTACAAACTGTCCACGAAGGTGAAACAGTAAAACTTAGTGCAACTGGTAAA
ACTGCAAACGGTGCTCCAATTGCATACTCTTGGGTTCAACTAATTGGAACAGGAGTATCTTTGAATTCAT
ACACTGGTGCTTCTACAACATTTACAGCACCTAGTCTTTCTGGTACTAATGAAATGTTATTATCATTCCA
AGTAACAGGATACTCTGCTGGAAATGGATGGGCAAATGCATTGGCACTAGTTAAAGTAATTCCAGCTGAA
GGAATGCCAACAGCTAACGCTGGTCCTGATCAAACTGTTTCTGAAAATGTTCAAGTCAAATTAGTTGGAA
CTGGCACACATCCTAAAGATACCAACTTACATTATTCATGGAAACAAATTTCTGGAATGAACGTTGAAAT
TTATGAAAGAACATCATCTTCTGTCTATTTCTTTAGTCCAAAGATTGGAGGCACACCTGAAAAATTAACA
TTTGAACTAACTGTAACTGATTCACATGGAAACTCTGCAAAAGATGATGTTACTGTAACTGTAACTACTA
CAAACTTACCTCCAAGAGCAAACGCTGGTCCTGATAGAAAGGTAATCGGAGGTACTAATGTAGATGTTAC
CGGCTCTGGCTTTGATCCTGAGAATGGTCCATTAACCTACTCTTGGAAACAAATTGCAGGAGACTCTGTA
ACATTTGATGCTACAAAACCATCATTTTCATTTAAAGCACCAACTTTAGCTCCTGGTGAATCTAAACGTC
TAGTATTCCAACTAACCGTTACTGATGATGCAAATCAAAGTAACACCGATCAATTAATTTTACTAGTAGT
TCCAGAAAACAGCCCACCAAGAGTTAATGCAGGTCCAGATATGACTGCAGATGAGAATACTGTAGTTGCC
TTAGTCTGTACAGGAAATGATCCAGATGAAGGCGATGTAATTACTTTCAAATGGTCTACAGCAAGTACTG
CTGTAATCACTGATGCAAACTCTGCAAGTACTACTGTAACATTACCACATACTACTAAAAATGAATCAAT
CACAATGACCTGTACTGGAACTGATGGCAGGTTATCTTCATCAGACAGCATGATGATTAATGTGGTTAAT
GTCTTGAATCTACCAATTGTGGCAGATGCAGGTCCTGATCAAATCGTAAATGAAAAAATCAAAGTATCAT
TAGATGGTTCAAAGAGCAATGATCCAGAAGGTCAGAAGCTTTCATTCATGTGGACACAAGTCTCTGGTGA
TAAAGTAGTATTATCATCTACATCTTCCAAGACTGTATCATTTACATCCCCAACTGTCTTGAATGGTGAA
GTCAAAGTTCTAGTCTTTGAACTCAAAGTCTTTGATGACAACGGTAGATCAAGTATGGATACTGTAACCG
TTACAGTTGACCCAGTAAACGCAGTACCAAAAGCAACTGCAACTGCAAGACAGTAATCTAAGTCTTTTAC
AATAATTTTAGAAAtTTTTTAtTTTTAATCTAAACTTATTTCCATAGATATAGAATTAATCCATAACTTA
CCAAAATTATAACTCCATATACTATCAATCCTTTTACCCCAATCGTATCACAACAATTGCCAGCGAAATC
CAAGGTAAGaAAAATAAGATGAATTCTACAACTCTAAAGATTAGTACGTTCTGCTCATTAACATATGGTT
GTaAAAAACCGAAAATCATCAATCCAATTCCAGATGGTGATACGTCTATGCCTGTCCTAGTTACAATAGC
TAAAAACAACCCATTAATGATTGCTGGaAAAAATAATGCATGATAAAACGATGCCATAAAAACATCAAGA
ACTGTAACAATAAATTACTTGTTTTGGGTTTTAGAGCAAGAGACTAATTTGGATATTATATTTGATTAAG
TAGTTGATTTTAGATTGGTTAACAAAAGATGGTAAATTAATAATTTCAGCCAGAATCATTCGTACtTTTT
CTTTTGGAtTTTTAAGTATGATTCTGGCAATTTATCTAAAACAAATTGGTTTTGATGAACTCTTTATTGG
TTTTATTTTATCTGCAACTCTTGTAAATAGTATAATTTTTAACTTATTTTCAAGCTTTTTTGCAGACAGA
ATTGGACGAAAAAAAGTTTTGATAATTTATGCTTCATTGATGACAGTTTCAGGTTGTGTGTTTTTACTTA
CTGAAAATTATTTTGCGCTAATTATTACTGCATTTATTGGAACAATTAATGTAACGGGTTCAGAAACTGG
TGCATTTTTATCCTTAGAACAAGCAATTTTACCCCAAACTGTAAAGAGCATCaAAAAAACAAACAGTGTT
TTTGCACTATACAACATGATAGGAACTTTTGCAATGGCAGGAGGTGTATTACTTGCATCACTGCCTCAAA
TACTCCAAGAGAATTTTGGTTATTCTACGATAGATTCTTTCAAACCTCTTTTCTTAATTTATCTGCTAGC
AGGAATTGCAGTTGTTGTAATTTAtTTTTTCTTTTCAAAAGAGATTGAAGTTAAAAAATCTCTTGATTCT
AAAACATTTTCAACTAATTTATCTCCAAAATCAAAACAGATCATTCTCAAACTGTCATCATTATTTGCAT
TGGATTCGTTTGCTGGAGGATTTGTAATTCAAAGTATTGTTGCCTTTTGGTTTTTTACAAAGTTTGGAGT
AGACCTCACCACTTTGTCTTTGATTTTTTCAGTTGCAGGCGTATTGACTGCAATATCTTTTTACTTTGCA
GCAAAAATTGCGGATAGAATAGGTCTGATTTACACTATGGTCTTTACACATATCCCATCAAATATTCTTT
TGATTCTAGTTGCAATCGCACCAACTTTTCATATGGCTTTAGGATTGTATTTAGCCCGAATGAGTTTATC
GCAAATGGATGTTCCAACAAGACAAGCGTATATTGTTGCAGTAGTTGAGGAAAATGAAAGAACTGCAGCT
GCTGGAATTACAAACACCTCAAGAAACATCGCTCAGTCCATCAGCCCTTCTATCACTGGTGCGATAATCC
AATCTCTATGGCTTTCTGCACCCTTTGTAATTGGAGGAATGCTAAAAATTGTTTATGATATTGGAATATT
CATAAATTTTAGAAAAATAAAACCCTCTTTTGAAATTGATTAATGTATTACAAAATCCTTAAGTCTGAAT
TATGACAACAATGAAATGATTCAATCATTTGAATCTCGGCTGTAAATTAAATTCTGATGCAGTCGAACAA
ATCCAAATCCTTAAGTTTCAATTCTTTTAGTCTGATTAATTATGTTTGAATCTTTGACGTATGCACAATC
CCTTGATTTAGTTGGATTAATTTTAGAAATTATTGGTTTTTTGATGCTTGTCCCACAATTAGTTCAATTT
TTAATAAAAATCAATCCAGAATTGAGAATGCCGGAAGTAAAGAAATCCTTTAAACGATTTTTATTTGCAT
TTGGCATTGGATTTTTCATTATTGGATTACTGATGCAATTACTTTCTATTTTGGTTGAATTGTGATTTAA
TCTAGTTTCTTTAGGAATCCTCTGAAACACCCGGTGAATTAAATAAATACTTCTTGAACCATATTTTATT
ATGACAAAAAGTATCAGTTGTGCAGATGCTGGCAAAAACTGTGGATGGTCTGCAACTGCCGAAAAAGAAG
AAGACTTGATGAATAAGGTGGCAACCCATGTTAAAGCAGATCATAAAGAAATAGAGTTGAACAGTGAAAA
CATTGCCAAGATAAAGTCATTGATTAAAGAAATCTAATTCTAATTAGATTTACACCTAATTTTTAAAAAA
GAAATAAATTCAAAGATGCCTTTCTAATATAGTGTACAAATGTGATTTTTGTGGATCATCATTTGGAGAT
AGAATTTGTTATTTCTGTGATAAGAGCTGTTGTACATCATGTATGGTAGATGATAGGACTCGTTGCAAAG
ACTGTTACATCCAGAAAAGAAAATTGGGATGGaAAAAATTAATCaAAAAAAATaAACTTGTTTTAATTTT
TGTAGGGCTTTTGTGGTTGTATGCCGTATTCCCGGGACCATTCATTCCTGGCTTGAATCCAACATTTTAT
ACAATTTCTTTAGTTACAGCTTTGCTAATTATGATTCCAGTTTGTATGGCATTGTTCTTTTGGTCTCTTA
ACCCTCCAAAATCTGATCTCAAGAATAGAAAAGATTAGACTCTAAATTATTTTTGTAATTGTATTGGAAT
TCAAACCTTAGCCTAAGGTTTTTTGCGTAAATTTCTTTCTGTTTCTCTCAATTATTAAATAATATTCTAT
AATTTTATGTAtTTTTTCTTCTGGAGTTAGTCCTGACTCGTTTGCTATTTTATGAAAATCAAGATAATCT
TTCTCTTTGAATTTGATAGAAATTACTCTCACGGAATAATCAGTACATCaAAAATAAAATTAGATCATTG
TGTGTTTTATTGTCTTGTGGTTAGCTAGTAATTGACTTGAATGGTGAATTATAATTTTATCGCTAAATAT
TAGCTAAAGCTATTTAGCTGTGCCTATTTTTCCTCATGTATTTATAATATAACGATGTTATGGTATGCAT
GGCTACTGAAAATCTAAACATGGATTATGCAAAATATGATTTTAAAGACTCTACTGATCTATATGTTCAT
CTTAGCAAAAAAGGACTCTCAAAAGAGACTGTTATTGCAATTAGCAAAATGAAAGATGAACCACAGTGGA
TGCTTGATTTTAGATTACGTTCTTATGAAATTTTTATGAAAAAGCCAATGCCAACTTGGGGTGGAGATCT
AAGTGTTATTGATTTTCAAAATATCTACTATTATGCAAAAGCTACTGAAAAAACTGAAAAGAACTGGGAT
GATGTTCCAGCAGAAGTTAAAGCTACCTTTGATAAATTAGGAATTCCAGAAGCAGAAAAGAAATTCTTGG
CAGGCGTCGGTGCTCAATATGAATCTGAAGTTGTCTATCATAGTTTAAGAGAAGACTTGGCAAAACAAGG
TGTCTTGTTTTTGGATACTGATTCTGCACTAAAACAATATCCTGAAATCTTCAAAAAATACTTTGGTAAA
ATAATTCCGCCAGAGGACAATAAATTTGCCGCATTAAACAGTGCAGTTTGGAGTGGTGGTTCATTTATCT
ACATTCCACCAGGAGTCAAAGTTGACATGCCATTACAAGCATACTTTAGAATTAACGCTGAAAACATTGG
ACAATTTGAAAGAACACTTATCATAGCTGATGAAGGTTCTGAAGTTCATTACATTGAAGGATGCACAGCT
CCGGTATACTCATCTGAATCGCTGCACTCTGCAGTTGTAGAACTAGTGGCCCACAAAGATGCAAAATTAC
GATACACTACAATTCAAAACTGGAGTAGTGATGTATACAATCTAGTTACAAAACGTGCTTATGCATACGA
AGGCGCAACCGTAGAATGGATTGATGGAAACATTGGAAGTAAACTCACAATGAAATACCCTGGAATTTAT
TTATTGGGTGAAAGAGCATATGGTGAAACACTGTCTATTGCATTTGCAGGAAAAGGCCAACATCAAGATA
CTGGTGCTAAAATGGTTCATCTTGCACCAAACACCACATCAAAAATTACATCAAAATCTGTTAGCAGATT
AGATGGACGTTCAACTTACAGAGGATTACTCAATGTCGCAAAAGGTGCAACTAATGTAAAAGCAACTGTA
AGATGTGATGCATTACTATTAGATGATACATCAAAAACTGACACATATCCTTACATGGAAATTAATCAAG
AGGACGCTACAATTACTCATGAGGCAACTGTGGGAAAAATTGGAGATGAACAAATCTTCTATCTAATGAC
TAGAGGTTTCACTGAAGAGGAGGCATTATCTCTAATTGTTAATGGTTTCATGGAGCCATTTACAAAAGAA
TTGCCTATGGAATATGCCGTAGAATTAAACAGACTCATCAAACTAGAAATGGATGACTCAGTGGGTTAAA
ACCCTAATTTCAATTTAGGTTAATCATGTCTCAAACATTGTCTAAAATTAACTCTAGCATTGTTGAAGAA
ATCTCAACATTGCGAAATGAACCTGATTGGTTAAAGCAATACCGaAAAAATTCATTGTCCATCTATGAGA
CCTTGCCAATTGAAACATCTCCATTATACAACAAATACACCGATGCAAAAAAGATGGACCCACAACAAGT
CTCTTTTGCACCATCTACTACTAATACAATACCAAAATTACTTCaAAAAAGATTACATGAATTAGAAAAT
CAAACATGTATAATTTTGATAGGAAGTAACATACACAAAATCAACATTTCAGATGATCTAAAGTCTAAAG
GATTGGTAATTACATCCATTAATGATGCTGTaAAAAATAATCCTGAATTAATTaAAAAAGCACTAGAAGC
ATCAAACTCTAAAGAAGATAAATTTACTGCACTAAATAATGCTGCATTTAATTCTGGAATTTTTATTCAC
ATTCCACGTAATCTAGTATTGGAAAAACCAATCCATATTGTATCCTGTTTGTCCGATGATGGTATTTCTA
CTATTGCTAGAAATGTTATATTTGCAGATGAGAGCAGCAAGGCAACAATTGTTCAAGAACTATATTCATC
AAAAGCAGAAAAACAACAAGCATATCTTGAATTACTAAACACAAATGTTGCTCCAAACGCACAACTTGAT
GTTACAACATTACAAATGATGGATCAAAGCACTGTTAATTTTTCTACCCGACGAACTGACCTGGGACAAG
ACGCAAAAATTAACTGGTATTCAGGATTGTTTGGCTCAATGCTATCTAGATATAAAATCGAATATTTCCT
AAATGGCACAGGTGCTTCAGCTAATGACTCTGAAGTAATATTTGGAAACAATGAGCAGTCTTTTGATATT
CAAACAAATGTAAATCATGAAAGCCCCTCTACAGAAGGTAGGGTTGTAGAAAAATCAATTCTGAGAAATA
AATCAAAATCACTCTTCAAAGGAATGATTCGAATTAAAGAAAAAGCCACAAAATCAAATTCCTTTTTGTC
AGGTCGTTCTATATTGCTTGATAAGGATGCAAAATCAGATGCAATTCCAGGACTGGAGATTTTCACTAAT
GATGTTAAAGCAACTCATTCTGCATCAGTTGCACAAATTGATGAAGAACAAATTTTCTATCTAAAAACTA
GATGTCTCAGTAAAGAGGAAGCTGAAAGAACAATTGTTGAAGGCTTTTTGGAACCATTATCTAGAAAAAT
GTCTTACCAAGTTAGAGCATGGATTGCTTACTTGATTGAATCTAAATGGGATTCACGTGAATTAACAATT
AACACTGATGAGGAGCTTGCAAAATTTGTTGAAATTGAAGAAACTCGTTACAACGAAGATTCTGAAATTG
AACAGCACTACAAGTATCGGTGATTAATTTGACTCAATGGATTAAAGCTTGTAAATTGGATCAAGTAAAA
ACTGGACAGCTATTCGGATTCACTCATGATGATaAAAAAATTCTCTTGGCAAATCAAAAAGGAAAAATTT
TTGCAACTGATTTGATATGTACTCATGCTGATGCTGATCTTTCTACAGGATTTCTAAATGATGAGGGTGT
GAGATGTCCTTTACATCTATCTGTTTTTAATCTACAAAATGGAAAACCACAAAATCTCCCTGCAGATGTA
CCACTAAAAACATACAATGTTAAAATAGATCAAAATGAGATCTACGTCGAGGTTTAGAAATGCAAAGTAT
ACAGACATCTTTTGAAAATTTGAGAAAAGATTTTCCAATTTTGCGTAGGACCGTTAGAGATAACAAGACA
CTTGTGTATCTTGATAATGCATCTACAACACAAAAACCAAATCAAGTAATTGATGCAATAAACGATTATT
ACAGAAATCATAACGCCAACATCCATAGGGCTGTATATGCTTTAGCTGAAGAAGCAACAGAACTTTATGA
AGCAACACGCGATAAAGTTGCAAATTTTATTCACGTaAAAAATAGAGAAGAAATAATTTTTGTTAGAGGT
ACAACTGAGGCAATAAATCTAGTTGCATACGCATGGGGAAGAACTCATATCAAAAAAGATGACATTATAG
TTACAACTGAATATGAACATCACAGCAACATTGTACCTTGGCAACTATTGACTCAGGAAAAAGGTGCCAA
GCTAGAATACATTGGAATGGATGATAATGGCGAATTAATTTTAGATGATCTTGACAAATATCTTGCCACC
GGTAAGGTAAAACTTGTAACTTTTAGTTTGATGTCTAATGTCCTTGGTACTATCACTGATGCTAAAAaAA
TAATATCCAAATGTAAAGAACATGGCGTATTGACTCTCGTTGATGGAGCACAGGCAGTACCTCATATGCC
TGTCAATCTTGAAACATTAGGGTGTGACTTTTTTGCATTCTCTGGACACAAAATGCTTGGACCCACTGGA
ATTGGAATACTATGGGTAAGAAAATCCATACTTGAAACAATGAATCCATTTCATGGAGGTGGTGATATGA
TTAGAGAAGTACACAAATACGAAACAACTTGGAATGATTTGCCTTACAAATTCGAAGCGGGTACCCCAAA
TATTGCAGACGTTATTGGATTTGGGGCTGCAATTGACTATCTTACAAAACTTGGAATGAACAATGTACGA
GAACATGAAATTGAATTAACAAAATATGCTATTGAAAAACTATCTCAGGTAAAAGGTCTTACAATTTACG
GCACAAAAGATATCTCAAAACGAGGTGGTGTGATCTCATTTAATTTTGCAGATGTTCATCCACATGATGT
GGCACAAATAATTGATGAGGAAGGAATCGCAGTAAGATCTGGACATCACTGTGCTCAAGTTCTAATGGAA
CGACTAAATGTTGCAGCTACGTCTCGAGCAAGTTTTTACATCTACAATACGATAGAAGAAGTCGATGCAT
TGATAAATTCATTAAATAAAGTTGCGAGGATATTCAAACTATGAGCGGCAATGCAGACATTTATCATGAA
ATGATAATTGATTATTCGAGAAATCCAATAAATTTTGGTGAAATTGAAAATCCAGATATCACATTCCATG
ATTCTAATCCGTTATGTGGTGATAGTATTGACATTGATATGAAAATCGATGATAACAAAGTAACTGATAT
CAAATTTCATGGAAGAGGATGTGCAATTTGCATGGCATGTTCTTCAGTATTGACTGAAATTACAAAAGGA
AAAAATCTTGATGAAGTACGAAATATCACTAAACATGACGTACTAAGCGAGTTGGGATTGGAACATCTTC
AAGCAGTTCGAATTAAATGTGCACTACTTTCTCTTAAAGTACTAAAATCTGCTCTTTACTCATATCTTGG
AAAACACATGACTGATTCTCAAGATGTAGATAAGTTAAAAGAAGAGGCAGCAAACCTGTACTAATATGGG
CGATTTTAATCCTGTAACTCCTATCCAACTTCAAATCAGAAAAATTATTTTTGAAGATCATAATGGTGCT
GATGAAAAATTTACCAATGATGAAATTTTTGAGAAAATaAAAAAGAATGGGGACCTTGATCCATCTTGGA
TTGTAGATGACGTCGAATCATATTTTCAAGAAATCTGTGATTCTGGTCTTGCAAGAAATATCGCACAAAA
TTTTACAACTATATGGCTAAAGCTTTTTGATCCTATTGAAAAACGTCATTGTAATGCTTGTAATTTAGAT
GTGTATCTTGGAGTATCTGAAAAACAAATTTGTCCAAACCCTTCTTGTAAAGCGTCTATTTAGTTCTGTA
TTTTATTGCTGCATTCTCTAAGGCTTTAATCATTGGAAGCTTTTCACCTGTGAGATAAAGAACGAGTGCT
CCACCCGCAGTGCTAATGTGATCAATCTGCTCTGCTAATCCGTAtTTTTTTAATGCTGATGTCAAGTGAC
CTCCACTCACAATTGTTGTAGCCATAGAGTTTGCAACTGATGTTAGCAAACCCTTTGTTCCATAACTGAA
ATTTTCTTTTTCAAAAAATCCAGCAGGACCACTTATGAAAACAGTTCCTGCACCAGCAATTAGTTTTGAA
TAATGGTCTACTGTTTTAGGTCCTAGATCGTATATCTTATCTCCACTCTCAAGCTCTCTTACGTCCATCT
CCACTCTATCTCCATCTTTGTCTATTGCAATATCTACAGGGGTTGAAAACACATCTGGATATTCTCCGAT
TAGCGCATGTGCTTTTGTAACCACCTCGTCTTCTCTTGAAATTCCAAGTGGATACCTTATTCTTCCCTGT
GCTCGCATGAACACATTTCCTATCAGACCTGTGAGTAGAACGTGGTCTGCACGACCATTTTGAATCAATA
GTTTGATTGCCTCTAGTCTGTCTGATACTTTGGAACCTCCAAGAACAATCACATGTGGTGCCTTTGCAAC
TGTCATTATTTCATCTAAATTTCTTACCTCTCTTTCTACAATTCGTCCTGCACATGCAGGTAACACATGT
GGAAATCCAACAATTGATGGATGTGATCTATGTGCACTAGGAAATGAATCTAATACACACAAATCAAATA
ATTTTGATAGTCTTCTTACCATAATTGTGTTAGCTGCTTCTGGTGGTGCAAACTCATAATTTTCTTCGGC
ACATAATCGTAAATTATCTAAAAGTAATATTTCACCGCTCTTCAAATTTTTTATCTCATTTTGTGCAGCG
ATGCCAATTGTATCCTCTACATATTTTAtTTTTTTACCAATAAATTTTTCAAGAACTTTTGCATGTTTAT
CCATCCCGGTATAATCTTTATTCCCTACTCTTCCTTGATGAGAAGCAACAACTAACTTTGCATCTTCTAA
TGATTTTATTGTCTCTATTGCCTCTTCAATTCGTTTGGTTCCTGAGATCTCCATTGTTTCAGGATCTATG
GGGCAATTCATGTCCACTCTCAAAAAAACTGTCTTGCCTTTTAGATCAAAGTCATCTAGCGTGAGTACTT
TCACGATTTTTCTATTATCATCTCGGTTAAATTCTTTGAGCCGATCATTTTTCTTTCCTTTGATATTTAT
TCAACAAATTGTTTTCAATGTTTATCTACTTGaAAAAAATTAAAACCAACATAATTGAGGTTTACATGAT
TGCAAAATTGGCTATTTGATATTAGATCACGATCATTTGTTTTACTTGTAGTAGGATTTGTGATTTTATC
CTTGCTTGTTCATTTTCAAATAACCGAGGAATTTGATCAATCCATAATTTCTTATGTTTCTGGTCATGTC
GGAAATCCACTTTTCGATACTGCAATGCAGATTATCACTGAAAGTGGAGATTCATTCTACATGCTAGGTT
TTGGCGTTTTGATGCTTTTAATaAAAAAAACCAGGAGAATTGGAATTACCCTTATGATTTTGATTGTTTT
ATCTACTATCCTCACTGGATATATCAAATGTGGAATGGATAGAGAAAGACCAGACTTTGATTATGAAGGT
GCGCCATTTCCGGTAAAGATTAGCCGTGACACATTTGCTTTATTCTGTGAAGGTGGATTCAATGCTTCTT
ATCCGTCTGGGCATGCAGCACGAACTATTATTTTTGCAATAGTGATAGGCTATGCATTATCTGAAAGATT
TCCAAGAGGGGCATATTTGTTGTTTCTCTATCCAATATTGGTATCTCTAAGTAGAGTGTATGTTCTTCAA
CATTACCCGATGGATGTAATCGGTGGTGCTCTACTCGGTGTAATGCTAGCTGGTGTGTTGGCAAAAAGAA
CAAAACTATACAAAATATTTGATAAATCAAAATCCTAATTCTGTAAACCTTTTGTTACTAATCAAAACAA
TTGCATAATGTTCTTCATCGTAATGATATGTCCAATATCTTATGTCTCTAACTTCAtTTTTTTGTCTAAG
TGCATATGTGACTCCTGTTGTCACCGTATATCCAATTCTTTTTGCAAGTTTTGATTCTTTTGGCATTAGT
ACTCTGAACCCTTCTTTTCTATTGTTAAATCCTAATTTCACCATGTCTTCAACTGCGTCTGATGCATCTT
TGACATCTTTAAGATCATAAGTCTTTGATACTGGTAAATCTTTTGGATGAAATTCCATTATGTTTTGTTA
GTTGTCTCTACTAATAtTTTTTCaAAAAATCCATTTTTGCGATCAAAGTATGTTAATTTTCTTAACTGGT
AAGTCAAATCCTGATTATATTCATAACTTAACCGACAGATTTACTTTTACTTGATCATTGGCATCTTTAG
AAAAATTAGTAATTCAACTAAGACaAAAAAAACAAAAAGCAGCTAATTTGAGaAAAAAAGCTGAAAGACA
ACTACAACAGGTACGAACCCTTGAAAAAAGATCTTCATCAGGTCTAAATTCTATAGATAGAAAAATTGAA
TCTGAAAAAGAGGATGTAACTGACGTTTCAGGAGTTTTAACTCAAAAGACCTCTCAACTAGAAAGCATTC
AGAGACTAGTTACAGCCGCAAGTGAGCGCCTAATCCGTGAAAAAGATGCCCTTGTAGAGGCTGAACAGGA
ACTAGAATTTGCTAAAAATCCTGAAGAAGAAAATATTGCTAAATCCAAATTAGCTATAATTAATGAAAAA
ATCCAAGAATTAGAGTTTGAAATAAAAAATCGAGAAAAAACTGCAAAAAAGATTACTGAAGAAGTTTCTA
AAATCAATGAAATTAAATCAAAAATTAGTACTCAAATTCAAAAGCAAACCAAAGCAAAACCTACCTTACG
TGAAACCATGAGTGAAAGTCACAAGGCAGCTCAAAAATTTGCTAAAGAATTAGAACAAAAAATCAGATCT
GAGGAATCTGCTAAAAAAGCACTAGAAAAAGTAAATTTACGACTTCAAGAGTTACTTGCTaAAAAACGaA
AAATGGCaAAAAAACGTAAATCTGTAAAAT

>Nlim_contig14 [organism=Nitrosoarchaeum limnia] [strain=SFB1]
aAAAAGCGTTCTAGAAAATAGTCTGAAACTGtTTTTATGACTGATCAATTATTATATGCAAAATTAtTTT
TTTATCGTTAGTGTTAAAGTAGAGTTATCTTTTGTAATTTTGTTTAACATGaAAAAACGTGGTCCTATAA
TTGGAGTCTTTGGGTTAGTGCTGGTAGCTATTTCTATTTCTATAATGGTCTCTGTTTTACCTGCAAATAT
GACTGACCGAAATAGTCTCTATATTCCATCAATGTTTGAGGGAATGTTTAATCAAGTCTCTGATAAAATT
ACTATTTTTCCTGGCGAGTCAGGATATTTTTCATATGGTACAAAATCATCAAATATCTCACTCTTATGGG
GAGTGCAAATAATTGATTTTCAAGAAGGAGATAATCTATCTATCTCCATTTCAAATATCTTTGGTGATAA
ATATGGTAATTTCTCACAAGACAATTCCGTTATCTTTGAAATGTTAGATATTGTAAAATCCGATTCACTA
AATTTTGAAATTCAAAATCATGGGTCTAGAACTGTGAATTTAGTTGTAATGATTTCTGAAGATCCTGATA
ATTCTGATGCTTTTACAAATCCTAACTCCCCTTTAAGAAATACTATTGTGCCATTAGTGATTTCTGCTAT
TTTGTTAATTTTTGGTATTATAATTTTGATAGTAGGCATAATTCTGTATTTGATTGATTGGAAAAATATT
CAAAATAATaAAAAAAATTACTGATGTTGGTATCATTGGTTTTAGATAGAATaAAAAATAATGTTACTTG
ATGAAATAAAATATTAACCCAGAAATAATTTTTAAAATTAAATTTTACTGTGGATTAATTTCCATTTTAC
CGAATTTGCCTTTTGTTAAGGATACTTCACCTTTGAACTCATTTGTATATCCGTTTGTGATTACTACGAC
ATCTCCTACATTAACTGCTTTGATATCATCCCCCCACAATGTGAGTTTTATTTCGTCTGATTCATCAGCT
ATTACTGCATCACAAACATCAACGGTTCCACCTGTTTTGAGATTTACTGTTCTTGGGTCTCCTTTACTTT
TTACTTCGGCTTTTAGATTAATTCCACTTCGCAtTTTTTTTACTTGTGAAACTGATTGAAATTCTGCCAT
GTATTCTGACTCAAGTTTGGACAATTATAAGCTTTTTTAAATAACTCATAACATAAAATCAAAACAGATT
TCTGACTTTAATCGCATTACTTTTGGAACCATCTAACGAATTGATTCTACCTAAATGGTCATGATTTGAA
ATATGTTTTCCTCTCAACTGCTGATCTCTATCTTTAGTTTTTCTATTGAAATTTACCTGGATTTTCAATT
TTTTGTTAAAATGACGCTAACACCCTATTATTACCAATAATTACCATTTATTACCAATAGTATATATAGT
CCTGTTTATGATTATATGATATGAATACACAAACTCCACAAATTCAAAATGGAAATGCATATTCAACATA
CAAGCAAAATGTTCAAAAATACTTTGAAAACGTTACCAAAAACGTACCACAGTATTTTCAATCAATGACA
CATCTACAAGAAGAATGTGTAAAAGCTTGCGAAAAAACAATTGATGCCTCAATCTCTATGCAACAAGAAT
TTGCaAAAAAAACCGGACTTTCAACTGAAATTCCAGATGCAATGAAAACAACTTTTGTAGATATGAACAA
GCAAATTGTACAAGCTAACACCGTCCAAAATCAGATTGTTAAAACTACCATTGATGCAACTGTGCAGAAT
ATCAAAACATTCAATGATAACGTAAACGCATTTGCTGATTTGAATAAAAATATTATCCAATCTTGGATAA
ACCCAATCACACCAATCAAAAATTAGTGTGATTGATTTTTATTTTTTTAAACTTTAAACATCAATCATGT
TTTTAATTTATCTTTTAATCTTTaAAAAAATTCAATACTCTATCTTTCTAAACTCtTTTTTTAACCACTC
GTATTTAGTGTGTTTTTAGTTATTGTATCTATTTTTGAACATTCTAAATTTTTATCCGTTTATTTCCAAA
AACTAGAAGTAAAATTTTGAAAATACTGTTAATTTACGATCATTTTCTAAATTTTATTCCAATAGCAATC
GAAAAATATCGGTCAATATTCAATCTCATTGCAGAGGTATCGAAGCCCGGTCAACCGAGAAGGACTCAAG
ATCCTCAAAAATAGGAAATCCTTTCTCTCAGGAGTTCGTGGGTTCAAATCCCACCCTCTGCACTATAATT
TTCAATGGAATCAGAAATTTTTTAAATTATTTTGAAAATTATGCTACAATTGGTTTTATTTTAGTGATAG
AGTGATTTGAAATTTTCTTGTGTATGTCTGCTATGTTTTCATCTTTAAATGAAAGATTACATCTAAAACA
TTTCCAGTTTACTTCAGACATAGAAACTATACGTCTATTTTGCTTATAAGTATATTGAATGATTGTTCCA
ATTTTTTCCAATTTTTGATCAATGATCTGAAATTTATGAAATTTTTAGATAATTTACGATCATTTCACGA
TTTTTTCATGAATAAATGGCAATCCAAGGGTTTAGAAATAAAAAAATCCACTCAAAAAGAAGAACATGGA
TATCTTTGAGATTTTAGCCGAATTTTCGTATTTTGGGGTTTTTCTTGTTCTGATTGGTGTAAACGCATCC
CCAATTCTAATGCCGCCGACCTGGATTATTTTGTCCTCAtTTTTTGCACTTGATCCTAGTTTGAATCTGA
TTCTCCTTTCAATTATTGGTGCAACTGGTGCAACTGTTGGACGATTCATTTTGAAATTCATCAGTGGTTA
TTTTAGAAAATTTGTAGGACCAGAACAACAATCTAATCTTGATATTATTGGAGATTTTCTAAATAGaAAA
AAATaTGGATATATTCTTGCATCtTTTTTATTTGGAGCAACTCCGCTTCCTAGCAATATGCTCTTTATCA
CTTATGGATTAATAAAATCAAAAAGTATTGGGTTGTATGTTGGATTTTGGTGTGGCAGAGCCTTATCTTA
CTATGTGATGCTATCCATTAGTAATGTTGTTTTGACTCCTTTTCTTCAAATTTTTGAAGAACGATATATT
GGAATATTGGTAGTTGATGCAATAAGTATTGGAACTGTTATGTTTTTTACTTCTATTAATTGGGCCCATT
TAATAACACATaAAAAATTAAAATTTGTAAAACCCAAATTGTGGAGATTTTAAAATGAATGCGGTTGAAT
CGTTAAAAAATGAAGTATGTACTCTAATGTCTAATGATACTGCACATGATTTTGAACATGTCATGAGGGT
TTTCAAAAACGCTCAACGTATTTGTaAAAAAGaAAAAGTTAATGAAAAACTCGTTTTAAGCGCTGTTTTA
TTACACGATATTGTATCTTATCCAAAATCTGATAAACGCTCTAAATTATCATCTGTAAAAAGTGCAGAAA
AATCAATAAAGATTTTaAAAAAATTTGATTATACAAAACAAGAGATTCAGATAATTTCTGATGCAATTCG
TGATCATAGTTTTTCTCAAAATAAAACCCCTAAAACTATAGAAGGTAAAATTCTCCAAGATGCCGACAGA
CTAGATGCACTTGGGGCAATAGGGATTGCTAGGGTGTTTGCTGTTGGAGGCTCTGAAAAAAGACCCTTTT
ACAACATTTCAGATCCTTTCTGTAACCATAGGACCCCAAATGACAAAATCTGGACTCTAGATCACTTTTA
TCGTAAATTACTCAAATTGGAGTCTCTTATGAATACAAAATCAGGTAAAATTGAGGCTAAAAAACGGACT
AAAATATTAAAATAtTTTTTGAATCAACTaAAAAATGAAATAAACTATCTCTAGTTTTTCTTTCCTCTGG
CCCTTGTTCTTAAAACTGCCTTGCAACAGATACATCTTGTATCGTCTACTGACAAAAATATTCCGCAGAA
AGTACATCTTTTCTGTCCAATTTCATATCGAATCTTGTTAGGAACTGGTTCTGCCTTGTGCATTTGGCAT
ATTCCTCTACATGTTCTACCCATAAATTTCACCTCCAATACATTTTGTGATTTCTTTAGATCTATCTCTG
ATTGTAACTGCACTAATTCCTGATACCTCGGAAATTTTCAACTGTGAAACTTTTTCTTTGtTTTTTAGTG
ATGCCAAATGAACTACTGCAGCTGCCATTGACATTGGGTTTTTGCTAGTTGTAATTCCtTTTTTTTCAGC
AATACTGAGAATTTTAAAAGCTAACCTCTGAGTTTTCTCTGATACATTAGTAGCTTTGGCAAGTCTCGTT
ACAAATTCATCTGGTTTGTATGCAATTGGATGAATATCTAATTCTTTTACTAGAAATCTGTAAATTCTTT
GTAGATGTTTGGTCTTTACATTTCCGGCATCTGCAACATCTTGAATAGTTCTAGGCGTGTTGGTTAATCT
ACATACTATGTAAGTTGTAGCGCAAAGAATTACTACTGTTGATCTACCTCCTAGTAtTTTTTTTGCAGAA
ATTTTTCTAAACCAATAAGCTGTTTGTTCTACTACTGATTCAGGCAATCCTAATTTTGCTCTCAACCCAT
CAAGTAATGTAAATGCCTTTTGAAATGATTGAGTTGATGAACTTGAGGATCTACTATTTCTATCCCACAT
ACGTAAACGATAAAACAAAATACGATTTTGTCTTGAAATTGATTTACCTGTAGAATCTTTATTTTGTGCC
TCAATTATTGTTGGTAAGCTTCTGTCTGCCATCTTTAAGGAAATTCTTCCACCCACTCTACTATTCAAAT
ATCCATCATCAGTAAATCCTGAATTCTCTAGTCTTGTTTCCCAAGACTTTTCAGCTAAAACCACTCCACA
ACTACTACATGCTATTTCACCAGTTATCTCATCTGTAATCACATTACTCTTCTTACAACCACTCTGGTGA
ACTAACTTTGTTAACAATTCTTCAACCTTTGTTGCAAGAAATCTTCTCCAATAGTGCTAAGATTATCTAA
TTGTTGCATCtTAGTTGTAATGCGTGTTTTAATCATATAAACAACAATTGAAAATTTTACTAGTGGTAAT
TCGTACAATTGCCATGTTTTACTATTGATCCCTGATTATGAATTAATGATTTAATGAAAACCAAAAtTTT
TTACAATTATAACACTGCATTTTCCATTTTGAGGAATCATTATTTTCTTTAATTATTTCAAGCACTCCAA
AATTTTTAGAAGAGCACGTGGGGCAACCTTCATCTTTCATTATTCATACATCTTTCATTCGTTTAGAGTA
ATCATAGGTGTTTAATTTTTTAGGTGTTATTTCAATTGCAACTTCTGTATCTGAATTTCTTTTTAAGAAT
TCTGACAATGTAGAAATTTTTTTACCCAAATACTTATCAATTAAAATATTCAAAATATTTTCTCCAATAT
TTTCTACTATTTTTGCTTGACCATAACCTCTAATTCCTTTATAGGGTGGATGATCAGCTGCAATTTCAAA
TCCTACTGTTGGATTATTTTTCAAATATGACACAATTTTTGCCtTTTTTTGGGTTGCACAATAAATTTTT
CCATTTTCCATAATATGCCATAAAGAAATTACTACAGGGTATCCTGCTGATGTGATACAAGCTAGTCTTA
TTGGAATCTTTGTATCGTTAAGTATAGTTTCAATTTTTTGAGAATCTGTTTTTTGCATCATATACTAATA
CAATACTTCTATTAAGTTGAAGTATATTAATAATTAAAAAAaAATGACTAGTGCTAAAATTTAATCTGTT
AATGTTTTCTTATTTTATTTATTTTTGTAGGATCTTTTTCATAATAAAATaAAAAAATTTTATTTACTAA
AGAAAATTTGTAAATAAAACTAACCCTGCAACTACAGTACCTATCATTACAGCACCTATGATGACAAATA
ATTTTTTACCACTCATAGGTTCTTTGTATTGTTTTTCTTGATTCATAATCTTGtTTTTTTAATTCTATAT
AAGATACCAAAAAAATCATAACTAGTGCTAACTTGAATGTAAAAATCAAGTAAAATCAATATTTGTTGGC
ACTATGAACTATTAACTTTTTTAATAAATACCAGCAATGCATATAGGTAGTGTATTATGCCTCATGTGGT
ATTTGATaAAAAAATCAATTTATTTGATTTCTCTAAAAGTTTTGTACCTATTTTCCAAAAAACTCCAATA
TTGATTAAAATCTCGTCTATCTTTGTTGAACAAAATGGCCTTTCTGCTTTATTCCCTACAGTGGTTATTG
ATGAATCTCATCAAGAATTTTTAATTGAAATTTCTACAACCAAAGAAAAAACCACCGTTCGATTATACCC
TGGCACAGATCCTGAAAAAACAGATGGTGTAAAATCTTCTTTGGCGTTATTATCAAATAACTTACAAAAG
ATTTTTCCTCAAGTCAAAATAATTCGTTCTAACATATTTGAATTTCTTGAAAGTGCGAATTCAAATTGAA
TGAATTTAGGCTTATCCAAAATTCTGTATTGCCTCCAAATAAAATTTTCGAGATAAGTGTAGATATTAAA
AATTTTCATCATATTTTGCCAAATTATTTTACATCTCTAAAAATAATTAAAAATGATAAAAGTGaAAAAA
TTGTAATTGaAAAAATAAAATTTCTTGGATTTGGTACTACTGTTAAAACAAAACATGTTATTATTCCTCC
GAATCTTCATCATGTTTTCATCTTGAGTGGCCCTCTAAAAGGTTCATTTTTTATTGAATCATATAAAAAA
TCAGACATTGGTACTGCGATAATTATTGATGTATATCTAAAAtTTTTTGGATTCATGAATGGTTTTAGTT
TTCTAAATAATTACATTATTAAGAGAATGTCTTCAGTTATGGTAGATTTTATCAAGGCAGCTGAGATTAA
AGTTCATTCTGAAAATTTCAATAATGACTAATAGTTAGCACTATTAAATAAAGTTAGCACCTGTATAAAT
AATTTAAAATCAAACAAAAATATGATAAAACCAATTTGCATAATAGGTGCCGGAATAGGGGGTTTGACCA
CAGGAGCCCTTCTTGCTAATGAAGGTTATGAGATAAAAATATTTGAAAAGAATTCAAAATTAGGAGGTAG
AACCACTTCTATGAAATTCAGAAATCATATTTTAGATAACGGGTTTCATATAATGCCCTTTTACAAAAAG
TCTGCAATTTTTACAGTTTTAAAATTGGTAGGTATTGAGAATAGATTAAATCTTGCAACTGTGGATAAAA
TTTCAtTTTTTTCTGATATTGGGTTTCACAAGTATCCAAAGGGTATGAGTGATTTGCTGCGACTTTCATT
AATTCCTTTTAAGAGTAGAATTTCTTTGTTGAAAATACTACTTCCTATGGCATTTGCATCAATGCAAAAA
ACTGAATCTTGGGATAATTTTTCTTTAACTGAAATAACTAAAAGTCTAGATCCTAAAACTAATGCTTTTT
TTGAAGCTGTATGTATGCTGGCATTTGCTGATTCCTCTGAACATATATCACTAGGTGAATTTGCAAGGAC
CATAATTCGAGCAAATCCCTTCAAAGATGGCACAAGTGAATTTGCTTATCCAGTTGATGGCGGCTATGAT
TCTATTTCGAAAGTATTAGCTAATTTTATACAAGaAAAAAATGGTGAAATTAATCTAAACACATCAGTTA
AGAGAATTGTAATAGAAAATTCTGTAGTAACTGGGATAGTTACTTTCGATGATCAACTCATTAAAACTAA
CTGTGTTGTTGTATCATATCCTGCATATCTAGCATTAAATGAATTATTTGaAAAAAATATCATTGATGAT
AAATTTATTaAAAAAATAGATCGATTAAATaAAAAAACATCTGTAGTAGAAGTCCACTTTGCTCTCAATT
CCAAATTAGACTCTAGACAAGTTGTATTTCCAGTTGGTGATAATTACGTTACAAAAGGCAtTTTTTTTAT
CTCAAATATTGCCCCCTCCGTATCTCCATTAGGTGAACACTTGATGATTGCTGGTACTCCTGTATCTTCA
TTGGTAGCAGAGGATCCACaAAAAATTAAACAAATTGTTGATGATATGAAAAAGGAAATATCTGTAATTT
ATCCAAACTTTGCCTTTTCTTTAATTTGGGAGAGACCTATGGCATGGAATTTAGTTGAATCTGTAGTAAA
AGAGCCTGGGATGGTATGGAAATCTAAAATGCCTCATCAAATTCCAGGAATCAAAGGCCTATTTTTTGTA
GGCGACTCTACTGTGAGTTATGGAATTGGCACTGACTCTGCAGCACATAGCTCTGTTCTATGTCATCCTA
AAATCATAAAATACCTAGACAAGAAATTATCTTGAGATTTTTTTATGATGTTTGAATCATGCAGCCCTTA
GTATTCTTGGAATTTCTTCTAGATTTACATCTGGAATGACTTTGGCATTGAATTTATGGACTTTTTCTGA
TTGAAATGCAAACCCTCCCACTAAAATTGGAACATCATATTGATCTTTAAtTTTTTTAACTAATCTTTGT
CCTGCAGATATGTTGTCTTCAAGAGTAATTGAAATTAATACTATGTCTGGTTTATTATATTCGATAAAAC
TGAGTATTGATTCTGTGGGAATTGATGTAGCTATATTGTATACTTTAAAACCCTTAATTGAAAGATATGT
TTCTAATACATCACATCCTAAATGATGCTCTTCTCCTAATGGAACACACACAAGAATTTTCTTTTTGTTT
GCAGCGCCTGTCACTTCATCCATTATTATTTTTACTAGTGTTTGTGCTACATTACTTGCCACATGTTCTG
TAGCAATGCTTATTGTGTTGCTTGCCCAATCTTCTCCTATTTTGTACATTACTGGTCTTAAAATTTTATC
AAAGAAATCCCCCGGATTAAATATTTTGATATATTCTTGATAAATTTTTACAGATGACTGAATATCACCT
TCTGTTAAtTTTTTGTaTAGCATCTGTTTTGAtTTTTTTGTTGATTCTTCTCTTTTTGCTATGTCTTTTG
GATTATGTGATGCTAACACAGCTAAAATTTTTGAATCGTTTCTAAATTCAATTGGTATGTCTTCTTTTAT
TACTTCTGATGCTTTACCCAAATATTTTACGATTTCTTGTTTTGATGTAtTTTTTTTAGAATCCCACACA
CTTTTTACCAAATATAGATAATTATCTGATTTTACtTTTTTTGCCCTAATGTAAACCATATTTGTTTATG
CCTATCTTGGTATTTAATTAATGCTAACCCTCGTTTCTAGTGCTAAATAATAATTaAAAAAAAGAATTCA
ACAAAAAATGAGTATAAAAAATTGGATGGAGATCAATTTTTAGCACTAGAATTTTAGAATAGCACTAGTT
TAAATAATTAATTCTATTAGAATTATGCATGATGGCTTATGATTTTACTAATTTATTTGCAAATATTTGT
TCTACACATTTTATGATATCTATGATAACACTGGTGAAATAATTCTATGAATCAAGAAATTACTGATATT
CAGTATTCTCAATTAAAACCATACTCAATTTTGGTAACTGGCGCAACTGGTTTTATTGGGTCTCGTCTTA
TATCAAAATTATCCTCATCTGGTTTCACCGTAAAAGGGATGAGTAGaAAAAAACTTGAAGATATTCCAAA
TGTAAAGTATGTTCAAGCAGATGTTTTTGATGTTGAACAGTTAGAAGAAGCCATGTCTGGAACTGAAGTG
GTATATTATCTACTTCATTCAATGGAAGGAGATAAAGGGCATTGGAGAGAATTTGCATCTCGAGAAAGAA
TCCAGGCTCAAAATTTTCTTAAAGCTGCCACTAAAGCCAATGTTAAAAGAATAATTTATCTTGGCGGTTT
AGTAAATGATAGTTTAGAATTATCTCCGCATATGCAAAGCAGAAAAGATGTTGGAGAAATTTTGGCATCA
GGCAATATTCCGGTTACTCAATTACGTGCCTCATTGATTATCGGTTCTCAAGGAGGATCATATGCAATGC
TTAGATATCTTGTAGAACGATTACGAATAATGGTTACACCCTCTTGGGTAAAGTCTCTTGCGCAACCAAT
CGCAGTTGATGATGTAATAGAATATCTTGTGGGCTGTATGACTCATCCGCAAACAAGTGGTAAAATTTAT
GAAATTGGTGGCCCTGATATAATGACCTATGAGGAATTGATGCGAGTTTATTCTGCTTATTTAAATAAAA
ATCTCTTTGTAATTCAAATTCCTTTTCTAACCACTAGACTTTCATCATATTGGGTAGATCTAATTACCCC
AGTAAAGGCTTCATTGGCAAGACCGTTAATTGATAGTCTTGTTCATGATACTATAGTACATGAAAATTCC
ATTACTGATATAATTCCACTACGGTTAAAATCTGTTAGAGAATCAATTGATATCGCAACAAAAGAAATGA
GGGATAGTCCTCCCGTGATAAATCGAAGAGAAGaAAAAACTGGTTTTAAAATCAATCAAAAACTTTTACT
TGGATCTTTAATTGCAATGTCGATTATTGGAACCACTTACTATTGGTTAGATGACAGACCTGATGTTTAT
AGTACTGTTTGGCTTGCAGCTGGAACTATGTGGTATATCGGTATTATATCTGGAATAATTTTTGTCAAAA
GTAAAACTCGTTTGGGATTTATTATTAGTGGTATTTTATCTTGGATTACACTAGCATTTTGGTCGTTTGA
TAATTTTTATGTTGTTTTTAATACTTCTATCATCGCTTCACATCCAAATGATGTAATTACAATTAGAAAT
TTTATTGGAATCTTTGTTACTGTAATTGCAATTATCTCCTCTCATAATACTTTCCATAAGGTAATTGATT
ATCAATACAAAGGTAAACCAATTTAAtTTTTTAATTATTTCTGATTTTTAAAAATAATTTTTGTCTTGTT
TGATTCAATCTTGTGGTTAAGAATTGGTTTTGGGTATGTTAATCCTTCAGGATATTTTTTCCAAAGATTA
TGTATGTATTTAGGTTGAAGTGTTTCTAATTCTGGAATCCAtTTTTTAATATAATTACAATTTGAATCAA
ATTTCTCTTGTTGTATCCATGGGTTGAATATTCTAAAGTATGGTACTGCATCACATCCAGTGGATGCAGC
CCATTGCCAGTTTCCTGCATTCACCGCAGGATCATAATCTACTAGTTTTTCTGCAAAATACCTTTCCCCC
AACTTCCAGTCTATATGCATATCTTTAGTCAGAAATGATGCTACGATCATTCTAACTCTATTGTGCATAA
ATCCTGTTTTGTTTAATTGTCTCATTCCAGCATCTACTATTGGAAATCCTGTTTCACCTTTACACCAAGT
ATGATACTCTTGTTTGTTGGTACTCCACGGTATTTTTCTAAAtTTTTTCTTAAAAGTTCTAGATTTTGAA
TTTGGGAAATGATGAAGAACGTAGGTAAAAAATTCTCTCCAGTATAATTGATTAATTAAGGTGTGATCTA
TGCCTAAATTTTCTTTTATTGCTTGATATGCTTCCCGAACAGATATTGTTCCAAATCTTATATGAGCAGA
TAATTTAGTTGTTTTATCTAATCCTGGATAATCTCTAGTTTTTTGATAATTTTTGTATTCTGAAATGtTT
TTTAAAATCTTTAAGGCGTTTCTTCGTCCACCTTCCAtTTTTTCTTTATTCTCTATTGTAATTTCTAATG
AATTGTCGTTTTTAATTTTATCTAGACTATAATTTCTAAAATTAtTTTTTATCTTGCTTCTGACTGGAAT
TGTTTTTGCAGTTTTATAAAAATATGAATATACTGTGTATGGTTTTTGTTCCTTTGTATGTATTTCATCT
GGAACATGCAATAAATAATCTGCAAATTTGTTAAAACCTATAtTTTTTTGATTACATAtTTTTTTGATTT
TGTTTTCTTTTAATTGCGCAAATTTGGTATAGTCACCATTTaAAAAAACCCCGTCAATTTTATTCTCTAA
AATTATTTTCTCAATAATTTCTTCTGATCTACCTCGGAATATTCTGAGATTGGTTTTTCTTTTGATTAAT
TGTTCATTAAGATCCTTTAATGATTCATTGAGAAATTTTATTCTCAATCTAGAtTTTTTTAAATTATCTA
AAATATCTGTATCTAAAATGAAACATGGGATTACCTCGTTAGAAGTTTTTAAAGCATAAATTAATCCTGT
ATTGTCTTCTAATCTTAAATCTCGCCGAAATATGAATAATGtTTTTTTGTATTTAGACATGTTAGAAATA
AAAAGTTAACTTATTCATATTTTCTTTGATTGTTTGGCTGAAATAATGGTTTAGAATCAATATCTGAATA
TAATAAAAAATATGTCTGACTTGCAAGATATGTATTATCAAAACGATAAGACACATCATTTATTTCAAAT
AGAATCTTGCCTAAAGTTGTTTTTCCTAATCTGTATTGTTCTAATCTGTCAAAAAATATCTGTTTTTCAT
TTCGATTTAGATGTTTTAGAAAGTATCCAAAAATATGCATAATTACATTTGTATGTGTTTTGGTTGTTGG
GTTTTTTGACATTGCAAGTTTTAGGTGATTCTCATACTCGTCTATTATCTCTGAAAATGGAAtTTTTTTA
TTACTTGCAATTATGTCCCCCAGTATTTTTAATTCATTTTGATCATGTGCCATCAGCATGTATTTATTGG
CAGTATGAAATGATATCAAGTTCTTTATCTTGTTTATTCTTTTTACATCATGAAATCGTTGAAATACAAA
TTCAATAATTTCTTTTTCGGATATTTTGTGTTTTTCAGTATGAAAAAACGATTTTGTGTTTGGCACTTTT
GAATTTTCATTCTGTTTGCTTAAAAAGGCGAGTTCTTTTAATTGTGTTTGGCACTAGCTCTTTCATTTTT
CTGGTGATTAATTAGCACTAGGGACATGATTGGCACCATTTTAAATATGACAGGTTAGAGTTTTACTTAT
GAAAACATTAATTGCCACAATAGCCGCAATTTTACTAGTTGGTTCAATTACTTCGTTTGTAAGTGCTGAA
GGTGTTCCAGCTTGGGTAAAGAATAATGCCGGATGGTGGGCAGACGGAACAATATCCGAATCGGAATTTA
TTTCTGGAATACAATTTTTGATTAAAGATGGGGTTATAGTAATTCCAGTAACAGAAGTATCTGCAGAGAA
ATCTCAATCTGTACCAGTTTGGGTAAAGAATAATGCCGGATGGTGGGCAGACGGAACTATCACAGATGCT
GAATTTGTAAATGGTATTCAGCATCTGATAAAGACTGGAGTAATTACAATTACTACTGAATCAAAATCAA
CAAACCCTGTTTCAGATGCTTCTGATTCAAAACTCGCTTCACTACAAGCAGACTTGGAAAAGTGTGCTGA
TGTTATTAAAGCATATGAAAGATTAAATTGTGAAAGAGAAGCAAAACTAAAAATCACAGAATATGAATAT
GTTCAAACAGCTACTCAGTATGTTGTTGGTCCTGCAACATTTTATTTTGTAGGTCCTGAGTTTGAGGTAA
GTGATTCTGGACAAGCCTTATTGACCATCAAAATGCTTGTTAAAAATACAGGTTCAAATGAGAATGTTTC
TTTGATGTGTACTGGTCCATCCATTTGTAGCTATGATGTTTGGAATGGTGAAAAGGCATTCAAATACGCT
GCAACTGACTTTACTAACGGAAACATTGTTCTGACTCCTGGACAAGCAAGAGAATTTTCAATGCTGTTTG
GCCCACTAGTTCCATATGGTGGTACACAATTCATCTATGATCCTGCTAAAGACTATGTTTTTAGGATTGC
AGAACCTTGGGGTAGTGCAAACATCCCGTTAGATCTACCATAATCTCtTTTTTAtTTTTCAAATAATTTT
ATAATGTTTTATCCATAGTCGATATATCTTTCATATCTTTTTTCTACTTCTTTATTTAGACCTGATGAAA
TTTTTTCATATTCTTCTTGCTTTCTTATATTGATGTATTTTACAATCTCTGAGAAATTCTCATCTGTTTT
GTATGATTCGAATACGGGCTCCATCATTTTTAGATACTCTAGAACtTTTTTTCTATATTCCTCACGTGTA
GGTTTCTGTATTTTGTTTAGTCTAAACCAAATTACTGCCCAGCTTGAACCCACAATATGTGGTAGTAAAT
CAAAAGCCCTTTCTATCTCAAAGCGTTGATCATTTCTCATTTCTGAAGAAATTTTGCAGCTGACTTTGCA
AAGTATGTTACAATCATATCAGCACCTGCACGCTTTATACTGTATAGTATCTCTTCTGTGATGTCTTTTT
CATTTACCCATCCTTGTTTTGCTGCTCCTTTTACCAGGGCATATTCTCCTGAAACACTATACGCTGCAAC
TGGAACATTGAATCTTCTTCTAGTTTCGGCAATTAGATCTAGATACGACAAAGCTGGCTTTATCATAACA
ATGTCTACTCCTTCATTGATATCTGTCTCAACTTCCATCATTGCTTCTCGAGCATTTGTGAATGGAACTT
GGTATGTCTTTCTATCGCCAAATTTAGGTGCACATTCTGCTGCATCTCTAAATGGTGAATAAAATGATGA
TCTGTGTTTTGCAGAGTGAGACATAATGGACACATCTGTAAATCCTTCATCGTCTAATGCTTTTCTAATT
GTTGCAACTTGTCCATCCATCATTGCAGATGGAGATACTGTATCAACTCCGGCTTTTGCTTGACTAACTG
CAATTTTTGCCAGAGTTTCTAAACTTGTGTCGTTATCGACTTTATTTCCTTTAATTATTCCGCAATGACC
GGTGGATGTAAATTGACATAGACATACATCTGCCATAATTACTATTTTATCGCCAAAATTTTTTCTAATT
TGTGAAATTGCCTTTTGTACAATTCCATTATCATCAAATGCAGAAGTGCCATTTTCATCTTTTTTTGCAG
GTATCCCAAATATCATAATGGCTGGAATACCTAAATCTGAAATAGTCCCAACCTCATCGTTTATGTCATC
TATTGGAAGTCTTTCAATTTCTGACATTGACTCTACTTTGATTCGTGTCTTTAGATCTTCTTGAACAAAT
ACTGGACAGATTAAATCTCTAGAAGATAAAGTGGTTTCTTGAATTAATTCTCTCATTTTCTCAGATGTTC
TTAATCGTCTAAGACGTCTAGTTGGAAATGACATTGTAAAAATTTCTTCTGGGTAAGATATAATTCTAGT
CTAATTCCTTTTGtTTTTTATAGTCAAATAACTTGCTTGCCATTTCAATTATGTCTGGATTGCCTAGCTC
TGATGCCTTGCGAATATTATTCATTGGAGTGGATACTATACTCTCTACAACAGCTTTTGTTAATTCTTCT
ATGATTTTGATCTTTtTTTCGTCTTTTTCATTGAGCATCTGAAGTGCCTTTTGTAATTCTTTTTCTCTAA
GTGAATCGATGTTTTTGAATACGTCTTTTACAAGTGGTTCTGCATCCAGTCTTTTCATTGAAGCCTCTAG
TACAGATAATTCTTCACTAATTATATTTTCAACGCTTTTTACCTTGTTTAATCGTGTTTTCATATTCTTT
TCAACCATTTCTGCAATTTGATCCAGATTCATCAGCTTTACCCTTCCTACTGTTGCAACTTTCTCATCAA
CTGTTCTTGGATTTGATAAATCTAAAATCATCATTCCAtTTTTTCTTTCTTTCATTGCTTTGATTATTCT
CTCTTGTGTAACTAGAAAGTATGGTGCAGTTGTAGCAACAAACAAAACATCATATTTTTCAAATCCTGAA
AGGACCTCTTCAAATTTTATTGGTTTGCCTCCCATAGTTTCACAAAATGCCTGAGATCTTTGAAGTGTTC
TGCTAGTTACTACAAAATCATACCCTCTACGTCCAAGTGATTTTGCAACAAGTGTTGATACTTCTCCTGT
TCCAATTAACAAAATCTTCTTTAGTTTTAGCTCGTCAATGTTTTCTTCAGCAAGTTTGACTGCCATTGAA
CCTACAGAAATTCCACCACGATTAATTCCAGTTGAGTTTCTAATTCTGGTTCCAATCCGTATTGCTTTAT
CAAATAGGTTGTTAAGATGTTGGCCAGATGCTTTTGCATTTCTAGCTGCTGTGATAGAGTTTTTTATCTG
TCCCAGAATTTGCTCTTCACCTACTACCATTGAATCGAGTCCAGATGTAAGTTTTAGTAAATGATGCAGT
GCTTCCCCATTTTCTACAAATTCTATATTTTCCTTAAATGCTTCTTCTTCTAATCCTGTCAATGATGCCC
AAGtTTTTTTAATTTTATTGATATCGTAATTTTGTGCTTTTCCAAATAACTCTATTCTGTTACATGTTTG
AATTATAACACACTCATCTAACCCTGAATGTTCCTTGAATTGATCATACGCATTTTCTAAATCTCTAATG
GTGAATCTTTCAAGAACATGAATTGGTGAATTACGAAAAGTAACACGTGCATTTATTATGTTTTGGTTCA
TTTCCAATTCCTCAATATTGTGATTGCTTGCTTTTCAGCtTTTTTCAACTTTCCATCTTTTATTAACTGT
TTAATCTCTTTATCGTTCATTATGCTTCGCAAATACATTTTTCTTTCATTTTGAGTTGCGATCACATTTC
TTGCCAATTCTCTTGCTTTGTTTTGAATTTTTATCTGATTAATGTCCTCTTTTGTTATGAtTTTTTTAAA
TATCTTCTCTGATTCTTCTTTTAGtTTTTTTGACATAGCTGGACTTCTTCCACCAGTGAATATTGCTATC
TGAATTATATTCTCAAAATCGATTATTGCGGGATTTGAAAAATCACTTAATTCTGGATTATCTGAGCTAT
ATGCTATGATTTTTTCtTTTTGGCATAATTGATAATTTTCTGATTTAAtTTTTTATCATTCGTTGTTGTG
ATTATCATATATGGCGTATGTATTaAAAAAATATTCATATTTTGTATTTTCTGtTTTTTGAATTTTAtTT
TTTTATTTTTCAATAGCGTCTTTATTTGATTATTTATTGCACTGCTGATTACTAAAACCTGACATTTTTC
TCTTAGCAGTGAATTGATTCGCTTTAAAGCTTCATTTCCTCCCCCTATTACAATGACTAATCTGTCATGC
AGATTGAGATGAACTATCACCGATCAAAATGACCCCAGTTTCTATTTATAGATTCGATAAAACCATAATT
TTCCAGCTACATTTTTAATTGAAAGACATAGTAATTGAGATATTGGCTCAATCCATGGATGAACTGGATA
AAGAGATCTTAAATGAGATTCAATGGACTTTTCCTCTAACTCCAAAACCATTTGATGACATTGCAACAAA
GTTTGCAACTACTCCTGAAATAATTAAATCCCGTTTACTTAATCTTaAAAAAATTGGTGTTCTTCGACAA
CTTAGTGCAATATTTGATACAAGACGACTAGGTTACAAAAGCTCGTTGGTTGCAATGGAGATTGAACCAA
GTCAATTAGAATATGTAGCAAATCAAATTAATCGTCATCCTGGTGTAAGCCATAATTATGAACGAGATCA
TCAGTTTAATTTATGGTTCACGTTAGCAGTACCTCCAGGTTCTGATTTGAAAACAGAGGTTGACAAGTTT
TCAGTGTTGAAAGGAATTAAAAAAGTAAGAATGTTGCCTACTATTCAATTATTTAAGATTGGAGTAAAAT
TGGATATGGTTGATGaAAAAAAACATGATATTGCACCATCAGAAGaAAAAAAGGAAATTaAAAACATAAA
GTTTGTACCTTCGGAGGAAGATAAAGAGTTTATCCGTGAATTACAAAAAGACATGGAGATAACTGATAGA
CCCTTTCTAAATTCTGCaAAAAAATTAGGACTAACTGAAGAACAATTATTTGAGAAAATGAAATATTATG
AAAGTATTGGTGTGATGAGAAGATTTGCTGCAATCTTAAGACATAGAGAGGTTGGATTTACAGCAAATGG
TATGATTGTGTGGAATGTACCGGATAATAAAATTCTCGAAGTTGGTACAAAGTTAGGTGCCTTTCCTCAA
GTAAGTCATTGTTATCAAAGACCAACCTATCCTGATTGGCCATACAGTGTATTTTCCATGATTCATTGTA
AATCTGAAGATGAAGCAGAAGAAATGGCAAAGACAATTCAAAACCAAATCCATGTTGATGATTATAAAAT
ATTGTTTAGTACTCGTGAGTTTAAGAAGACAAGAGTAGAATATTTTGTTGAAAGTAGTTTTAGTTTAGAA
GAAACAATCCCAATTTCCTAAAACTCATTTTCATCGTGTCCAACTACATGAATTGTGCAAAAATACTGGT
CATTCATGTTACAATAATAGGCTGAATTATCGCCGCATATTCTACAGGCTGGTTTCTCATCATGTTTGGA
TAGTTTTGTATGGTATAGTTTACTTCTAGTTACAATGATTGAATCTTTGTATATTCTTGAAATGTTTGCA
AAATATTCTAAATCTTGTGGGTCTAGCTCtTTTTTGtTTTTAATTTTCTTGATTATTATATTCCATTTTT
TATAATCTCCCACCTTTGCTAGTTTCATTCTCTCAATGATCTCTAGCGTTTTTGTGGTATCGATTGATTT
GACCATTTATAGCTAGTTTGCTTGGGTCGCTTTTAATTCGTATGACGGCCATGAATTGTAAAGATCATCT
ATCTCTTTCATATCAGAAGAATTTAGATACTTTCCATCTGATATTGCTGCAAATGTTTCAATTTCTTCTA
CACTAACAACCGTTGGCAATACTGATGCAATTGCtTTTTTTGATAAGATGAATTTTATTGCAAATTCTGT
AATGTTTAATCCGTTTCGTTCTGCAATTGGTCTGAATTGCTCTACTTTTTTTAATGCCTCTTGTCTCCAT
TCTTGTTTTCTGTCTTTTCTGTGATCATTGCTTGGGATGACTGTTTCTGCCTTTACTTTCCCTGTGAGAA
TTCCTGATGCATCTGGAACTCTGACTAAAATACCAACATTTTGTTTTTCTGCTTTTTGCATTAATTCATT
TCCAGGTGTTTGCTCTAAAATGTTGTATACAGTTTGTACACCTGATACACTTTTTCTTTCCATTGCCTCT
AATCCTTCTTTTGTCCATCCAATTGCTGGACCTAACGCAACTTGTGATGTCTTTAtTTTTCCTTCATCAA
TTAATCTATCAAACATCTCAAAAGTAGCATCATTTCGAATATGATTTAATTTTGGATTGTGCATTCCATA
GGAATCAATATAATCAGTTTGTAATCTTTCTAATGATGCATTAAGTGCTTTTTGTGTAAATTCTGGTTCA
AAGCTCTGTGGTAACTCTGCATGACCTATTTGTTCAACATTGGCAAAATCATATCCGTATTTTGTTGAAA
TTACAACTTCGTTTCGCATACCTTTGAATACTTGACCGATTAATTTTTCACTAACTCCTTTTCCGTACAT
ATCCGCAGTTTCaAAAAAATTAATTCCTAAATCATATGCTTTTTTTAGCATTCGTTTTGCTTCATCTTCT
TCAATTTTTTTACCCCACCAATCAAGGCCAATTGTCCATGCCCCAAATCCTATTTCAGATACTTTGATTC
CGCTTTTTCCTAATGTTCTGTATTTCATTTTATTGTCTCCTTGAATTCTTCTAGTTTTGATTCAGTTTCT
TTATCTCTCAAAACTGCTTTTCCAACTGGAATTTCTTCATTTATGTTTATCCAAGATTTGCAGCCCTGAT
ACTCCGATTTTAGTGGGGTATTTACTTCAGGAATTTTGTAGACTTTTAAAAAAACTGCTTTAATGGGATT
CTCTGGCTTCCAATTCTTTCTTTCATTGATGTATGAATCACTCCAGATGTGAAATTTTGATAATTTCTTT
ATTGTTTCATCTAATGAAATATCTGCCTCCGATAATATTCTGCATATGATGTGATTCTATTGAATCCTGC
TTTTGGCGGATTTGATTTTACTTGTTCCAAATATTTGTGAAATTCTGGTTTTATGTGATGATGCTCTTGA
TGCTCATGTGTTGGAAATAATAGAAATTTTTTTGCTTCTATTTTAAATCCTGATGCAACATCTAGTATTC
CGCCTTTTCTTAATAGAACTGTTTGAACGCCATCTTCAAGTGCTGCAACTACTGTGGCCCATTCTTTTAG
TGATTCCACTACCCCATACTTCCTATTAATGGAACAATGTCtTTTTTTACACAAACAATCATCGGAATGT
CGTTTTTAACATATCTTGAAACTCTTGTTTCTCTTAAATCCATTATGAGATCTTGGAAATCTCTTATTTC
ATCTACTTCAAATGCTAACATGAAATCCTCATCATGAATTCCAAAAGAGTATGTCGTGTTTAGAATAATT
TGTGGATAtTTTTTACTAACTTCTATATGCTCATCCATTATTGATTGTCTTTCTTCTTTTGGTAGTAGAT
ACCATTCTCTAGTTTTTGTAAAAGGATATACTATTACATGCTTTTTCATCTCTGCATCTGAAACAAATCC
TAGTGGTTTTCCTTTTTCTACATAGATTGATGGTCTTGTACATGATAGATATGTTCTTGATGGAATGATG
TATTTCCCAAAAACAGTTGTGTATAATTTTGCTATTGCACTTTGAATCTCTTCTACTGTTTTTGCTGCAA
ACCAAAATAAGAAATCAGCATCATCTCTTAATCCTAATGTGGAGTATGTTCTGAATTTTATTCCTGAATT
TTTTAGCACAATCTCTACTTCTTTAGCTGATTCCTCTTTTGCTAAATCTGCCATCCATCTCCATTTTGGG
TCTACCTTGAAGAATGAGAAATTAAAAAAATACTGTTCATTGTATTTTTCATCCATGCCTTTTCATTTTT
AAAACCCTATTTAAACAAAAACTAGATTCTCTAATTCTGAACTTGTATGATTTTCTCACTCGATTTATGC
CCTGATATTATCTGAATCTTTGATGATGATACCCTAAAATGCTTTGAAAGTTTTTTTATGATTTCTTTAT
TTGCCTCTCCTTTGATTGGCTTTGATTTTATACCAATAGTAATTTGTTCATCTTTAATTATTAGAAAATC
TTTGTTAAATTCTACCGTCACTTTGTAAATCACAAAATACCAAAAATCATTATTGCTTAAACTTGTTTGT
CTTAAAATTTTTATAAATTTTGAATCTCTTTTTTATAATTCACATCAATCTTCGTCTTCTGACTCTTCTC
CGTCATCTATCTTCTTATCCTCAATACAGTTTGATAGTGTGTTTATTCCCTGTCCTCCATTACATCTGTT
TATTCCAGTTCCACCGTCAATAGTGTCATTACCTTTACCGCCGTGTAATCTGTCATTGCCCTCATCACCA
GTTATTGTATCGTCTCCTTGGTTTCCATGGACTTTGTCATTTCCTAAACCTCCTGAAATCATATCGTTGT
CTTTACCCCCGTTTATTTTGTCATCTCCATCTCCTCCAGAAATGATATCATTTCCTTTCCCTCCTGAAAT
CTTGTCATCTCCTTCATTTCCTTGTATTTTGTCATCTCCGCCTCCACCATTTATCTTGTCATTTCCTGGA
CCTCCGATGATACAATCATTACCTTTCTTACCATCTATTTTGTCATCTCCTTCATATCCTATGATGAGAT
CATTTCCATTAGTCCCTTTGAGCTTGTCATTTCCAGCGGTTCCATCGATTCTTGTATCATATGCTGATTC
AGGTGATCCGCAGAATAATTCAACTGGAATAATATCTTCAAATACAAATATTTGGATGCGATGATTAAAA
ATGTCTGCAACATAGATTTTCCCTAATGAATCCACTGCAATACCATCAGGAAAATTAAAGTGATCATCAT
CTGATCCTGGTTCTCCTGTTACACCTATTGTCGATTTGTATACTCCTGCAGAATCAAATATCTGAATACG
ATTGTTTCCCTGATCAGCTACATAGATATCTCCTGCAGAATCTACTGCAATTCCTACAGGACCACTGAGT
TGATATTCTGGTGTAAGACCATTACCTATTGTCGATTTGTATACTCCTGCAGAATCAAATATCTGAATAC
GATTGTTTCCCTGATCAGCTACATAGATATCTCCTGCAGAATCTACTGCAACTCCTTCAGGAAAATCAAA
TTGATATTCTGGTGTAAGACCATTACCTATTGTCGATTTGTATACTCCTGCAGAATCAAATATCTGAATG
CGATTGTTACTTGGATCAACTACATAGATATCTCCTGCAGAATCTACTGCAATGCCATCAGGATCTTCAA
AGTGATCATCATCTGATCCTGGTTCTCCTGTTACACCTATTGTCGATTTGTATACTCCTGCAGAATCAAA
TATCTGGATACGGCTGTTaAAAACATCAGCTACATAGATATCTCCTGCAGAATCTACTGCAACTCCTGCT
GGAAAATCAAATTGATATTCTGGTGTAAGACCATTACCTATTGTCGATTTGTATACTCCTGCAGAATCAA
ATATCTGAATACGATTATTCTGTTGGTCTCCTACATAGATATCTCCTGCAGAGTCGACTGCAACATCTAC
TGGAAAAGCAAACTCATAATCTCCTATGCCATTACCTATACCTATGGTTGAAACATATGTAGGATCAGCA
AAAGCATTTGACATTTCAAATAATGATAAACTCAAAACAATAAAGGCGAAAATGTGAATGAGATTTTTCA
AATTCATATTATAATCTGTTAAGATGTATTTAAGTAACTTCGTCTAAGGCATTTTCATATCTTATGTAGT
TATCATTCTTTTTTGAATAACTATAAGTCATACACTAAACCAACACTCAAAAATTAAAAAACTTCTTTTA
TCAAATATGTTTGAAAATTACACTTTTTGTTCTAAAACCCAATCGTATCCTTCGCTTTCTAGTTTATCTG
CTAGAGATGCATCACCAGTTTTTAATATTTGACCTCTTGCaAAAACATGAACAAAGTCTAACTTATCTAA
GAATTTTAAAATTCTTGCATAGTGGGTAATTACAATCACGGTTGCATCCTTACCTGATACTTGGCTTATT
GCCTTTGCAACTGCTTGAACTGCATCAATATCTAATCCTGAATCTGGTTCATCTAGAATTGAAATTTTTG
GTTTTAACACAGCCATTTGTAATACTTCTGCACGTTTCTTTTCACCCCCAGAGAATCCTTCGTTAAGATA
TCTGGAAAGAAATTCTTCTTTTAATCCAACTTTGTTTAGATTTTCTTTGAGGTATTTTTGAAATTCTCTT
ACTGTGATGAATACCTCTCTGTCTTCTCCCTGtGTGCCTTGCTCAATGAATTGTATGCAGTTCTGAGAAA
ATGTGAGAATCCCACTCCTGATACTTCTGTTGGATACTGGAATCCTAAAAATAATCCCTTTTTTGCGCGT
TCATCTGCTGATAAATCTAAGATGCTTTCACCATCAAGTAAAATGTCTCCTTGTGTAACCTCGTATTTTG
GATGTGCAAGTAATGTGTATGCTAAAGTGCTTTTCCCAGAACCGTTAGGACCCATAATGGCATGTACTTC
TCCTGGACCTGTTTTCAAATTAACTCCTTTGAGAATTTCTTTACCTTCACGTTTTACATGAAGATCTCTA
ATCTCTAGAACTGCCATAAATAACACTGTTATGTTTCTATATATAATACCCACGAAATTTAGCTAATCCT
AACAGATTTTTTTGAAATAATAAATAAAATGAAAAAGAGGGGTGGGGTTAAAATTTGGCCAGAGATGGTC
TCAAAGTAATTTTGAGTTTGTAATATGTGAGAATCTCTTTACATCTATTTCTGATAGTGACTTCTGTAAC
GCCTGCAATGCTTGATACGTCCCTTTGAAGGACATTTTGTCCAAGCAAAACTGACGCAACATAAAGATAT
GCTGCTGCAATTCCATTTGGAGCTTTTCCATCTGCAATGCTACTGCCTTTGGtTTTTTCTGCTATTTCCA
AGGCAAGTCTTTCAACTCTGACTTCTGTTTGAGTCATGTTTGCTATCTTTGAGATGTATTTGTCCATAGT
AACAACTGGGGCATTCACATGTCCCATTTCCATTACCATAGTTCTATAGTATTTTGCTGCAAGTTTTGTT
TTTGACTTGACATCTTTTGGTGCACATATCCCTCTACAAATTTCTTCTAGTGATCTTACCACATCACATT
GTTTGCATGCCATGTAAATTGTAGCTGCTGTAATACTTGCTACTGATTTTCCCTTTACTTCGACATGTCC
ATCCAAGTTTCTGTATATCATAGAAGCCGTCTCCAAGACATTTTTTGAAAGGTTTAGACCATCACATGTT
TCACCTAATTTTGATAAAACATTTGCTAATCTTCTTTCTCTTGGTGAGGAAACACGTACTCGCTGTTGCC
ATTTTCTGAGATTGTGCATTTGATTTGCAACTTGGTGGTTGATTGTTTTTCCACTGAAGTCTTTTGTACT
AATTGATATCTCAGTTGTTATCCCCAAATCATGTTGAGAATAAGTTGTTTGTCCTGTGGCTCTTGCTAGC
TTCATTCTATCTTCGAGATTTGCACTTTTTGTTTCTGGACCATAATCTACCATCTGTTCTGCAACTACTA
CGCCGCAACCAGAGCAGATTATTTCACCATTCTGAATATCATCTACTAGAGATGCTTGACATTCAGGACA
GCTTTGTGTTTGTAATATGTTCATTTTCTTCTTCTCCTAAATTTTTGTGTATTAGCAGGAGAATGATCAA
ACGTGAAAACACTTTTGCCAATGTATTTTTTGATGTTGTTAGTTAACGGAGTTGCTGACGCAAACGGTCT
TTTTATTGGACCTATTAGTTCCATTACTTTAGCAACTTTAGTTCCCGTCTCGTCACAGAGTATCTGTCCT
TCAGCTAACTTACCAGTCAACTGAATTATCACTCTGCCGCTACCGGCTAAGTGCATTATTTCACCTACCT
CCTGCAATTAGAGATCATAAATAATGTATTCTTATCATAGACTTCTGTCAACTTTACTTTAGCTAAGAGC
TAGATTTGATTTTATTTTGTTTGCTTGGCTCTTTTTGAAACTAATTTTTCTGAAATTTTGTTAAGAATTT
TTGTCTTTGTATATTCTTTTGGCAACACTATGTATCCTGACCTTACATAGGGTCTTTTAGGAAATCTTAC
TTTCTCATCTGTCTCTGTGATTTGAAATCCTGCTGCTTGTGCAGCTTCTGTTAATTCTTTTAATGATGGG
TCAAAAACACATTTTTCTTTTTCTAATTTTCTTCCCTTTGCTCTAGGAAGTGTTTTGTTAAAATAATCCA
ACCAGATTACGACATGCTCGTAATCTTTCATTTCATCACTTTATTAGAACTGCGTTTACTGTACCTGACT
GTCCTGGTTTAGAAACAACTCTGCAATTTCCTTGCTCTGTTTCAAGAATTGCACCTTTTGTAATGATCCC
TCTTCTTTGATAATCATTGTTTGTCGCATTACTAATTACTTTGAGAATTTTTAATTTCTTTACTTTAGAA
TCCCCTGAAGATACATTTACAAAATCAATAGTTTTCAAAGCTGTTTTTGTATTGTTGCCTCTAACTCTTC
TTGTTATGGTAACTTGTGCTCCTATTACGGGTTCATTTGGATATCTATCTATTTCAGATTTTCTTCTAAT
TCTTGCTGGTTTTCTTCTACCCCCTGTAATTTTACTTGTTGCAAGATTTTCTACTGATTTTCGCACGAAT
AATGTTTTAACTACTCTAATTTATACAAAACGCAAAAGTTAGGCTTGAAAATTAATCTGGTTAGTTTAGC
TTGGAGATCATTTCAGGAGTTGGGTTTGACTCTGACATCTTTGCAGTTTTTCTTACCTTTGAAAATAGTC
TTTGTTTGAGATTTTCAACATCTCCCTGTATTCCAAAGTATTTTTGGAATTTCTCCGTTGTGTTGTAAAT
TTTTAATCTCCCTACATTTTGGTGTGTAATGAAATCTAATTGTCGTAATTCTTTGAGGTGCTCATAAACT
CCAGATCCTCTTGTTTCTACAAGTTGTTTTGATGAAATTGGTTGCATGTATGCAATATATGATAATGTTT
TTAGTGTTGCATTTGGAAGAATTGGTTTTGATGCATATCTCTTGATAGTTGAACTGTATTCAGGTTTTAA
TTGAAATACATATGAGCCATCAGGAAGAGTTACTACCTCAAGTGCTTTGAAGGCAGACTTTGtTTTTTTC
ATTATTTCATTTAATAATTCATATGTCTTTGTTCGTGATTCTGTGCCTGAAGCTCTGATTAATTCTTCTA
TTTTTAGTGGTCTTCCAGCAGAATAAAGGGCTGCTTCAATCCTTGCAGTTGATTCTGAGTTTGAATCGAT
TTTTGTCAATTGTCTCTTTTCTCCTCTGAAATATACTTAAAGAAATCCTTTCCCCATTTTTGATCAGATT
GTTAACTTCTCTTTTATTAGAATTATTTTGATATCATCGTTTATTTGTTCTAAGTCGACTTTTTCATCTC
TTGCTAAAAATAATATGGCaAAAAAGCATCTGATAGAATCTACTGCATCAAGATCTTTAATTATTTCTTG
AAGCATTCCGAATCCCACATCTGAAATTTTCTTTATTATCAAATCTTCGTACTTTCCAATAATGTTCTCA
AGTGAAATAAAATATTCCTGAAAATCAGGTGCTTCAATTGGTTCAATCTCTAGTTTGTTCCTTCTTGATT
GTGGATTGGCAATTGTTCCAATCAAATTTTGTAACAAACCTAACAAATCATCTAAGGAAACCGGATAAGT
GGATTCATGTCTGTATGGTATGTCTATTAACTCAATGTCTACATCTGTTCTTTGTCTGATTGGTTTTTTC
TCCATCGCGGCTCGTTGTAATGCAAAAATACTTTCTACTTTCATTCTGTAGATTAATGATGATGACAATG
CTGCCATACCTGCAACTCGCAGATCtTTTTTTCCAGTTTTTTCAAGAATTTTTATTAATAAATTCAAAAT
TTGAATAAGATCGATATCCCACACATCTTTTTTTGCGACTGAATTTGGATTAAACAGGATATTTACTGGT
GCTTGCGAAATGCTTTCAGGAGATTGCTCTTCACTCACAGATTCATTCTTTTTTATTCAATAATATCTAA
GGGCTCTAtTTTTTTCTCATATCCAGTCAACTCTTATATTGTTAATGTTGGATTGACAATTTATGAAATC
AGCTAGAATCACTGGTCCTAATGAACCAATAAAGATTGTAGAAATGGAGACCCCTCACGCTACGGGTAAT
CAGGTAATGGTTAAAGTAAAATCTGTAGGTGTATGCCATAGCGATTTGCATCTTTGGGAGGGCGGGTATG
ATCTGGGTGATGGAAAATTCATGAAAGTTACTGATCGAGGCGTAAAATATCCTGTTACTCCTGGACACGA
AATAGTTGGCACTGTCCAAGAATTAGGAGATAGTGTTCAAGGTATTTCAAAAGGTGATCAAGTTTTAGTT
TATCCATGGATTGGATGTGGTCAATGCCCTGCATGTAAAGTTGGAAATGAAAATTTATGTGATACGCCAA
AGTCACTTGGTGTTTTTCAAGACGGTGGATATTCTGATTATTCTCTTGTACCACATTACAAATATTTAGC
AAAATTAGATGGAGTTGATCCAGACTCTGCCACATCATTAGCTTGTTCTGGTTTGACTGCATACTCTGCA
ATCAAAAAATCAAATCAAAACTCTCCTGAATTTCTTGTAATAATTGGAGCTGGCGGTTTAGGTTTAATGG
GTGTCCAAATTGCAAAATCTATTACCAAATCAAAAATAATCTGTGTAGATCTTGATGATCAAAAATTGGA
AATAGCAAAAGAGATGGGCGCTGATTTTGTAATAAATTCTAAAGATTCTGAAGCAACTCAAAAAATCATA
GCCATTTGTAATGGTAAAGGTGCTGACAGTGTTGTTGATTTTGTTAATGCTCCGCCAACTGCAAAAATGG
GATTGGCAGTTCTAAGaAAAAGAGGAAATCTTGTATTGGTTGGTTTGTTTGGAGGCTCCATGGAGTTATC
CCTCGTCACCATTCCTCTAAAATCTATTATAATTCAAGGTGCGTATACTGGAAATTATCATGATATGGTT
GAGCTATTAGATCTTGCAAGAAAAGGAACCATTAATCCAATGATTTCAAAACGATATTCTCTTGATAATG
CCAATTCAGCTTTGGAAGATCTTAAAGCACGTAAAATAGTTGGGCGTGCCGTAATTAATCCATAGTTGTA
AACTATAACTACAAAATGTTATaAAATaAAAAAATTGTATACATGTATTGGATTTAAAGACTAACTGTGA
GGTGGCATTAACACACCTGAAAAACAGACAATTTATCACAGCTCATAATTTACTTCTTAATCAAGCAGAG
TCTCTTAGAAAAACTGACCATCTCAAATCTGCACTTTTGTACATGCTCGCATCTGAATGCaAAAAAAGGC
AAGGAAAAGAATCTAAAGATGAAATTGAAAAAACCGCTGATCtTTTTTTAGAATACTCTAAAGCAAAAAA
TTCAAAAAACaTTCAAGGTGCATTACTTTGCGCATCAAAATGTTTTTTGAGTCTTGGTGAGTTTGACAAA
GCAAAAATTTCGTATCAAAAAGCAAAAACAATTTTTTCTACCTCTATTGAAAATTCAAGACCTATAGTAA
TTATTGATGATAGTAAAGCAATATCGATGAAACTTCAAACATATATTGAAAAATTGGGCTATGGTGAAAT
CCTTCTCTTTGAAAATGGTAAATCTGGAATGAAAGGATGTCAAAAATTATTCTCTGAAAACAAGCAGCCC
ATTGTATTTTTAGATATGGATCTTCCTGATTTTGATGGTGATGTAATTTCTGCAAAATTGCTCAAAGaAA
AAAATGATTTACAAATAATTGTAATTACTGCAGATGAGAAAACAACAAAAAGAGTGAATAAAACAATTAG
CTCAGGAGTTATTGCATTTATTCAAAAACCATTTACACTTGATGAAATCAAAAAAGCAGTTGACATTGCC
GAATCTGAATATTCTTTATTACAATAAATTTTCTTACATTGAATTTTTAATATGACTTGATTCTAtTTTT
TTAAAATAACTATTGAACTAATTTGTATTATTTCCACATCGGATCTAGTATCCACTAATAAATTCCTCTG
TCTTTAATGTTATTATCTTTGCTCTAGATTTAGGAATGAAAACATATGTTCTTGGTTCAATTGGAATGAT
TGTGGCTGTTCTAGTTCTTAGTTCTATTGGCAATTTTGTTTTTGCCCAAGAGGTTACATGGAAATCAGAT
TATCACGTTGGAATTCTTAATGCTGATATCAATTCCGAAATTCCAGTTAAAGTTACTACACACTCAAAAA
ACTCATTGAAACTAGATTGGCAAAAACCTAATCCTGTGCAAGGCCAAGACCTTATTGGCTATGAAATTCA
AAGAAAAGTTCTAAACTCCGATTACGTTGATTTAATCAAGATTTCAAATACAAAGCAGACGTCTTATATT
GATTCAAATTTACAAGATGGTTACTATGGTTACAAAATAAAACCAATTTTACAAAATATCGAATTTGTTA
AAGTCACAATGCATGGAATTGATAGAGAAAATAGTCtTTTTTTAACAAATATGGAAAAACAACAATCACT
TGCAGAAAATCTACTAAGACAAAACTGCATTAAATGCTTTGATAAATCGTATAAAGAGATATCAAATATT
TTCCAGTATGACATACCCTTAGaAAAAAAACGAACCGGTTCTGATTATCAATTAAAGTTGAATGCAGAAG
CATTAAGAGCAAAACATCTTTTTGATATGTTATTTAAAATaAAAATGAACCACTAATTTGTTTTAATGCT
AAATGATGAATAATTTTTATTCAGTTGGATGTGATGCAGGATCCAATATGTAATTCATTATTGTTTCTGC
TTTGTGTGATTCATATCTTATCTTTGACTGTATTTCAGGATTGTCTAGTTTGTTGAGTCTTTCAGGAAAA
TCATAAGAGAAAATGTTATCGATTTTATCATATGGCTTGTCAAAACAACCTGGACACATTTGGTTAAGTC
TGTTTTCTGCCAATAATGACTGACCATATTTTGATACTAGGAATTTATCCTCTACCCCATCTTTAGTAAA
TGCACTGATGATCTCTTCTTGTGATTTATCTTTTAGAGGGTATTTTATTGTCCACACTTTTTCAGATGGC
ATTGCATCCTCTACAATTCTTTGTGGGGCGACATAATCTTTATTCCAAACACCAAGACTTAGAGTCCAAG
AGTTACCGAATTCATCAACAGCTGTTGTCTTGCCAGTCTCAGTCAAATGATAAATGTGGCCTCTATTGAT
TCCATCGTATTCTTTTGCTGGGTTTAGGGATTCTCCAACAACTTCAATCCCGTGATTGTAATAATTTTGC
CAACTTAGTCTTGCTGTATCCCATACATCAGTTGCAACAATGTTAAAATCTAATGGAGTACGAAATGTGT
GATAAATTATTATTTCCAAGCAATCAGTTTGATTACTGTCATCACATGAAACGTGACTAGTCTCAACTCG
AACATTGTCTAAAGCGTTTTCTGGGTCAGTTACGGTTAAACTCTTAGTCCCATCAAAGTCAATATCTAAT
TCTATCATTGCCACACTTTGACTAATTATCTGACCTTTTGCAAGTCCAAATGCAAATGAAAAGTGTCTGA
TATTATCTGGTCCAAGGTTCTCATAAATTTTAAATTCCGCTTTGTTTTCTTTACCTACTTCTGCAGTGAT
CAATGGATATGGTGTAAAGAATCTATCAACATCTACTGAATATCCATTATATGTAAATCCGTTTGAAACT
CTTCTCTCTCCTTTTTCATTAACTCCAAGTGTGGGTTCTACACAATCACCACTACAAGTACCACCGTTAC
TTGTAGATGAAGTTGCAGTAAATAATCCAAAGTCCCCTGTTAATGTATCTGGCGTGTCTGAATACACATC
AGCGTTAGTTCCAGCTGATGATGAAATGTTTGTTGTACCTTTTTCTTCTATGGTCGTAGTTCCAACAACA
GGTATGTTTGAACCAACACTAGTCCATGTTAGAAGAAGTTCTTGTGCACTGTTTTGCCATACTCCTGAAA
ATGTTCCATCAAAAGATGAAATTCCTCCAGATATGGTAAAATTTGCATTAAATTCTGTTGATGTCATAGT
TCCACCATTTGTTGCATTAGTGCCTACGTTAAATGCTATGAGAATTGTATCTCCATTAGAAAACACACTG
TCTCCATCATCAGGATCATTTGCTTGAAATGTACTTACTGTAATGGGGGCTGCATATGCATCGGGAATAA
CAAATGAAAACGCACCTATTGATAAAACAAGAATTGCTATTATGGATAGTGCTGTGGTGAAGAAATATTT
CATAAATAATTTTTTCATGCATACACTATTAGTGATTATGAGCTCATATTGAACAAATGATTTTTTAATG
ATCGCATACTTGATAAAAAACAATTTACAAAATTTAGGAAATTGAtTTTTATTTTATATATTCTGTCTTG
TGAAATTTTATTTTATAACAATAATAATGACATGTTCAAAATATTCACATTTTTAATATCAATCTCGTTG
ATTCTATAGTCTGTTAATTCCTCTGAAAACTTCTCAACAATTTTTTGAGATGTATTGGATTTTGCTGAAT
CTATTTGAATTATTACTAACATATTCCATTCTCCCTCCATATTTGATACCATGAGATAATTGTCTAGTTT
TATGATAAAGTCTTTAATTGAATTCTTGACCATCTCCAATGATTTTGATGGCTTTATTTTCATCAATATT
GCTTGATATTCATTAATCCCTGAAACATCTGTTAATACTGCTTTGTAACCTTTGATGATGCCACTTTTTT
CAAGTCTTTCTATTCTTTTACGGATTGTTCTATCTGACACATCATGACCTGATTTTTTTAATTCATCTGC
AATCTCTTTTGATGGAGTTCTTGCATTACTGTTGAGAATTTCTATAAtTTTTTGGTCTACCTTATCCAAA
TTTGACCATGCATCATCACTCATAGTCTGACTAAGTTTTACATGCTTTTGAATTTTTGCCTATTTGAAAT
AATTAAATCCTACTCTGATCATTCTTCTAGAATCCATCCTGTCTGTATTTGGACTTTATCTGATTCTTCT
CCAACCCCTGTGGCATATCTCCAAATATGTGGCGCATTTGTAATCATTTTCATCTTTATTTTAAGTAGTG
ATTCAATTTCAGAGTTTAAATTTTGATCTGCTGTGCCATGTTCCTTGCAAAATTTACATTTTTGATCCAG
TTTAATTGGGTCAGATTCAAGTAATGGGTAAGTCATACATGCCAAGGGTCTTTTATCGTAAATCTTACAT
GGAAATCCTCCGTGGGGTGACTTAGTTGATGTTTCTGTATCTAAAAATGGACATGTGTTGCCATTTTTTT
CTATCCCCATTAATTGATAAGCTAAAATTTTACTAGGTCCTGATTCTCCTTTTTCAGATACTCCTATTCT
TGGTAAAATTATAATTTTCAATTTATTTACTTTTGCAAGGTTTTCTATTCTTTCTTTTTCTTCTGGCAGT
ATCAATACTCCAATCTTTCCAAATTTTTTAGTAGGATAGTATTCTCTTTCAATGCAACACTGAGAGCAAT
CTTGAATACAGTTAAACTCCACAAATTATTTTTATAATCTATAAATAAAATTCATTACAAGTCTTCAATT
TCCTGAAAATTCTTATATTTTTCTTTTGATAATCCCCACAGTTATATGCTCATGCCTGTAATGAGTCTCA
TGGGCAAGCGCCAAGTAAAAAATGAAAGCGATTTAAAAGAAATGCGTTTACCCGAAGAGGGTGAGCTCTT
TGGTAGGGTGCTTAAAATGCTTGGAGGCGAAAATGTTATGGTAAAATGCACAGATGGTGTTACTAGACGG
GGTAGAATTAGAGGAAAATTGAAAAGAAGAGTTTGGATTCGAGATAACGATATTGTGATTATCGCCCCTT
GGGATTTTAAAGAAAATGAACGTGGTGATATTGTTTGGAGATTTACCTTGCCTCAAGTGGAGTGGTTAAA
AGATAATGACCACATTCCAAAAGATTTCTAAGATTAATCGATTAGTTGGTTTACGTATGATAATCTTATG
TAAGATCTATTTTGATAACTTATCTTAATATACCGAATAATTTCTATTGATATCAAATGGAACAAGGCAC
AGTTAAGTGGTTCAACCGCACTAAAGGCTTTGGTTTTATCGAAAGAGAATCTGGTGACGATCTATTTGTT
CACAAATCAGATGTTGATGGATTCATCAATGAAGGCGATAAAGTCGAGTTTGAAGTCGGTCAAGGTCAAA
AAGGACCAGCTGCTCAAAAAGTCaAAAAAACAGCATAGATAATAGATCtTTTTATTAATTTAAGAGTTCA
TCTTTGTTTTCTTAAATTAGTCTATTTTTTAtTTTTATTATTTTAGAAAAaATTATGGTCCCAAGCGACG
GAGTTGAACCATCGACAACCCGGTTTCTGTATGCCTGATATGCTGTTATTCAGTCAGCCATCTAAAGCCA
ACAACTACAGCCGGGAGCTCTACCAGGCTGAGCTAGCTTGGGACaAAAAAAACCAAGTGTTCTAGTATTa
AAAAACTATCGAAGATTTACTGTTTTTATTATACTTGTAGTGTTTTCTATACGCATAAATACCATTTTTC
AACAAAATCGTTGTGTCAGAACTAAAATTATCCTATCCTGGATATGTCTGTGCTCCTTATTTACATAATC
ATGAATCTGTCACACTAAAAGACTCTTGGATGTCTTCAGATAACATTGAATCCCTTTATTTTGTAACTGG
AACTTTTTCTAATGAAAGTAAACCCTATTTTTCTGATTCGTCTAATCATTATATTTTAGCGAAATTCAAA
GATAGTAAATTCATTGAAGATGAATTATCCAAGCATAATCAGGaAAAAACATCCTTTGTTTTCAATATTA
AAGATGAATTATTTCAAAGAGAAGTTTTGGGACAAACCAATTTTGTTACTGTCTACTATTTGGAATATGG
AGAGTATGATGAGGACTTGCAACAAGTGGCAGATATCTTGTTGAAAAGAGACAAGATTTCAATTGGTGGG
TTAGGTCACATGTCTACTTTTTGTACAACCCCTTCAAAATTTACTTTTCCATACTCTGAGAATATTGTTG
TAATTGAAGTTGCAAGTGAAAAAGGTCATCAAAGTGTAAAAAAGTATTGTGATCAAACTAAACGTGATGT
TAATAGAAAAGGGCTTACAATGACTAATTTATTGAGTCTTTCAATTCTAGAAAAGCTAAAGTAGAAAAGT
TAAATATTCGACAAAAACCTGCTTCTTCATGAGTAAGCCCGCAGATCTTGGTTCATTGAAAATTGGCTCC
TACATTTTATTGCCAGTATCTGATCAACCTGATGGTGAGCCATGTAGAATTGTTGAATATGATACATCAA
AACCAGGTAAACACGGTGCAGCCAAAGCTAGAATTGTAGGAGTAGGTGTATTTGATGGTCAGAAAAGACC
CCATGTAGGACCTGTAAGTATGCAAGTCCATATCCCACTGATAGATAAGAGAACAGGTCAGGTCATTTCA
ATAATTGGAGAGACAATCCAAATAATGGATTCTGAAACCTTTGAAACTATTGATGTCACTTTAATTGATG
AAGAGATTAACGGTACAGTGGCAAATGGTCAAAACGTAGAATATTGGAACGTTATGGGTCGAATCAAAAT
TATGCGTATTAAAAGTTAGTTTTCATTATATATAGCATATCAAACAAATTACCCTAAAAATTCAATCCTT
TCTGATTGTAATGACATGCAAATATCCCACGGTGTTATTACATGCTCATGAAAAATAATGTAAGGATGGA
CCATGCCGTACATTATTTTGGATATTTCTGATAAATTCACATCTTTTGAAACTTTTTTTGCTTCTTCTAG
ATTAAATGACTCTGCAACTCGCTGATCCAAAAATTTAACATTTCTAAAAAAATCAAATTTTTGCGCTATA
CTCTGAATAATCAAACGGTCACTGATGAACATGTTTGTATTTTTTAATACTAGTTTTCTCGTATTGTTTT
GAAGCATAAGGCTGATGATATCTTTGATTGTATCATTGCGACTAAATGTTATTGTTTCtTTTTTGGGTAA
TTCTGATATGGTCAAATCTGTAACACAGTTAGCACCAATTTCTAGTAATTTTCTTCCAGATATGGCAGAA
TACCCTCCAAGATTGTTTGGAATGATGGAGAATGCTCTTCTTGTCTCCTTCCATTTTTCAAGTAATTCTA
CAAGCTTTGTATCTTCAGATAAAATCACTAAATTCTTGTCTACTACTTCTTCTACTGTAACTTTATCAAA
AAAATCTGATGATGGATTTTCAAAAATATTTGTAATTATTTCTTTACCTCCGATAACCCCGATTGGTTTT
TCATCTTTTTCAGTTACAACTAACGAATCTGTAAATGATTCTAGATAATGCATTAACATACATGTGGCAG
TCCACATTTTGTTCTCTTTTCTAATACTTACAGCAGGTGTGGTTCTCAAAGAAAGAGGTAATAGTTCTTT
TAGAGTTTGATTGTAAATTGGCAATATGTCTCCAATACTCACAAGATGAGATGATTTATGTAAGTAAAGG
TAATTCTCACTTTTGAATTTATCTTCATTTACTTTGTTATATCAAATCATGATCTTAATCCTTTTTTAGA
CCATATCCGTTGAGTCATTGTATAAAATTGAATAATACTTTAGGTGTGATCATTAACCGTCTTTCCATAG
GATTTCTTTTTGCAATATTATATCAAGTAGTTGTAGCTACCGCTACGTATGTTTTATCGATTCCATTAAC
TGGAAATATCTCTGATCTTTTTTTAGGTATTAAAAAAGCTGATTCTGAAGGTATTTTGTTAATATCTTGG
TGGGTGATCTCTACTGTGATCATCACTATAATCTCATTGATTATAGTAAAACACAAACAATATTTTTCAA
TCTATAAGAATGAAAAACACATTGAGATTCCACCAAAGATTTCTTTAATCACAATTATTGTTGTGGGTTC
TGTGATTTCTTTTATGTTCTTTTTGATGGATTCTGTCATTGGTCTTTTTGCTACAAATACAGCTTCTGAC
GTTCAGGCAATTTATGAATCCGCACTAACTGGAAACTTTGTTCCGTTATACTTGAGTATTTTATTTTCAA
TACTAACAGGATTTATCATAGTTGGAGTCTCTGCAAAAACATCTAGTGTTTCAAAAATCACAAAAGATTT
TAGAGTTGATAACATTCATCATCTTTCTAGACTATTAAGCaAAAAAAATTCTAAAAGAGCAACGATGACT
GATACAATTGGTCTTCGTCCTGGAGCACTAGTTCACATTGGAGaAAAAAAAGTAGAAAATGTACGAATAG
ATTTGATAGAGTATGATGaAAAAAACATAACTGAAATCAAAGATGCATCTATTGAAAATTGTTTAGAGTC
TAAAAATAAATTAAATGTTTCTTGGATAAACATTATTGGAGTTCATGATCCTCACACAATTGAAAAATTT
GGTAATGCGTTTGGTGTGCATCCTTTACATCAAGCAAACATAATGAATACCGAATTGAGACCTTCGATTG
AATTCTATGAAGACTATAtTTTTTTAATGTTGAAAATGCCTCACTTTAATGAACAAACTGGAAAAATAGA
ACTTGAACAGATCTCATTTTTTATATCTGAACATCATCTTTTAACATTTCAAGAAATAGAAGCTGATTTC
TTTGATCAAATCCGTAAAAGACTACGTGAAAATGTTGGACGAATCAGAAAATCTGAAACTGATTATCTTG
GATATGTTCTACTTGATGCAATAATTGATAGTTAtTTTTTGGTTTTAGAGAAAATAAGTGACATATCAGA
AAACTTGGAAGATGAATTAATGGTTAACCCAACTCCGAAGACTCTGCATACACTTCAATTTTTAAAACGT
CAAATGATTTTACTACGCAAATCTATCTGGCCAGCTAGAGAAGTATTGGATAATCTACAACGTAATCAAA
CACCATTAATTCATGATGAAACAAAAACCTACTTGCGTGATGTTTACAACCATGTTATTCAGGTAATTGA
TACTACTGAAGGTCTAAGAGATGTTGTGGGCAGTTTACTTGACACTTATCTTTCTAGTCTAAGTAATAAA
ATGAATGAGGTGATGAAAACTCTAACTGTGATTGCCAGTATTTTTATTCCTATTACCTTCATTGCTGGAG
TTTATGGGACTAATTTTGATTATATTCCTGAATTATCTTGGAGTGGGAGTTATTTTGTCATGATAGGGGT
AATGGCTACCATTGTAATTATCATGCTTGGTTGGTTTAAGAAAAGAAAATGGATCTTTACATGATTTTAT
TTGTTAAAAATTTTATTTCTTTACCAAAATGAAAACTACTTTTTATCGTGAATACTGGGTATCCCAAGTC
TTACTTTGACGTGCATGCCTTTTCCATGTTGACAAAGATCTCGATTAATTTCTAAAATTATCCATCTTTT
TCCCTGAAGTGTTATTTCTGTAGAGTCTTTTTCTAATTCATCATGTAATTGGGTGGGTAAATCGCCAAAT
TCTTTGTATTTTCTAATTGtTTTTTCTTTTCCGTTATCCCATGTGGTAAACTCAATAACTGTTGCTAAAT
AGAAACTTTCATGAGTCAATTACTTTGAAAATTATCCTGATGtTTTTTATTCTTTTATGGTATTATCAAA
AATAGAAAAAAGTATGACTAGTCTAACTTTGCTTTGATTTTTTTGATTTGTCTCATTTCTTCAGCAAGAT
GACTTTTGAGTAATTTCTCATGCTCTTTTTTATGAGTACTGTATGCTTTGTTTAGACTTTGTCTTGTTTT
TGCtTTTTTTAGTGAATCTGCAAATTTTTTGTGTATTGAATTCACTTGTGCAGTGTAATTTGCCATGATT
TTATTGATAAATCACGGTACATTAATGTTGGTTATTTGATAATTAtTTTTTTAATTAGAGTTTATTGTGG
AATTAAGTTTGTTTTTGATAATTCTCTGAAATTACTCCAAATGGATTATTCAATGACATCATTATGGCAT
GATGTACTTCTAAATAATTTTTCATAATTTCTCTTGAGTTATCTGTGTGTGACATATGTGGTCGAAATAT
TGTATCAATATACATTTCATGCATTTTCAAAACACCTTGATCTATTTTTCCAAATAATTTTACTTCGTTT
ATTTTTATCATGTTGAACATATGGTGAACATAGTTATAGTATTCTCTATGAATGTCTGAAAATCCTTTGA
TATATAGGGGTAAAAATGATTCCCCATTTTtTATAATTTGTTTAATATTTTTCTCGTAAACTTCTGAGAT
GGTATTTGTCTGATTGCTTTCTTCCATGTTGGGTGGATATCTTATTTGTATAAAAGGAGTTCCTTATGTG
ATGTGTTTTGTATCTCTAGTGAATTTTTTCGGATCTAACTGGTAATTTTCAAAATATCATTTTTTGCTTT
TAAAtTTTTTAGATTCTCtTTTTTTATATCTTCAAAGAATCTCTTGATCATTTTAATTCCTGCCACAATC
TTTGGAGCATTGGTGGCTGCAAATTCTTCTCTTTCTGAGGCTGTTTTCGGTTTGTGATTTTTGTAATTTT
CATAAACTTTAGCCCCATCATAATCCACATATGCAATTCTAGCACTGTAATCAGTTCTTTCCAAGACTAG
ACTATCCCCACCAACAATTGCAGTATGATAAGGATGAACAATTAATGCCTCTGATAGCTTTTGTGAAGTT
GTAATTTTTGCTGTTTGTAACTCTAAAGAATAATGATTAAAATTTACTAACAGATAAAATGTTGCCTCTG
GTTTTGTGATTTTAACTCCTTCTATTTCTGCGAGTTTATTGTAAGTGTACTCTCCCATGATCTCATGAAT
GCTTCTAGTTATTGTAAAGTACTCGTTCATTTCATCACTTATCTCAAATCCTGCAACTGCTGCATGCTGA
ATTGGTGTTGATACTGCAGTGTACTCTGTTGCAAGGATCTTTTTGAATTGTAATTGAAGATCTGATGCAT
TTTGTGGGAATATTACATATCCTAATCTGTATCCACCGGCTGCATGAGATTTTGATAACCCATTTGTTAC
AAATGTTCCTTCTGGGTAAATTTTTCCCATACTGACAAATTTTGAAAAATCATATGTTGTTTGGGCATAA
ATTTCATCTGATATGATTAAGATATTTTGCTCTTTACATACATCTGCAATCTCTTCTAACTCCAATCTAT
CATAAAGTAATCCTGTTGGGTTGTGAGGATTATTTAGTATCAGAATTTTCTGTCTATCTTGTAATCTTAA
TCCTAGTTTTCTAAGGCTGTTTGGTGAAATTTTTCTGTTAGCCCCCGTTGGTAGCATATGGTAAtTTTTT
TTCAAGAGTCTAATTTGTGGAAGATATCCAAGCCATGCTGGAGTGGATAAAATTACAGTTCCATGTAAAA
TCTCCAATAAATTAAAAATCAACTCTTTTGTGCCCGGTCCTACATAGATTCTCTGAGGATCTACATCAAT
GTCAAAATAATATTTGTTGTATTTTGATATGGCACTTCTTAACTCTGGTATTCCAGGAACCGCTGCATAT
GCTCCTTTACTGGCATTTTTTACTAGTTCATTTTGAATTAATTTAGGCACTGGAAACGGTGATTGTCCAA
AAGCAAATCCATAAAATCCAAAACTGCATTCTGGATGATGACATTCGGAGTGAAATTCTTGCAAAAAGGT
GTTTAATTTTAAATTCTCTGGTAGTTCTATATCTTGAACTTGTTGATCAACTATGAATTCCACACCTGTT
GTATTTTTAGCTCAAATATAATGATTTTATATGCTAATTGAATTATaAAAAAGAAAGAGTGGTTGCACTT
AATTGAAAAGTGCTGATAACTCTACTGATACATCTACAGGATCAATCTCTGTTGGCTCAACTACATCACC
AATTAGTGTTGTATCAACCTGACCAACTAGTACCAATGGAATTCTAATGTTTGCCTGCTCATTGATAATT
GCAGATCTATGAAATGCAAGTGCAAATGAACCAGACTCATCAGCTATTGGTGCAAAGTAGCCATTGAGAT
GAACCACTACAGAATCAAATTCACTCGTTGTTCCTTTTAGAACTACATGATTGCCTCTAGCAAATCCTTG
AAGATCAAATGTGACATTTCTATCTCCAATTTCAGCATCTGCTGTCCCCGATATTTTCCAACCTCTTTGA
CCTATTTTTCCAGATTCGCCAGAAAGATCAAATGTTGCAGGAACTGCTTTTCCGCCGATGACTGCCCATC
CAGTAACTTTTCCTGAGAATTCTAAAGATGGAACTACATTTACGTCAGtTTTTTCTGCTAGTCTATCATT
TCGCAGATCTCTTAAATCATTGAGTTGAGTCTTTATGTTTTGTCTCTGCTCTTTGATTTGATCTCGAACT
TGTTTTTGTTCTTTGTAGATTTGTTTGTCTTTTGTTTCAGCCGTATTAGCATTTACACTAACATCTGCAT
TGACATCAGCATTTACATCTGATTGTGCAAATACTGTGCTTGCTGGTGCCATTGCCACTGCCATGATAAT
TGCCAGTGCTGAAAACAGTTTTACGTACTTCATTATGCATCAGATCACCCGAATCTATTAAGTAATTACG
AATCTTTGTTACTGATGATTGCTCTGTATTTGAGATAATTTCATAAGGTATGAAGTTATTTCCATTTTTG
GCAATAGTGATTTTAATACTGATTTACGCTCAATTTCATATTAATGTCGCTGTCCGCTGAAAAGAAAAAG
AAACTCAAAGAATTGGATGAAAAACTAGAAGAAGTATTTAGTAGACATAAAACTTAATCTGAGTAAATAT
CAAGTTATTTAATGCATAACAAATTCGTATACCATCTTCCAGCTTGGTTCTCCTTTGTTCGTTCTACTGG
TTTTTTAATCCGTTCTTTTGTAATTTTTAACATTTCATTAACAGTAACATGATATGTTTTTTGCAAGAAT
TCATCGATATGGTAAAGATTGAATCCTGATGATGTCAATATTTCAAGAAATTCTTTTGGTTCGATCCCGG
CGTTTACAACACCTTGTGGCCAAAATTCTGTGATCAAAGTAAGTTTTTTGTTAAACTCGATAGtTTTTTT
CATCCCATCTAGAGATTTTTTCTCAGAACCTTCTACATCCATTTTAATAATATCTACTTTCAGATTTCCG
GTCTTTTCTAAAAATGAATCAATACTGATAAtTTTTATTTTCTGTTTACTTCCTTTATGTTCTCCAGAAC
TATAATTATATTCAAACAAACTGTGTTCTGATTTGTAAAAAGGTGACAAAAATAATTCACTATGACCGTC
ATGATCTGATACTGCTGCATCTACTACTATGATATTGGTAAAACTATTTTCTACAATACtTTTTTTGAAT
AATGAGATGTTTTCTTTTGATGGTTCAAATGAAAATATTTTACCATTCGGTCCTACCTTACTTCGTGCTA
AAAGAGAGTAATATCCAATGTTTGCTCCAAGATCTAAAACAGTTTGATCTTTATTTAATTGGCTTTCAAA
TATCTGTGATTCGTGTGATTCCGTTGCATATTTACCTAACATCATAACTTGTCTTGAGAAATCTAAATCT
GTTTTATCTAAAACCATTTTGAATTGCCCAAAATCATGAACCCAAAAATTACTCATATGACTTTTAAACT
ATCTTATTAAAAATACTATTTGGTTTTAAACAAAAGCTTTTTCACTGTCATTTTTGTAAAAATTTTGTGG
AGTCAGAAGTACCTGAAAAATTAACAATCAACATAAACaAAAAAGTACTTGTTCTCATTTTGGGAATGGC
ACTTGGTTTTCAAGGTTTTATCACAATCATGCCTTCATCTGGTGAAATAGATGCCTTTATCACGTTTGTA
TCCATCGTAAATCCACTTGTGGCATCCATTGCCTCTTTTCTGATTGCAAGAGGTTATGGAAATTCAATGG
TATTCGGCAAAGCATACCTGATACTGGGAATTGCTTTGTTTATGATGTTTCTTGGTGAGGCTTCATGGTA
TTATTTACTTGGTGTACTGGAAGAGGAACCATTTCCCTCAATTGCCGATGTTTTCtTTTTTGCATTTTAT
CCACTTGCAATTATTCACGTTATTGTTAACTTACGAtTTTTTGGTTCTAAATTTAATACAAAAACTAAAC
TATGGTTATTTGCTTTACCAGTTTCTATAGTTCTCATTTATACTACTTTGACATTGACAAAACACAGCGA
CCTGAACTTTGAtTTTTTTTATGGATTACTTTTTGTAATCTTTTCTGCAACCTTACTATCTTTATCTTTG
CTTGGTGCTCTCGCATTTAGGGGAGGTACTCTGAGTATTGCTTGGTCATTGCTAATGTTTGGTATACTGT
TAACTACGATTGGAGATGTTTGGTATTTTTATCTACAAACATTTGATGCATACGTTGAAGGACATCCTGT
TGAATTATTGTGGTATTCTAGTTATTGGATTATTACTTATGGACTTTACAAACATAAAAAAGCAATTTAG
AGAATTTGAGAAGGTACGTATTCTTTTGTAATGTTTCTAGTCCTCTCTAATCTTTTGAGAACAAATCTTG
CAGTTTCACTAACATCTGGACTTGGATCATTTAATGCTACTTTAATCTCATTTTCTACCTCAAATGCTCG
CATCAATCCTAATGATTCTATGGCCTCATGTTTGACTAATGCACTTTTATCGTAAAATGCAGAATTTACC
AAATTTGGTATCtTTTTTCTCATGTTTCTTGCAGCAATTTGAAAGCAGGCTTCATGTTTTACCACTCCAT
TATCATCATTTTCTAAAATCCATACCATTAGGTCTGCAACTTTGTCAAAAATTGGCTCTTTAGGACCTGC
AATCTCTGCAATTTCTCCTGCTAACCATACAGCATCCCAACGTCTAGATTCATCTCGCTCATTTTTTAGT
ATTGGTTCGCAGAACTCTAATCtTTTTTGTAATGGCATCTCACGAACTCGATCCTCATCAATCACTGTTG
CACTCATTCCCATTAATGGGAATTTATCATTAATAACTTTTTATCTGATTTCCAAAACGAAAATCATTTA
TTATTAAGTACTTAAAATGATACATAATGAATGAGATTGATAGGTTTTTTGCAAATTCTGTAGAATCAAT
TATATCTGAAAATCTAGGTCATTCAGCCCTTTCAAAAATTAAATCACGTCTATCTGAAAAATTTGGAATT
GGTATCTATGAATCCCTCGCTCAATTTAGTAAATTTGATATTGTTTTAAGAGAGTTTTTTGGAAAAGGAG
CAGATTCAATTGAACGAAAATGTTTTGAATCTATATTATTGTTAGACTCTAAATCTATGAAAAACAATGG
CATGTATATAACAATTAAAGATAACGACTTGTCAATGCTATTTCTTGAAACCTTTGGTGATGAAATGAAA
AAGAATATGATCAACTGCGTTACTGACAAGTCAATGACTATATATGAAATACTACAAAAATGCGACATTC
CACAGACGTCGGGGTATAGAAAAATAAAACAATTAATTGAAAATAATTTTTTAACAATTCAAGGTTTTGG
AACTTCATCAGATGGTaAAAAAATTCCTAAATATACATCTGTTTTTGAAAATATCAAAATAGATATTGaA
AAAAATAAAGTTTTGGTATCTGTTAAAATTAAAAAGGATTTTCAAGATAGTGATATGTTAGAGATAATGC
AAACTTTAAAGTAATAAAATTTACATTTATTAAATTTCTGTTTTAGAAAATAGTCCATCAATTGTTTTAA
ATAATTTTGAAGCATCAAATGGTTTTAGAATTAAGGCTGATGCTTTTAATTCATTAATTTTCTGAATTGT
GCCATCGTTGCTTTCTGCGGTTATCATTATTATCTTTGATTTAGGATCAAACTTCCTAATGTTCTCTAAC
CCATAAATTCCATCATAATTTGGCATTCGTACATCCATTAAAACAATGTCTGGTTTAAATTTCTGATACA
ATTCAACTGCTTCTTGCCCGTTATTTCCAATTGCAAGAACGACAATATCGTTTAACTCTAAAAGCTCTTT
TTCTACCTCGCATAGCTCACAATCGTCTTCTATTATGATTGCTGTTATTCCCATATTTGGAAACAACATA
TATGCTAGTTAAGTTTTTAGGTTTTCAAtTTTTTTAACCCGAAATTCTTTTACGGAGaAAAAAAATTCCT
GAAATGATCATAATTACTGTGAGTATGTTGATAATTGAAATTGCCTCTCCTAATATTGCCCATGAAAACA
TCACTCCAAATGCAGTACCAGTTGAATAAAGAAGTGTTGTTCTTACAGAGCCAATGAATTTTAGTGAAAG
AACAAAAAAGAATGTGGCTATCCCTGTTCCCAATAAACCACTAAGTAAAATTCCTGGGATATGTGTAAAT
GATATATCAAATGGAATGTCAAGTGTAAACATTATTCCAAGTGCAACCAGTCCTGATACAAATGATGTAA
TTTGTGTAATTCTCTTGGAATCTATCCTATCTGATACATATTTTGAAATATTGATATCTGCTGCAAAAAA
TACTCCTGACAATAAAATCaAAAAATCACCAGTAACCATATTTGAAAACATAAACCCTGTATTGTACATA
TCATATCCTATTGGTAATATGATGACTCCTAGAATTATCAATGTAAATGGGCCTCTCTCTTTTTTCTGTA
ATCTTTCCTTGAGAATTATCATTGCAATAAAAATTGaAAATATAATTTCACTGCTGTTAAGCACTGCTGC
ATTTGCTGCACTAGAATCTTTTAGCCCaAAAAAATATGTGATTAATCCCAAAACTTCAGCAATGCCGATT
AATGAAAGAAACAACCAAtTTTTTTTTGTAATTTTTGATATAGGAGTTGAtTTTTTTGAAACTGATGTGA
AAAATAAACCATTCACAATGTAAATTACAAAAGCTAATGTAATTGGACTTACATTATTTATTCCATTATC
TAGCAATTCTTTTGGTACTACATGCATTAGTGAAGCAAGTACTGCAGATGCTAAGGCTAGAACATATCCT
ATGTTGTGGAATTTTTGCTTCGATTGATTTATTCTAGATATTATTTCCACATTTGGGAATATGCCTCTTT
GTTAATATGTGATCTTTTGTACTTTCATGTGAACATTTCTGATCGCTTCCTATTTTTTGGCAAAATTATT
TTTATGATTTATAGCGATCAAAATTATGTTGAAAATTTAtTTTTGTTTTATGATGATTATGACATCATTT
CATCTATGGTTTGCTTGAATACCGAATAAGGCTGTGCACCTGATATTGCAACCCCATGACCGTTTGGACC
AATCACAATAAATGATGGTGTTGATTTGGCGCCATTCTTTACTGCAATATTTTTATTTTCTTTAACTCTA
TCGTTGTATTTTCCAGAGTCAATACAATTAGAAAATAAATTTACATCAATTCCTTCCATTCCTGAGACAA
TGTTTTTGAGATTATTCATGCTTACCCAACCACTATTTTCATGACCTTGATTTTTATAAAGAAAATCATG
ATATTGCCAGTAAAGTCCTTGCTCGTCTGCACAATAACTTCCTGCATGTGCATTGATTGAATCTGGCCCT
ACAATTGGAAAGTCAACATAAATCAATTTCACTTTTCCTGTTGATATGTAGTCTCTATCAATTAACGGTT
TTGTGTTTTGATTCCATTTTTGACAAAATGGACATTGATAATCTCCAAACTCAATTATGGTAATTGGCGC
TGATGATTCTCCTAATACTGGTGAGCCTTTTGTTGTATCAATTGAAAGTTTGTTACTTTGAGATTCTGAG
TTATAATTTGTAGAAATTAAAACAGCTCCTGCAATTACTACAATTACTCCAATAATGATAAATTTCGTTG
TATTTGATTTTGGATTAtTTTTGTTTACGTTTTGTCTCTTTTTACCCACAAATATTGTTTGTTAGTTGGA
TTATAAAGTATTTTCCAATGATTTGACaAAAAATAGTATTGGaAAAATAAAGTTATTTCAGAATTTTTTA
CTGATTTCCCAAAATGATTCTTTGACTATTTCTCCATTTCTTGTATCTACTGATTTCTCCCAAGCTTTAT
GTTCTGGGGTAGATTCAAAGTAGTATAtTtTTTTCATATTATACATTTAATTCTGTCTCTTATGATGATC
TGTTTGTATTTGATTTTCAAACTCTACTATAAATAAAAATTGATAATTATAGTGATTGTCTAAATCATAT
CCTATGAAATAATTGTATGTAATTATTTACAAACATTCTGTTATATTTCTTAAATGATTTCTTTTAGTTC
TGAACACATCTATTTTAGCAATTATTGGTGTTGCCGTATTGGTTGTATCTACAATCGGTTTTGGAGCCAG
TCTTAGCACAAATCCAGGTATCAACAGAATCGGTGCAAGTGACAATCAAGTAGTTGCAGCTGCGAGAGGA
AACGTTACTGCCCTTGCATGGACTGAAGAAGTAAACAGTGCAGGAAATGTTGCAGTTAAACAAATTGTAT
TTACTGTGGGAAATGAAGATTCTGCGACTGCTCACACATTCCAAGTTTGTGCTGTGCTTGAAGGGCCTAT
TGGTGTATTTCAGCCCCCATTAGGAACATCTCCTAGTTGCGTTTCTACATCGAGCATTTCTGCATCTGGA
AGCCTTGCATTACAAAACCTCAATTTCACAAATACAGTACCTGTAAGTGATGTGGCAAATATCAGCTTCA
GTATTGAAGAATTAAGTTAGATTTGAGCCTGATTTCAAAATAAACAAGCTAGTCGATATTATGTGAAACT
AGTTTATCTAATTCATGAAAATGTCACTTATTGCAATTATTGGTGTTGCCGTATTGGTTGTATCTACAAT
CGGTTTTGGAGCCAGTCTTAGCACAAATCCAGGTATCAACAGAATCGGTGCAAGTGACAATCAGGCAGTT
GCAGCTGCGAGAGGAAACGTTACTGCCCTTGCATGGACTGAAGAAGTAAACAGTTCAGGTAATGTTGCAA
CTAAACAAATTATATTTACTGTAGGTAACGAAGACACATCTAATGCACACTCATTTGAAGTCTGTGCTGT
CCTTGAGGCTCCTGCATTAACATATCAACCAGCAGCAGGCGcCCCCCCAGCATGTAACTCCACATCAAGC
ATAGCAGCATCTGCAAAGCTAACTTTGGTAGGAATTAATTTCACAAATACTGTTGAAGTCAGTGATATTG
CAAATATTAGTTTCAGCATTGAAGAATTGAATTAGAGGTAATTTTTCTTGCTTTTACATAATGATATATG
TAAATGTGAAGCAAATTGAAACaAAAAATaAAAATCATTATTTTTCTATTACTCATTCCTGTTTTGATAT
ATCTCTGGCCTGTTCAACTTTATGGCGATACAAGTTACATTATGCTGATAGGACAAAGTATGCATGGTAC
TATTGAGAGTGGGACTTTTATCATAGCTAAACCCGATCCGCAATACTATATTGGAGATATCATTGCATTT
GTAAATGAGCATGATAGAAGTGTTGTTCATAGAATAGTTGAACAAACGGATGATGGATTTATTACAAAAG
GTGACAATAATCCAAGAAACGACCCTAAGGTAATTCCTTTTGATCACGTGCTAGGTAGAGTATTGTTTGT
TGTTCCTTACGTTGGGTTTACCACATTATTCTTACAAACATCAGTGGGAATGTCTATTTTTGGCATATTG
ATCTTAACTGTCTTTGCTAGTaAAAAATCCAAAAAAAGaAACTAACTAGTTTTAGTAGTGTTATAGTTTT
TAAAATTGCATTTGTTGCAAGCGTTGTTAATTATGTATTGACTTTAATGATAATTGGTACAAACATTCAG
ATTGCTAAAACAATTAACATTCCATTTTCTGACTATTTTGAACCTTCAATAGCAAACACACTGTATTTTT
GTTCTATCAGTATTGTGATCTTTGTATTATACTTGATTGATCATAGTCTTGATAAGaAAAAAACAGAAGA
TTCAAAATACCTGAAACTGATTTTTTCTCTAGCTGGAATAATGGTGCTCTTATTACAATTAATTAGCATC
GTCAACACAATTCCGtTTTTTAGTAACTTGATTACTGAGCAAGGATGGGCATTGAAtTTTTTTAATTAGT
TCTTTTCATTCGAATACCATTTATTATCGATAAATTTTGTAAATTCCACTTTGGAATAGATAAACGAGGC
ATATTTCCAGTCATAATATTACATTTTGTAGTCTAGTTCTATTACCAATGATTTATCAAAAACTGTCTAG
TTTTGGGGTTTTGTTTGCTATTTTAGTGATTGCAGTTACATCTGGAATTTTTGCAGAAGAATTTTCCTTT
GCTGCAAAACCTATTCTAGATGATATGTCTAGTGAATTTTTTACACCTACTGTAGGTCATGTTGAAGATG
TGTCATTTGTTCAACAAGTATCTCCTACAGGAACAATTGAAGTAGATCAAATCACTTTTACTGTTGTGGC
TGATGATCCTAATGTTCGTTTGTTTCAAATTTGTGCAGTAATTGAAGGTCCATCTGGAACATACAGTCCA
TCAATTGATAATTTTCCTGCATGTACAAAAACAGAATTATTACAAGGAAATAAATCTGATATTCAAACAA
TTGATTTTTTGAATCCAGTTAACGTCAGTGATCTTGTTGGAATTAGTATTAGTGTTAAAGAAATCTAATT
AAACTACAATATTTACAAAAGATCTTTCTTAATTCAATTTGTTTTAAAATTTCTAATCTCTGCTAAATCT
AGACTATTTGGTGTACTGCCATATTCCAATATGACAAATTATTAGTGGTTCTAGGTATTGCAAAAGTTAT
TGTAGTCGAACCTGTGTTGCTTGCAGAAATTGATGCTGTATTAGAACAATCTGCTCCACTTCCTGATGTA
TCACTGATCAAATCTCCTGCTTTTACAATCATGCATATTCTATATGTATGGGAGACACTGTCGATATTTT
TAACTGTGACAGTTGCAGATATTGCATTAACTCCTGATATATTTAATACCGTATTTGTAACATCCACAGT
TGGTTTTGATACAACAATGTTATCTGCGCTACCGATTTTATGTAATTTTAGTACAGTGTTTAATGATGCC
CCAAAACCCACAGTGGCAATAATAAGAATTACAACTCCCACaAAAAAATAAATTTTTACACTCATACAAT
TCTCCTATGTGATTGTCACAGTTATGGAACGTAACGTGATTCGTTCTACATCTGTTACTTGTCCAGTACC
AGTCAAGTCGATTGTAATGCTAAATCCTGCAGGATTCTTTATTTTAGTACCGCTTCCAATCTCTGTCCCA
ACACTATCATAAAAAAAATATTGACATTGTCGtTTTTTGCTACAACGCTATTGAATGTTATTGTCACACT
TCCAATATCTGCAGAAGTTCCAAGATTCATCCCGATTACTCCCTTTGTAGTCAAATCATTTACTTTTAGA
GTTCCAATTTTGTTTACATTGGGGCTGGTTGTCAATGATTTTCCATAGCTCTCATTGGTAAACATGACTA
CTGCAAATATCCCAATCAGCACAAATAGGATGCCTATTTTCACATTCATTCCTCTTCCCCATATGCCATA
TGCTGATTGTTGCTAAATGATTCTGTTGGAAAGTTTGATTTGATGTTTTTTAGTTTGTCTTTTCTCTCTA
GTTCTACTGCATGCATTTTCTTTTCTAGTTCTTCCATGATTGTCTTTTTCTCTTGTTTGACCTGATCTAA
CTTCTTTTTGAGGTCCATGTCTTTTTGTAATAGGCTCTCTCTTTCAAGCTCAATTGCGGATTCCTTCCTT
TCAAGTTCTGCGGAGATAGtTTTTTTGGCAAGTTTAATTTCTATCAGATTGtTTTTTAATTCCTCGTCTT
TTTGTGATGTATAATTTTTATCGATATTTGATGCAATGAGATCTTTTTCTAGTTCCACGGCAGCTATGCT
ATTTTTGAGCTCTTCTTCTTTTTGAGATATGTTCTTTCTTTCAAGCTCAATCATGGATTCTTTTCTCTCT
ATCTCTATCCCAGCTATTCGTCTCTCAAATTCTACTAAGGCTATTCGTCTTTCCAGTTCTACAgCTGCTA
TCCTGCTCTCTAACTCCTCTTCTTTTTGAGATATTTTTtTTCTCTCTATCTCAACTGCAGCCAGGTTCTC
TTGTAGTTCtTTTTCtTTTTTAGAAATGTTAGTTCTTTCATTATATAGTAAGTTATTCGTCTTTTCAATC
TCTATCTGAACGTGTTTTCTTTCTAGTTCTACTACAGCCAGATTCTTTTCTAATTCTTCTGATTTCTGAA
CTACATTCTTTCTTTCTTGTTCTACTTCTGTAATGCGATTTTCTAATTCTTTTGtTTTTTGTTCTATTTT
CTTTTTATCTAGTTCTACTATGGCTAAACtTTTTTCTATCTCTTTTGCTTTTTGTACAACTTCTTTCTTT
GCTAGTTCTACTGATTTCTTAtTTTTTTGTAGTTCTTCAATGTTGGAtTTTTTTTCCAGTTCTACCGTAG

>Nlim_contig15 [organism=Nitrosoarchaeum limnia] [strain=SFB1]
CTCCAACTCTTCTTCtTTTTGTGATAATTTTTTATTCTCAAGTTCTAGTGCTTTTTTGGCTTGCTCAATT
TCTAAAAGTCCTGTCTTTCTTTCGATTTCCATCAATCCTGCCTTTCTTTCAAATTCAACTACAGCCAAAT
TCTTCTCCAACTCTTTCTCAGCTATCTTCTTTCGCTCAATTTCTTTAATTTCAAATTTATTTAATTCATT
ATTTTGAAAATCATCTTGTTCATCTAAATTTGCCAAGTCAGAATTTTTAGTTAATCCTAATGTCGCTAGT
AATTTTGATTTAATTGATATAGATTCACTAGTATTTTTTTGTGATATTTTTTTACGAGATCCGTTCTTTA
tTTTTTTGTATATGATCAAACCAATAATTGCTGCACTGGACATTATGCTTATGTTCATAAATGCTATAGA
ATAATCCACATTCCATTTTGCCGTGACTGTCTTAGGACCGTTCATCAAAATGCTACCTGACGTGGTAGTT
GCATCTGAACTTCCTTCCCATCCTAGAAATGTTCTTTGTTGCCAAAGTCCTGCTGGATCACGAGGTGTGC
TGATTCCAAAAGAAGCTAGTGCTCCTTCATTATACCAACTTGAACCCTGAGTGGTACCATATTCTGAATT
TACAACAAGTTGATACTGtTTTTTCCATATTCCTGCTACTGATTTTGGTTTATCCATGAATACTTGGATG
CTTGTACCATCTGATGTTGCATCTCCATTCCATCCTTCAAAAACTACTCGTGTATTTGCAATTCCAACAT
CTTGAATTTCTGAATCAATGGACGCATTTGCAAATGTACCTTCATCATAAAATCCACCTCCTGATATGTT
TCCATATTTACTGATCACATTCAAATAGAATTGATTTTTCCAATCAATTGAAATTTTATGAGGACTATCC
ATTAAGATATTTGTCGTAGTTGCCTGTGGATCTGTAATTATTGCTGAATTCTGTCCTACGTTTATCCACT
CATTTAATGTACGTCTTGTTTGTTCATCTGCTTTCACTTCAAAATTTTTCATCTCTAATGCAGCATTAGA
TCCTTCATTATGCCAGCTAGTTTTGATTACTTTCATATTTTGAGCTGAATCTAATATTTCTAATCTGTAT
TGTTTTGACCATAATGCGGTAATTGTTTTTGATTCTTTCATTTTAATTGAATTTGACATTAAATTTGGAG
TGTTCCCATCACTCCATCCTGAAAATGCATATCTTACACCGTCTTGAAATTTATCGTAAACATATTGTTC
TGATACACTAAAGTTAGCAGTATCTCCTTCTAGATAACTTCCACTTCCAACTGTTTCTCCATATGGAGAT
ATTATCGTTAGATCAAATGCATTTCCATCAATAACATCTTGTGTTGTTACTGTGTTGCTACTTGTTTGAG
CTGGATTAAGTGAATAAATTGCAACTGCAGTATGATCTGTATCCATCAAAATTGTTGCTGGATTTCCAGC
AATCCAATGATCATCCACTTTCCATCCTACAAACTTGTATGcCCCCCATTCTTGTTGTGCAGTTTCTGTT
TTAATCCATTTATTATCTTCATACATACCAGAACCCCCAATTGGTAATCCTGGAGGTGATGATTTTAtTT
TTAATTCGTAAATATTTGTATGAATTGAGTTATTGATTTCATCTGCAAAAATATTATCAAATGAAACaAA
AAATAACAAGCTAACCGCTAAACATAACACTGCATTTTTGATACTTATTTTCATTTAATTCCAAATAAAT
TAGCTACAAAGCAAGTAATGCATAGTGGTTTGATCAAGATGATCCAACAAGATTTGGTCTATTTTGTTCT
GGACAAATATCTGTGTGTTTATTTCAAACATCTTTTACTGTAAATACTGTTATTTTCTTATATGATGACC
TATCTTTGAAATTTTGTTATTTGATAACTCTCTTAATTACTTGAAAATTCTAGATATTGACTCTTCAGGA
GATTTATGTCAAAAAGATTATGCAATAAGACCTGAGTCAATATTTAtTTACATTAtTTTGTATTAACCAA
ATTTTTGATTTTAAGTGAAAATCATGGAGTTTCTCTTGTCCATACTTGAAGTATTGATGCAATCAATCCA
AAATGGTCCTTCTGTCTCCATTGATATTCCTAGTTTCTTTACAGATTTTAGTACACGTGTAGGTCTTACT
AATTTGGGCTTTGATTTTACTCCATTACAAAATATGTTTAGTATATTTTCTTCACCTTTGTCTGACTCTA
TAGTTTCTGCACCTTTACTGCTTCTTGCAGCAGGTACTGTCATCTTCTTTGGAGTTGTTGGAGAAGCtTT
TTTTaAAAAAACTGGTATTCCAGACGTTGCAtTTTTAATGATATTGGGAATAATTATTGGTCCAGTGTTA
GGATTAATCCAACCTGAAGTTGTACTTCAAGTTGTTCCTTACTTTGCAGCATTGGCTTTGATTATTATCA
TGTATGATGGAGGATTAAATTTAGATCTAAAAAGTATGGCAAGTACTGCTCACTTTGCAATAATTTTATC
TATAGTGGGATTTGCAGCTTCAGTTGGTATCGTTGCAGCATTTGCTCATTACGGTCTTGGTTGGGAATGG
ATAGAAGGCGTTTTACTTGGCTCTATTGTTGGTGGAAGTAGCTCTGCAATCGTATTTGGTCTTGTAAGAA
ATCTGAAAATTTCTGATAGCGCAAAATCATTACTAAGTTTTGAGTCTGCTCTAACAGATATTCTTGCTAC
TGTAATTGCTTTTGTTTTGTTTGGAGCTGTTTTGTCAGGTACTTTGAATATTGATTTTATGGGTACTACT
ATTGAAAATGCTGTAATTGTTGGACTGGTTCTTGGTTTAGGAGTAGGTATACCATGGATGTATGTGACTA
CAAAACTTGCATCTAGTAAGCACAGCTATATGCTCACTTTGGCAATTTTGTTTATTCTTTATTTCATGGC
AAATTCATTGGGCGAATCAGGAGCATTGACTGCTCTAGTGTTTGGCTTGATGCTGGGAAACAAACGTCGT
TTAGCAAAATACTTACGATTTCCATTACCAAAAATTGATACAGATGATCCAACTCATAATCAAATAACTT
TTCTTGTTAGGACtTTTTTCTTTGTCTTTGTAGGCTTGCTTGCAAGTTTTGGAAACATAGAGTATATTGT
TTTTGGAGTTATTGCAGCAATTGCAATTTATGTTGCAAGAACCATTATTGTAAAAATGACATTGACTCAG
AGATTCTCACAACTAGACaAAAAAGTCACTACCATAATGATTCCTAGGGGGTTAGCAGCTGCAGTACTTG
CTACATTTCCAATAACTATGGGATTGCCAAACGCTAATGCATATTCACAAATCGTATTTTCAATAATCAT
GGCATCTGTAATTATTACAACATTGGGATTGGGAAAAGCAAAGAAAATTCTTCCACCAGAGCCTACAAAC
GGTGGATTTGTCTTAAAGGATACACTTGGGCAATAAAACTCTAATAATGTGATTATCGTAAAAAATCATT
GGATTATGAAAAATTTTGCTCACAGATTTTAGATACTAATCCAAAAATTCGATTTGCTACTGTTTATGAT
CAATGGGCTGTCCGCGTCGGTGGTGGATTGCGTAAGGGCTTGACTAGTTTACTTTCAGAGCATAAAGAAA
ATGAACTCGTTACTCTATCAATCATTGATTGGCAGGCTCGAAAAGAGATGTCTCAGTGGCTCGGTAAAAC
AAAATACACTTTAGCAGAATACGATAAGGTCAAGCGTTTCTCATTTTATTTAGGAGATGATTTTCTACTT
CTAGTAAGCGCAGAAAAAGATGTTGACACAAATAAAATAGTCGATGATGTAATTCGGCTTTATTATGAAA
ATCAATCTTGATTGCTCTTAGATTATCGTGTACGATCGTTAACGGGAATGCAATTAGAAATTCAATTCTT
ATGATTCTGGATTCTAGTCAGAGTCAAAATAAGATTCGATGTTTCCATTTGCATTCAAGTAATGCATCAC
TGTACCATGTTCCAGTTTTGTACATCCAACATATTTCATAATATTGGGCAATCATATCACTAGTTAACAG
AATGTTAGTTCAAAATGATCAACATCCAAATTTCATCCTCTACAATATCTTCTAGCCATAAATGAGATTT
GTTATAACTCTCTGATTAATTGTTACTCCTTATGGGATATATTTGATGATGTTTAGACTGCCCAAGAACA
TGTATAAAAAAGACGTGTGTTATCTGGCTTATGTACAAATTATATCTGGCTGAAAAGCAATACATGTTAA
AAATTAGTGTGGGTGCTGATGATGACTGGAAAAGCCGTCTGAACTATGATGAGGATTATGAGTAATGAAG
CATCCATACATATTTTCTCTAAATGTTTACTCTAATTGATATGAAACTAGCATCTCtTTTTTCAGGGGGA
AAGGACAGCATGTATTCTATATTCTTGGCAAAAAAGCAAAACCATGAAATAAAATGCCTCCTTAGTGTCT
TTCCAAAATCTGATGAAAGTCATTTGTTACATCACCCTAATTTATCGTGGACTCGTTTACAATCCGAAGC
AATGCAAATCCCACAAATAACAATAAAATCTGAGTCTGATGATACTGAAAATGAAATTAATTTACTGGAA
AAAATTCTAATTCAGGCAATTGATCAATATCAAATAGAAGGGGTGGTACATGGTGGGATACAAAGTCAAT
TTCAGAAAGAAAAATTTGAAAATTTATGCATTAAATTGAATCTAAAAATAATTACTCCGATCTGGAATCG
TACTTCACTAGAATATATGACTGAATTAATATCTGAAAACTTTGAATTTATTATTATCAGTGTTTCATCT
GGAGGATTAGATGACTCATGGTTAGGAAAAATTATTACaAAAAATGATATTGTAATTCTTAATGATCTTT
CTaAAAAATTTGGTTTTAATTTAAATTTTGAAGGTGGTGAAGCAGAAACCTTTGTTGTAAACTGCCCTTT
ATTCTCTAATGCTATTAAAATAATTAAAGGGaAAAAAATTTGGGATGGATACAGAGGAAGGTTTGAAATA
GTGGAAGCGAGGCTAAATTACAATGCTTGATAATTTAAGAAATAACCTACGTGATGCAATCaAAAAAATT
GTAAAATCTTCAGGAATTGATGAAGAACTAATTAAAGAACTTTCAAAAGATGTTCAGAGAGCATTACTAC
AATCAGATGTAAATGTGAGATTGGTTCTTGAAATTACAAAGCAATTAGAAGCACGTTCATTAAACGAAAC
CCCTCCTCCTGGTTTATCTAGAAAAGATCACATTGTAAAAATTCTCTACGATGAACTTGCAAAACTATTG
GGTAAAGAAACTGATTTTGATTTCAAACCTAACAAGCAAAATAAAATTATCATGTTAGGTATTCAAGGAA
GTGGTAAGACAACTGTAACTGCAAAACTTGCTAAATTTTTAACAAAACAGGGATATTCAGTTGGAGTAAT
AGGCGCTGATACATATCGACCTGGAGCATTAGTTCAATTaAAAACAATGTGTGAAAAATCAAATGTGGAG
GTATATGGTGAGCCAAACAACAAAGATTCTCCAGATATTGTaAAAAATGGTTTAAAACATTATGAAAATT
TGCCTTTAGATATAATAATAATTGATACTGCTGGGCGACACAAAGAAGAAAAAGATCTGTTATCTGAAAT
GGAGCAAATCAACAAAGTGTCTAATCCTGATCTGGCAATTCTTGTAATAGATGGAACTATCGGACAGCAA
TGTTTCAATCAAGCCGAAGCATTTCATAAAACAATTCCTGTTGGAGGAATTATCATAACAAAATTAGATA
GCTCTGCAAAAGGCGGTGGTGCAATTGCGGCTTCTGCAGCTACTGGTGCACAAATCATGTATGTTGGAAC
TGGAGAACGAATTGATGATTTAGAAAAATTTTCCCCGACTAGATTTGTTGGTAGATTACTTGGTATGGGT
GATATCCAGGCAGTGCTAGATTTGGCAAAAAGATTAGAAAATGAAGGGGATGACGTTCGATTAAAAAGAA
TTTCCAGTGGAAAAATGAATATGGATGACTTTTTCTATCAATTAGAAGAAGTCACAAAGGTAGGCTCACT
GAAAGGATTTCTCGATAATATGCCTGGGCTGTCTGGAATGGTAAAAGATGATCAATTAGATCAAATGGAG
GGAAGAGTATCCAAATGGCGATTCATTATTCAAAGTATGACTAAAGAAGAAAAAGCTGATCCTGATCTTT
TGAATTCATCTAGAATTAAAAGAATTTCACGAGGATCTGGTTGGCCTGAACATGAAGTAAAGGAGTTACT
aAAAAATTATAAAAATTCAAAAAGTATGATGAAGGCCTCAAAAGGAAGACAGATGCAAGGTACACTTCGT
CGTATGGGATTTGGATAATACTTGATAGATTGTTAAATCAAAAATTAAAATGACTACTCTCAAAGAAATT
ATTCCTATCTCAAATGAAATTCTAAAATCTTATGATCTTTGTGATAGCTGCTTGGGTAGGTTATTTTCTA
AACAAATGAATCTATCATCAAACAAAATATTGGGaAAAAAATTaAAAATTTATGCAAAGCATTCTTTTAA
AAAATGTTTTATCTGTAAAAATCTTTTAGATAATTTAACCTCCTATTTGAAATTAATGCTTGAGTATTCT
ACAAAATATGATTTCTCATCCATCGTAGTTGGTGCTTTGATCAAACCATCAATAATTGATAGAGATGACT
ATATTAGATCCAAATACAAACTACGAGGAATTGATAGTGTTAAGACAGATATAACAAAAGAACTTGGAAA
ACAATTCATTaAAAAAACAAAGAAAATAATTGATTTTCAAAATCCTGACCTTACCTTTACTGTAAATTTT
AAAGATGAATCATGTCAAATTCGCTCAAAACCTCTTTTGTTTCATGGTAGATATACAAAATCTCATCGAG
GAATCCCGCAAAAACAAAAATCATGTGTAAATTGTTTAGGTAAAGGGTGTCGAGTCTGTGATTTTCATGG
TATCTCTGAGTTTGATAGTGTGGAGGGTAAAATTTCAGAATTTCTTTTTAAAAAGTTTGGAGGCACAACT
GCAAAATTTACTTGGGTTGGTGGTGAAGATAAGGACAGCTTGGTGTTGGGATCTGGTCGTCCTTTTTTCG
TTAAACTTCAAAATCCATTCAAACGAAAAATTTCAATTCCAAAAAAGATAATTTCCGACTCTGTTATTAT
TAATAACTTCAAAATGATTTCAGATCCTCCGATAGTTCCTATCCGATTTTATTCCTCAATACGTCTAGAA
ATTTCTACTGAAAATGATATTTTAGCCGTAAATATGAAAAAATTGAAGGATATTACAGGCAAACCTGTTG
TAGTATATGAAAAATCAGGAAAGCGCTCTGAAAAAATCGTCTCTAATTTAAAATACAAAAAGACCTCaAA
AAATCATTTTACTCTATTTATCAAAGCAGAAGGTGGATTGCCAATAAAGCGATTTGTTGATGGGGATGAT
GTGACTCCTGGAATCAGTCCATTATTGAATGATAAATGCACATGCGAATCGTTTGATTTTCTCGAAGTCG
ACCTTAAATGATAACAATTAACTAATCCCTAATTTTGTAGATTTATCATGCCCATGAGaAAAAAAGGTAA
ACACGAACGACGTGCAGATCAAAGAGCTGATAGACGAAGAAAAAAGACAGCAAAATCCGGAAAACCAAAG
TCTAGATAGGATTAACATTTTTACGTTCAATTTGCTCCAGATTATTCATTGGATCCGTTAATTCGAATTA
AAGATGCACATGCTAAAGGACTAATCCCAGATGATGTCTATGATCTAGTCCTCAAACGTTTTCATATTGT
TACTGAAGGTATCAAAAGAATCGAAAAAGCATCTGGAATACTTTACCCTACTGCTTACATAGAGCCCTCA
ATTGTAATTTCATCTCCAAATCCGAATTCGTATGAGTTTGGAATATTGTTTGCACGTACACTACCTGTAT
TCTATGATGAAAAATTTCATGTAGTAATTCAAATTTCAGCTCCCCTAATTGCATATGGTCTAAAAGGCAC
GATTCATGCTATATTGGCTCATGAGTTTTTACATTTTCTTGATCTTACAAGAAAGATTTCAAAAATGGGT
ATGCTTTCAGATGAAATAACTGGAAATTTATTTGAAAGTGTGTATGCAGATGAAACAAGGTTATTTGATC
CGAAGGTTGTCTTCAACGATAGAACTCTGTTAAATCATATTACAAAACGATTTCCTGCAGGTTTCAAAGA
TTACAAACTTGAGGATAAAGTAATTAAATTCTGGTTGGAGAAAAATCTACCAAAAATTAATATCTCACTT
GACTCTAACACTGTAAAACTATCTGCAGAATCATTATCTAAAATAAAACTGGACCCTGCGTTCTTACAAA
AATTAGACCAATTAGAACAAAAAAGTGCTAAAGTAAGAACaAAAAAACTTTACTGATAAGATTATTTCTC
ATGTTTTACTACATGTATTTTTAAATTAATTATTTTTCAAGTTTTGCAATGATATCTTTAATTTTAACAA
TTATGTTTGTATAATCTGCACCTGGATCCGTACTAAACAAAAAGAGATTCTTGTTTAGTTGCAAACTAAT
TAAAATTACATTTTCGTATTCAATGATTGCAAGTTTTTCTTTTCCAAATTTATAAGATAGATTCTGTAGA
CGTGTCCATCTCTCAAATGTATAATGGATTGACATTTTTCCTTCATCTGGATTTAGTAGATTTGCATCAT
CACGACTTTTTTCAATAATTAAATCTCCTTTAGAATCCAAAACACCTGTGAATCTTACATGTGGATCTAC
TTTTAAAACATCATTGCATAATTTTTCAAAATCCATTTTTTATCGTTCCTTCTTACTCCAAATTCTCTTA
CTATTATATTTTATTTGAATTTTTATTGTACTATGTTCTGACAATAAATTAATTTTTAATAATATAAAAT
ATTTAATTAATTtTTTATTGATTAAATTCTGTTAAACCACATTTTCCACAAGTGTTTCTATCCTTGTGTT
TTGACATGAAAACTCCTTTACCACATCTGGAACAATTTTTTCTACCTCTTGTCAGTTTATCTCCTTCAAT
TTTGAAATATTTGTAAACGTTTGGGCTAGAACCTTTTTTCCCCTCTGCTGCTTTCTTTCCTGCCATTACT
CAGTTGTCTCCGGTTTTGCTTCTGTATCCTCTGAAGCACTTGTTGCTTCGGCTTGTTTTGCTTTTGCCTT
TTCTAATCTCTCCATTATTACTGGGTTGATCTGTTTTTTGGCAAGTTTCTCATCGTCATAAACATAGAAG
GTTCCAGTGATCAATGGTTTTCCTACATGAGTTTTCAATCTCATTGGGATTACCACTTTGCCTGAAAGTT
TGAATTCTTTTGTAATCATATCCACTGCTTCAAGTTTCTTGAGTTTTCCTCCAAATCCAGTAAAATCACA
AACTAATTCCCTTCTTGATAAAAAGGCATTATTTACGTCATTTACCTTCTGAATGATGGACATGTATCAA
AAATCCTTCAGATATTTCATATAAACCTTGATTGAAATTAGAGAAGAAATTTAAGAAATCTCAGTAAAAT
AACTATATGGAACGATATATGATTCATTTaAAAAATAATGGATATGGACCATCTCATTCATCTGACCTTG
TTCATAGAGCAAGAGATCTTTGTTCCGATATTGATGCATCAGTTAGAGTTGCACGTGTAGCCACCAACTT
TTTAGAATTTGATGTGTCTGTAGATCCAGTTAATTTGGATACTGTAATTaAAAAATTAACTCCACTCGGT
GAATTAGATAATATTCGTCATGTATTTGAAGaAAAAATTGAAAAAGAGGAAGGTCTCAAGGATGGGATTT
ATTATTTTAACAATGAACGATTTTGGGAAAGTCATGAATCATTGGAGGGTGTATGGAAACAGTGCTATGG
TAGAGAAAAAGAACTCGTTCAAGGTATTATTCTTCTTGCTGTAGCCTTTGCACATGGACAAAAAGATGAA
ACTGGTGTAGGTGTTGGTATGCTAAGTCGTTCATTAGAAAAATTAGGTGATTCTCCAGCAGTTTATGGAA
GTATAGATGTTGAAAGAATTAGAAATAAAATAAAAGAAATGCAAAAGGCTAATGCTTTGGCTATATTTGC
GATTTAATTAAATTAAGAGATGTTTTTACTACGTCTGCTCCTTGTATTAGACCTATACTTCCTTTCTTAG
CTTGGTTCTCCGTCATTCTAGTTGTCCCATCATTTTTAATGAATTTTCCTGACACTAATAATGGTACAGG
GTCATCACTATGACCTTTGTTTATACATGGTGTTGAATGATCAGCTGAAATTACTATTGCCACTTTATTG
AAATCAATATTTTCAAGTAGTGTTTTGAAAAATCTACTATCTATTTCTTCAATGTTTTTCATTTTTCCAA
TTGCATCGCCGTCATGACCAAATTCATCTGGTCCTTTAATGTGAACATAAATTGCATTTTCTGTTTCCAT
AGCTTTTGCAGCAACTTTAGCTTTTTCTTCATAATCTGTTAATCCCCCTGCCGCAAATCCTTTCATTTTA
AGTACTTCTGAAATTCCAAGCTCTACTGGCATATCAACAATACATGAGAAATTCATCTCATACATTTCAT
TGATAGGCTTTACGTCTGGGTATTTGTTACCTGCATCTCTTAGTAAAATACAACTAAGGCTTTTCTTTTT
AGCATTGATTCTTTTCTTATTTGTAGAACTTTCTTTCATAATTTTTGTTGATTGCTCTGTAAATTCATTA
ACTAATTTTGCTGTCTTCTTTGCATTTTCTGTTTCATCTAGAGGTAAACATTTCTCAATTCGTAAGAAAT
CTCCAACAGCTTTTGCTATCCCCATACCATCAACTCTGGCATATGCAGGATCTGTATTGGTTATTTGTGA
TGAAAGTTTTTCACCATCAGTTCTAATTCTTACCGTTACTCGATGACCTATTGTAGGTGATACAACTACT
GATGTATTTGGAAATGAAAATTTAATTTGGTCTTCAATCTCCCTTGCTATTCCATCTGCATCCTCTCTTT
CTATGTGCCTTCCTGCCCTTCTATCAATAATGATACCTTCATCATTTAATGTGGCATAATTGCCTCTTAA
TGCCAAATCCCCATCTTTGAAATCAATGCCCACACCTATTGCCTCTATTACTCCCCTACCCGCATAATCG
TCATGATGAAATTTGTATCCTAACATATTGAAAACAGCAATATCTGATTCTGGCGCGATTCCTTTTCCTA
CTGATATTACCTCTCCAATCACTCCATTCTTTGCTAATTTGTCCAAAGTTGGTGTATTGGCAGCTTCAAG
TGGGGTTTTTCCATTTAAATCTGGATGTGGAAGATCTCCAACTCCGTCTAAAAGAACGTAAATCATGTGA
ATGTCAGAATTTTTTATATTGCTCATATTTGCCAACtTTTTTTTGCTCTCCTTTAAATCTTGCATCAACA
ACTGCGATCAAAACAAATCTTTTCATTATGTTGAAAATTTGATTTGATGTTTTTTCTAAAAATTGTTTTT
GTTTAGTAACTTATGCAATCAAATATCCTACACTTGtTTTTTAtTTTTTTAAtTTTTTAGTATATTGGAA
AACGTTTTAACATACATGCACTTCAAGTATGAATTATGGGGGATATGCGCAAAGATTATGTTTCTGAGCG
TTTTATGATTGTCTCTAAAAAAGATGACAAAGTTATTGACCCAAAAAAaTCTCCATTTGCTCCTGGTAAT
GAATCCATGACAAACCCATCTGTTTTATCTCTGGTTGCAAAAGATGGAATGCTGCAACGTCTTCAAGACA
GTGAAGATGAATATGTTGAAGGTTGGTCAATTCGAGTTTTTGAAAGTAAAAATCCTATAGTTTCAATAGA
AACTGAAAACTCCTACAGTGATAGACCTCATTATAGTGAACCCTCTTATGGCTATCATTACATTGTAGTT
GCTTCCCCCAAAGAAAAGGACACTTTAGCTACCATTGATACTGAACAATGGTCAAATGTACTAGTTGTTG
TTCAAGATAGATTACGTTGGTTGTATACTCAAAAAGGTGTAACATATGTCTCAATTTTTGCTGATCAAGG
TGAGACCGCTGGCAGTCAAAACCCGCATCCTCACTTGAATATTCTGACGTTTTCTACAATTCCTCCAATT
ATTGAAGAAGAGGCAGAAGCATCTTACAAAATTCTCAATGAAAAAGGTGTGTGTCCAATGTGTCAAATTG
TTAATGAAGAAATGGGTGGTCCAAGACAAATCATCCAAACTGAAGGTTTTATAGCATATTGCCCATGGGC
TCCATCATATCCTTTTGAATTTTGTATCTCTCCAAAAAAACACACGACTAGTTTTTCTAAAATTACTCAA
AAAGAAATTAATGACCTGTCACTTATTTTAAGAGCTACTCTTGGGGGATTATCCAAAACCATTAAAGATG
TTTCATATAATTTGGTGTTTCATTTATCTCCTGAAAAGAAAAATAGTAGACAAATTCATTGGCATATTGA
AATTTATCCAATCACTAAACCTTGGTCCGGTCTTGAAAGAGGATATGGTATTTTCCTCAATGACCTATCT
CCTGAACAGGCAGCAGAAAAACTTGGAGTCTCTTGCAGAAAAGAATTAGCCAATTTAGTTGGTATAGTTT
GAATGGTTTAATTATCAACCTGATTTGTTAATATCATGTCATTAGAAAAATGGAGTGCGATTGCAAGTGT
TGGACTTTTTGCAATGTTTGTTGGTGAAATGATCTCGATTTATTATTTTATGATGGATACCCCTTCTAAT
TTGGAATTTGCTGTTGCTTTTGAACCAGCTCCAAAAATTCTACAGTTTATTTCTATTGGAGTTGCACCTG
CATCGATTTTAGCTGCGCTCTCATTTATCCTCTCAAAACGTTATGGCTCAAAACCAATTGGCTCGATGAT
CATTGCTGGAGGATTAATTCTGTTAATTGGAATGGCGTATTGTTATACTCTCTTAGATAAATTAACTCCC
ACGTACATTGTTGATACTGTGATCATCACGCCTCTTCTTTTCATGGGTGTTTCCATTCCTGTAATGGTAT
TTGGTGTAATTCTTTTTAGAATCAACAAAAAGCGTCCAAAAAAAGAATATTTCTAATCGTGATCAAATCT
TAACGCATTGGCATTATGTTTAAAGCCTAATTTCTCGTAAAATGGTTTAACCTCATCGGTACAATCTAAA
ACAGTCTTATAACATCCGTTATCTTTTGCAATCTTTAAAAGATGTTTGATTATTTTTTCACCAATTCCCt
TTTTTTTGATATTTTTTATCAACCACAACATCTTCTATGTGGCCAACTTTACCTCCTTTATGAATAAATT
TTGTTTCAATTAATAATGTAGTTGATCCAACAATTTTGCCGTCTAGTACTGCTACTGCAATTATGTGATC
TGGATTGGAATTAAtTTTTTCAAATATTTTTTCAGCTTTTTCATTGTTAATGTCACTTGCCTTACGAAGA
GAGTCCAATGATGATaAAAAACCATTTCTGAGATCTTCTTTCTGTAATTTTCTAATTATTATGTCGCTCA
TTTTTTCTAATCATATGTTTCCAAGTTTTTGGAGATATTCTTGATTTGCTTTTCTATACGATGCTTTATT
TCCAATATCTAAAAATCCTTTTTTAGAAACAATACTGTTGACTGATTTATTCTTGGCCATGACtTTTTTT
AATAAATCATCCATTCCATATGGCTTATTGTTTGGAATCATTTGCAATATTTCTGGTTCCATAACATAAC
AACCCATATTGACATTGGCCTTTATCTCTGGTTTTTCATTCCATGCAATCACTTTGCCTGATTTTGTAGT
TTCAATTACTCCGTATGGTAAGTTAGTTTTGTATTCATAAAGACTCATTGTTACAAATGAtTTTTTTTGT
TTGTGTTGTTTTACCATGCTTCTTAAATTAAAATCAAATATGGAATCTCCATACATACAAACAAAAGTTT
TATCAATGAATTCCTCGGCAGTTTTAAGCTGACCTGCAGTAGCTAATGGTCTGTTGGCAACTGCATATTC
TATGTTTACTCCAAATCGTTTCCCATCTTCAAAATAATCTTCGATGGATTTTTTTAGATAGCTTACACAC
AGCACTACTGATTTAATGCCATTTTTCTTTGTCCAGTCTATTAGGTGTTCTAAGATTGGTTTTTCACCTA
ATGGTAACATTGGTTTTGGGAGAAATGTTGTATATGGTTGGAGCCTGGTTCCTAACCCTCCTGCTAGAAT
TACTGCTTTCACAAATCTCTATTTGAGATATGGCTATTTATGTTCAAGTATGTAATTCTATTCTATTTTA
AAATCAAATATCTTTGAAATCTTTTTAAGAATTAATGTGGGCGTTTCGGCAAAAATTATCATCATTGGCT
CTTTTCCAAAATCTCCTGTGTGGTAAATTACATCTGGTGGtTTTTTTAAATTTCTTATTGCTTGTTTTAT
CCCCCATTCTACTGTGTACCCATCTTTGGATTTTACATTCTTTGGTTCTTTACTTCTATCGTAACTAGCA
ATAACACATCTTTtTTTTCTTAATTTTGATATTATTTCTTCACTATATCTTAAATTAATTGCAGAGCATA
TGTCTGGAAATTTTTTGTTCATAATGATCAAAGCTCTAGCAACATGCTTTGAACCCCCATATGTCAAATC
TCCTGCAACTGTTACTGTATTTCCTGTTTTTACTATCCTTCCTGAGATTCCTAGAATTTCTTTAATTGAT
TTTGGATTCTTTTTTGAAAAAACAAAATTTGTTTGACATTCTGGAATGTTTTTATGTATATTTTTAATCT
GGAGAAATTTATTTATTGCATTTGTTAATTCACTGTGAATTTCATCTTTGTTTTTAATTTGTGTAATTGA
TATTCCATGTCCGATATTTTTGGCATTTTTAATTGAATTATATGTAAATTCTTTTGAGAATTTTACTGCG
TCTTTTAATGATGCTCCATTTACTAGTGAAAATAATAGAGATGCTGAATAATTACACCCACTACCATGAT
TGGTTTTTGAGAtTTTTTTGCTAGATATCGTATATTCATTTTTATGTTCAAGTATGTAATCTGAAATTTG
TCCATCTGATTCTAATCCAGTAATGATGACGTTCTCTACTCCCATCGCTTGAATTTTTAGAGCAGTTTTA
TGCAATGATTTTTTTGATTTTATTTTAATTCCTGACAAAAACTCAGCTTCAAATTTGTTTGGAGTGATGA
CTGTAGCCAATGGAATTAAAAAtTTTTTAAAATCTACAATTGCTGCGTTATCAATTAGTTTGCCACCCGT
AGTGGATTTTATCACAGGATCAATCACAATTGGAAtTTTTTTATATTTTAGTTCTTTGGAAATTGTTTTT
ATTATCTCCGAATTGTAAACCATTCCAATTTTAATTCCGTCTATTTTAAAATCTGTCATTATCGAATCTA
GCTGATTTTTCAATATTTTTTGTGATACTGGCTCAACCATTCCAAAATTGGATGTATTTTGACCTGTTAT
TGCAGTGATTACTGTTAAACAATAAGCATTGAGTGAATCAAAAGTTTTAACATCACTTTGAATACCTGCC
CCCGATGATGGATCAGATCCACCTATGGACAGTAAATTCATATCGTATTTTTAAAACTTAGTGTACTAAT
CTATTTTTCCATTTATAATTTTCTTAGATTTGATCTTTTGATTTGTAACTATGATAGAGAATTTATAGTT
CTGAAATAACTCATATTTGTTAATTTGATTAAAAAGAAAATTCCCTTAATTGATGATGCTCCTGAAGGAT
TTCTTTGTACTTCATGTTTGTTGCCTATGCAATATCAAAAAAAGATCGATGATGAATATCTTTGGCAATG
CTTCAAATGTGGTAAAAAATATTTTGTTTCCAATTCATTAATTGATTGTAAAATTTCAGAAACTTGGAGT
TAGCAAAGTAGGAATTAGATCAAAATTTTAAATTTACTTTATTCAGATTCTTTCTTGTTTTTAGTGTTTG
AACGATTTTCATATTTAAAAGACAATGCATATTTTTCTGTTCTTTAATGATTGTTTAAATCAGGCAAAGA
TGTATTGATTTTATGGGTACTCAAATGAGTTCAGCTCGAAGGGGTATTGCAACGGATGAAATGAAAAGAG
TTGCAAAAGATGAGGATGTTACATTAGATTGGTTACTCCCAAAAATTGCACGAGGATCTATTATCATTCC
CAGTAATAATGTTAGACCACAAAAAATTCACAATGTTGGAATAGGAAAAGGTCTCAAGACTAAAGTCAAT
GTCAATATTGGAACTTCTACTCTAAATGTGAACTTGGAAGAGGAAATTGAAAAAGCCAAAGTTGCAGTAA
AATATCATGCTGATACTATAATGGATTTGAGTGATGGGGGAGATGTAAGAAAAATACGTCAATCTTTGTT
AGCTGTTGCACCAATTACATTTGGAACTGTTCCAATTTATGAGGCCTATAACTATGGGGTTGAAGTTCAC
AAAAATCCTTTAAACTTAAGTGAAGATGATTTCTTAAATGCATTTGAAAACAATGCAAAAGATGGTGTTG
ATTATACCACTATTCACTGTGGAATCACTAAAGACATTGCAAAAAGAATTCTTAAGGTAAAACGATATGG
AGGCGTAGTGAGCAAAGGTGGAACAATTACTGCTGCCTGGATGTTAAAACATGATAAAGAAAATCCTTAC
ATCACTCATTATGATTATCTTATTGAACTTGCAAAAAAATATGATATCACATTTAGTTTAGGTGATGCCT
TACGACCTGGTTCTATCCTTGATTCTCATGATGAACTACAAGTTCAAGAAATGATCAATATCTCGCAATT
AACCAAACGTGCTCATGAGCAAGATATACAAGTGATGGTTGAAGGACCTGGCCATGTTCCATTAAATGAG
GTGTCTGCTAATGTCATATTGGCAAAATCGTTAATCGGCGATGTACCTTACTATGTTTTAGGCCCTTTGG
TAACTGATGTTGCATCCGGTCATGATCATATTGCAAGTGCAATTGGTGCAGCTGTATCTGCAAGTCAAGG
TGTTGATCTATTATGTTACCTTACTCCTTCGGAACATCTTGCATTGCCTAATGCTGAAGAAGTAAAATCT
GGATTAATTGCATATCGAATCGCGGCACATGCAGCTGATTTAGTAAAAATTCGTGACAAGGCAATTAAAT
GGGATATGGCAATGACTGAGGCTCGCAGAACATTAGATTGGGAAAAACAAATTGCGCTGTCTATTGATCC
TGAGGAGGCCGCTAGAATACACAGCCGTACAGGGCAGCGTCTTGGAAATAACGTTCCTTGTACAATGTGT
GGTGGAGCATGTGTTTATGTTATGTTGCCACAACAAAGAAAATACGAAAAGGAAGAAAACCTACAACAAA
TTTGACAATACTTTCTCAAGACTTGGAACTGTTTTGTAATTTTTTAGTTCATCTTTTATAATCCATTTAA
ATTCTGAATTCTCCCAATTCAATTTAATTTCTGGATTCTTTACTTCAAACAAAAATGGAAAAATCTCCCA
TTCGTGATTTTCATACTGAGGAGAATTAATTTTTAACGCATTAGCACTTTTAATTAATTTTAATTGATTT
TCTGAAATACCTATCTCTTCATGAATCTCTATTTTTGCTCTTTTTAGTGGTTCTTCATCTTTTTCTATAA
TTCCGCTTATTCCTGCCCACAAACCTTTCATGGTTTTTACATTATTGCTTCTTTTTAGAATTAGTAATTT
CTGTCCATCTTGGATAAACGATGTCACTATTCTGGTTGAGCGCATTTCTTCTATTTTTCAATTGCATTTA
CCATTTTTGTTAATTTTTTATACGAATCCTCTAGATTTGTATTTGAAGAAAGCTTTTCTTGACATGTCTT
TATGTAATCTATTACTTCCTCTGTTTTTGATTCTTGTACTGCTGTAAGTAATCTTCCGATATCTTTCCAT
AGCTCTTCTGCAACTCTTCTTATTTCTGGATTTGCGATAATTGTCTCTATTAATTCTGGTGATTCTGTCA
TGATGCTTTCTGCTAGTATTTTTTGAACTCTAAAAGTAGTACCTGACATTTTTTCTGTCAAAGATATTTT
TTCATCTTTTGCAATGATATTTGCAAATACAAGATTCATCAAATGTGTTAATCCTAAAATGACTGCAAtT
TTTTTATCATGTTCTACCGCATCGATTGTTACAAAATTTGCCCCATCAAAAAGTTCTTTGGCGATTGTTA
GTTCTTTTTtTGCATCTTTAATTGGAACTGATATGATGTTTTGACCTTTGATTGATTTTGCTCCTGGACC
AAACATTGGGTGGATGCATATTGGATTGATTTTTGCTGGCATTTTTGATAGGGATGTTACAACTTTAGAT
TTTTCAGATGATATTTCAATTAGATATGTCCCTCTTTTCATCTCTTTTGCAATCAGTCTAATTATTTCTG
GAGTTCTTCTTGTAGGAGTACACAATACAACATAATCTGCTTTTAAAATTCCACCAACTAATGAATCTGC
TTGTAAAATTCCTTTCCCGCTTATTTTATTTTCAGTGTCATAACCTGTAACCTCAAAATCATTAGCAGCA
AAGTATTTGGCAAACCATTGTCCCATTTGACCTCCGGCCCCAATTATCGTAATTTTCTTTTTCATTGCTT
ATCTCTCATCATATTGCCAAGTATATTCATTCCCTCCATTAGTGTTTTTTCATCTTGACATGCCGAAATT
CTGATAAAGTTTTTGTAATCTCCAAAACCCTCTCCCGGGGCAACTGCCACTCCTTTTTCTAGTAATTTAT
TTGCAAATTGGATTCCGTTAAAACCCTCTTGATTAACTCTAGCAAAAATGTACATTGCCCCATCTGGCAC
TGCAAAATCTAATTTACTCTCTTTTACTTTTTCAGTCAATACCTTTAGTCTGGTTCGTATGGTATTAGTG
TTGTTTGATATATCT

>Nlim_contig16 [organism=Nitrosoarchaeum limnia] [strain=SFB1]
AGATATATCAGTTCTAATTTTTAACATCTTGATCATTTCGATAGTGATCTCATCTATTTTGTTACGTAGT
TGATTGATGTCCGACATGTCTATAATACAGGCTTGATTGCTCCAGCTAAAATAGCATGATCCGCCAAAGT
TAGCGCAACTAAGGAATCTACTACCGGTGGTGCTCTAGGTACTACACATGGATCGTGTCTTCCTTTTACT
TCTAACACTGTTTCtTTTTTCGTTTTAATATCGACAGTACTCTGTTTTTGTGCTATTGATGATGCAGGTT
TAAATGCAATTCTCATTGTAATTGGCATCCCATTTGATATCCCACCAAGAATCCCACCTGAATTATTTGT
CTTTGTAACAATTTTTCCtTTTTTAATGGTGTACAGATCATTATTTTCAGAACCGCATAATTCTGATCCT
GCAAATCCTGAGCCAAACTCTATTCCCTTTACAGATGGAATTGAAAATATTGCTTTACTCAAATCTGATT
CTAATGAACCAAATATTGGCTCTCCTAATCCTACTGGGATGTTTGTAGTTACTGATTCGATTATTCCTCC
AAGTGAATCTCCTTTTTtTCTTGCATCTAGAATTGATTCTTTCATTTTTTtTGCAGTGTTTTCTTCTGGA
CATCGTACTTCATTTTTATAAATTAGATCAACCATTTTTTCATTGAATTTATTTCCCATCTTTATTTTTC
CAATTTGTGTTGTAAATGAATTGGTTTCAACATTTAGTGTAACTTTTAATAATTTTCTAGCAATTGCACC
TCCCATCACATGTGTTGCAGTTAATCTCCCTGAAAATCTTCCACCTCCTCTATAATCATTAAAATGATTA
TACTTTACCATGGCAGGATAATCTGAATGTCCTGGTCTAAGTTTTGTTTTCAAATTTTCATAATCTGTTG
ATTTTTGATCTTTATTCCAAATTACCATTGTAATTGGAGCTCCAGTGGTATATCCCCTAAACACTCCTGA
AATAATTTCAACAACATCTCCTTCTTTTCTTTGTGTAGAAATTAGTGACTGACCTGGTTTTCTATAATCT
AACATTTTTTGAATTTCTTTTTCATCTATTTCTAATCCTGCTGGACATCCATCTAAAACAGCCCCTATGG
ATTTTCCGTGACTTTCACCAAAACTGGTTAACACAAGTCGCTGACCTATTGAACTCCCTGTCAATATATT
GAGTGAGTAAATCGATGCTTATAATTGTGATTTGGACTCTTTTTTAGACAATTTTACTAAAACTAGGCAT
GAAACTATGATTTTTTtCAAAGGAtTTTTAtTTTTTATTTCTTGTATGTTATCTTAAAAATATATTAAAT
ACATCATTAGATAGAGTTGGATTATTGACTCTCATTAGAAATGATCCTACTTTGCAGATCATATTTAAGA
CATCTCCTGATATGTTGGCTTTACTTGACAAAGATGGTAAAATCCTTGATTGTAATGAACACTGTTCAAA
AAACTTAGGATATGaAAAAAACGAAATGATTGGATTGATTGGTCCAGTTGACATGGTTGCAGAATATGAT
CGACAGAAAGCAGTTGATGCATTTGGGATAGTTGTAAAAAATGGAATTAACCATGATGTTCCATTTGATA
TGATGAGAAAAGATCATTCAATATTTCCAACAATATGGAGCGGTGCCGTTTTGTATGATAAATCAGGAAA
TCTTGAAGGATATTTAGTGACAGGTAAGGATTTATCTAATTTGAAAAATCTGGAAAATGAACTAGAGATT
TCACAGGATCACCTCAAAGTCTCTAGATTAACAACATTAGGTGAATTAACTGCAAGATTAACACATGACA
TGAAAAACCCCCTTTCTAGTATTTTCAATAGAATTGATCTTATTAAAATGACTACAAAAGAGGaAAAAAC
AATTGATCATTGTAACAAAATTAAACATTCTCTTGATCAAATCCTGCATCTGATTGATGATGTAACTAAT
TTTGTAAGAATTAATCCAACAAAATTCCAAAAAAACCACCTTCAAGATATTATTAAAAATGCACTGGAAT
TTATAATAATTCCAAACGGGATAATAATTGAATTACCCAAAGATGACCCTGAAATCAATTGTGATGAATC
CCAAATGACTATAGTTTTTACCAACTTGATTTACAATGCAATACAGAAATTACAAGATGAAGGAAGTATT
TCAATTCAATATGATTCTGATGTATCTTCACATATTATCAAGATAATTGATTCTGGAAATCCAATCCCTG
ATGATATATTGGATAAAATATTTGAACCGTTATTTACAACCAAACAAAAAGGAACAGGTCTTGGCCTTGT
AAGCTGTAAAGCAATAGTTGAAATTCATAGTGGTAAGTTATATGTAAAAAATAATCCTGTAACTTTTACC
ATTGTTTTACCTAAAAATCTGAAGTAATCAAATCCTAACTTGTTTTAATTTTCTATACCCCTTGTCTTTT
GTTCTCtTTTTTTAGATTTTATGTTATTTTGTATACTTTTTACTTATGAGTAAAAATTTTACTTTTTATC
TTATTTTATTGTAAAAATTATATTTAATCTTTAAATAATATGATAACGTACATAATATATGCAAAAACAT
GTAAATTATAACAAATGATTTGCGCGGCTCTGCGAAAAATACATGTTATCTACGCAAATGCGTAGTGGGT
GAGGAGAATGCTTTTCACTCTATACAGAGTCGCGCCTTTTACTAATTTTAATTAAtTTTTTAAAATAATG
TTTTATTGTAGAATTTTTCCACCTAGTTTGTTTATCTCACTAATAAAATCAGGATATGAAACTGCAACTG
ATTCATGATCTGTTACAATGCAGTTTCCTATGTACATTCCAGCTATACAAAATGCCATGAATAGTCTATG
ATCATTTTCAGAATTCAATAATGCCCCATGCAATTCTTTTGGAGGTTCTAAAATTAAACCATCTTCTTTT
TCTTGAATGCTCATTCCAAGTTTTTTTAGTTCTCTTGCTAAAATTAAAATTCTGTCTGTTTCTTTTAATC
TTGCATGCTTTACGTTAATAATTTCTATGGGGTTTTTTGCTTTTAATGCCAAAATTGCAAGAGGTGGAAG
AATGTCCGGCGAATTACTCAAATCAAATTTGCCCCCCTCTAGTTTTTCTGTTGATTCTACTGTCATCTGA
TCTTCTTTGATTATTATTTTTACTCCCATCTGTTCTACGATGTCAATAAATGCTTCATCTCCTTGTGGCA
AGTTTCCCATTTTACCATGAATTGTAACCTCATCCCCATTTAGTATTGCTGCTGATAAAAGTAATGCAAG
ACTTGAAAAATCCATTGGAACTGTAAATTCTGATGCTTTGTATATTTGGGGTGTTATGTGATATTTTTTG
TATGGGATTAAAGTTTGTACTGACACTCCAAAATTTCTCATTGTTGCAATAGTAGCATCTAGATACGGTT
TTGAAACCAAGTTGCCTTCTATCGTTAAATTAATTCCTCTCTCAGTTAGAGGTGCACAAATTAACAATGC
AGAAATAAACTGGCTTGAAAAGTTTCCTGGAATTGAGACATCTCCACCTAATATTTTTCCAGTAATTTTG
ATAGGTGGCATTCCATTAGTTGAACTACATTTTGCCCCAATACTTTCAAGCGCATCTAACAAAGGTTGCA
TTGGTCTTTTTTGAAGACTTGAATCACCTGTCAGTGTTATTGGTTTTGAGAATAAACTAGCAATTCCAGA
TGCAATTCTGATAGTGGTACCAGAGTTTTTTGCATCAATTTCAGGCACAATTTTATCTATTTTTATGGGT
TTTTTGACGATTATTGATGTATTTTTTtGTTCTATCTCTGCCCCAAAATTTTTACATGCTTCAATTGTTG
CAATAGTGTCTGCTGAAAATAATACGTTGTCTATCTTACTATTGTTACCTGCCAGTGATGCTAGAAAAAT
AGCTCTATGAGAATAACTCTTGTTAGGTGGGCAAGTAACATGTCCTGATAATTTTGACTTTTCTACTTTA
CAGTTCATGTACTTCTGCCTTTTTGTTGTTAATTTTAGAAACTATTACATTTCCTTCAAGTGTTGAGAAT
ACTTTTTTGATGTTTGATTCGTTTTCtTTTTTTGTTATTGCTGCAATTGATGGACCGTTTCCTGAAACTG
ATGCTCCGTAAGCTCCTTTTTCAAGTAAGTTTATCATTATTTTAGGATCAGAGTCTAATGTTGCAGCTGT
TGCCAATCCGTTAATGTTCATCGCATTCCAATAATCTCTTtTTTTAGCTAACTCCCATGCATTTTCAAAT
ACAGGTGATAAAAtTTTTAAAtTTTTTAAATTACCTCTCTTTCTATTCTTTGGAATAAATATTACTGCAA
TCAAATTTACAGGTGCTTTCTCTGAGACGATGCGATTTTTCTTAAAATTATCTGTCACATTAAATCCGCC
ATAATAACATGAACAAGCATCATCATATGCTCCTGTTATGCTGACTTTGGATTCAATAGACGCTTCAACT
CCTGAAAGCAAAATCTGTTTATCTGTTAACTTTGGTTTAAAAATTTTAGAACATGCAAGGGCGACTGCCG
AAGAAATTGCACTGGAGCTCTTTAAACCATATCCTGTTGGTATTTGTGATTCTAATGTAATTTCAATTTT
ATTTTCATCAATATCTTTTTtTGAAAGAATTTTTTCAATTGTTTTGTTGATTAGTCTTGAACTGAGACTC
TTATTTTCTGATTGAATGATAATTCCTTTACCTGGACTTGATTCAACTGTTGCATTTACCTCCAATTCTA
TGCCTAACGTTGCTCCTTTTTGGGTTGCAATTGCATTTACAAGTGATATTGCTCCGTGAACCGTAGCCTT
TGCTTTTGTCATTACACTACTCCTAACAATGCtTTTTTCATGGCATTATAAGGTGCTTCTATACCATGCC
ATATTTCAAATGCTCTAGTTGCTTGACCTAACAACATTTCATAGCCGTAGATTATCGTGGCTCCTTTCTC
TTTTGCCtTTTTTAATAGATCCGTATTAATTGGCATGTATACAATGTCATATACAATTGTCTTGGGATTG
ATTTCCTCTAATGAAATTGGACTAGGTTCATTTTTTAATCCAACTGATGTTGCATTTACAATTACATCAT
AGTTTTTTGCAGTGTCCCCTACATCTTCAATTTTTATTGCAATTGCATCTAGACCTAtTTTTTTTGAAAA
ATTTACAAGATTATTTGCATTCTGAATGGTTCTGTTTGCAATTGTTATTGTTTGTGCGTGTTCTTTTGCA
CATCCTGCAACAATTGCTCTTGCAGCACCTCCAGCTCCTAGTAATaAAAtTTTTTTAtTTTTTATACTTA
AGtTTTTTTTCTTAAATGGTTCCAAAAATCCATCCATATCAGTATTGTATCCTTTTAAAATTCCATTATC
ATTTGATACTGTGTTTACAGCTCCTATGATACTACAAGAGTCATCAAGTTTATCGATGTATTTCATCATC
TCAATTTTATGAGGGATTGTTACATTGAATCCATCTATTTTGAtTTTTTTAAGGGATTCTACTCCTTCTT
CTAATTCCCCTTTTGGAATTCTATATGCGATATATGAACAATCTAAATTCAATTCCCTAAACGCTGCACT
GTGAATATTTGGTGATAGTGAATGATCTATTGGATCTCCAATTACTGCAAATGTTTTTGACATCTTATTT
TCTAAATTATTATGATTGATTTAAACTCTCAACTGTCTTACATTCAGATTTTTAATTGATGTAATCGATC
AACAGTTTATGGATTTTCTAGTTTAAAATTCAATCAACATTTAGTGAGATGATCTTTTTCATCTCGTCTA
GACTGAATTGACCTGGCGCAACTGGTTTTCCTAATGAAACATATGTGTAAGGACTTCCTAAATATAGGCA
CAAAACTCTTGATATTCTACCACTATCTCCCATTGCAAATGCAATCAAATTGAtTTTTTTATTCATACTA
TACATTTGAAGAATTCGAGTACTATCTTCTACTGATTTTGATGTGGTTACAATTTTTACGCTGTTTGAAA
ATTTTGACATTTGCATCATTTTGtTTTTTAATTCAGGTGATTTTGGAGtTTTTTTAAAATCGTGCCATGA
AATGAGGATTTTTGTTTTTGTTGTTTTTAGATATCTGACTAGCTCTTTAtTTTTTTTAATTGTATTATAT
TCTACATCTAATAAAAATGGATCATACTCTGCAATTAATTTTAATATTGATATTCTTTCTTTTTCACTAC
CTTCAAATTTTCCACCCTCTGATTTTGGTCTTAAAGTACAAACTAtTTTTTTTAAATCtTTTTTAATAAT
TTCTAGTGTTTTTGGAATTTCATTTATTTTTAAAAAATCAAATCGCACTTCTGCATAATCTGATCTTCTT
AGTGTCTCTTTTAGATTtTTTTTAATCTTTATCGGTGAATCTTCTGCAATTGATACACATGTTTTGTATT
TCATTTCACTTATTTTTCTAAGATGTATTCATCTGAAACTTCCATTCCAAAATGTCTACCTGTAGCTGAT
TTTGCATGTACCATTACAATGTCTCCtTTTTTTAGATGTGTAACTGATACTAGTTGTCCGTTTGGTCTTA
CAAATCGAATAGTCTCTGCATCCTGTGCAATAATTCCGCCAATCTCGTCACCTACAACTGCTTTGATCAT
CAACATTGGGCGTCGTTCTATTTTTGATCTTCCGACAGTGGCTCTTCTTGCATTGCCTTTGGAATTTATT
ATCAATACCTCTGCACCTGTTTCTACTTCTGAAAGATAATTTGTTGTTCCATCTGGCGAAAGTGTATAGC
AATGCACTGCACCTGCATTGACTCTAAATGGCCTTGGTGATGTAAATGATGACCCCACCGATTCATTGTG
AACCAAAAACAAAAAGTTTGATCTACTCCCAATTAACATTCCTTCCCCCTTATGTAATATTGATGCCGTA
TCTACACAAACTCTTTCCCCATCGCCTACTTCTTTTATCTCGATTATTTTTGCAGGTTTTAATTCAAAAC
TTCTAGTTCCTAAATACAACATGGCTTCCCTTACTTCATTAATTGAGGCTGTATTGAAAATCACTCCATC
AACTCCTACTTCTAGTATTGAGAACATCTTTCTTACCTCTTCAGGCGTATTGGCTATGGCAAAAATTTTG
GTGTTTATTTTATGAAGTTTTGCAATAATATTTTCAAGTGGGATTATCTTCCAATCTTTTACTTCGACTA
TTACAAAATCTAGTCCtTTTTTTGCTAATGTTAGAATATTTTCGATGTCTTTGTTGGATAGCACTTCAAA
TTTTTTACCTAtTTTTTTTCCCTTTGGTTTTGCAGACCAGTCTTTTTCAACTACTATGTATTTTGCAGCA
GGTGACGTGTATACTGTTTCTAATTTAAtTTTTTTTTGATCTAtTTTTTTTGGATCTAGATATACTGTTT
TAAtTTTTTCATCTTGTAACTGAAGAAGAAATTTTGTTAATTGTTCTTGAGGAACTTTGGGTGAAATTAT
TAATTCTCTTGTCTTACTCAATTTTTTTCATTGCTTCCTTTGCGGATTCTTTTTTGAAAATTATTGATGC
TAATGCTTCCACTATTTTATCTGGtTTTTTATGTGCAAAAATATTTCTACCATATGTTACTCCCTTTGCT
CCGGCAGCCATTGCATCTTCTGTCATTTGAAGAATATCTAAATCTGTTTTTGATTTTGGCCCTCCTGCAA
TTACAATTGGTACTGGTGTACTTTTTACAATTTTTGCAAATGAATCAATATCTCCCGTGTATAATGTTTT
TACAATGTCTGCTCCACATTCTGCACCTATTCGTGAAACATGTCCTACAATTTCCGGATCATGTGGATTC
TTGATGTTTTCACCTCTTGGGTACATCATTGCTAAAAGTGGCATATCCCATTTGTGACATTGCTCAGCAG
TCATTCCGAGCTGTTCTAGCATCTCTGGCTCTTCTTTTCCACCAATGTTGATATGCAATGATACTCCGTC
TGCTCCCATTCTTACTGCTTCTTCTACCGTACCTGTGAGCATTTTGCGATTCGGAGACATTGATAATGAC
GTGCTACTTGAAAAATGTACTAAAACTCCAATCTTTGTTGGATTTGGTAATGTCTTGAGAATTCCTTTGT
TTATGATAATACTGGTCAATCCACGTGTTTCACATTTGTAAATTATGGATGCTGGGTCTGTTAGGCCTTC
AATTGGTCCATTTGAAATACCGTGATCCATTGGGATGCACAACATTTTTCCTTTTCTTAGGATTCTATTC
ATACGAATCTGATGACCCGATACCATGGCTGAATCTGTTTTTAGTGCCCTACTTAAAAATAACGTGAATC
TTTTAACTCGTAATTATCTGATTTGTGCATGAAATTGACTTTGCTTTGAATTCtTTTTTAATGGtTTTTT
TATCAAGGCATAAATACAAATCAAAACTGATGTTGAACAAGTTAATTGAGTCAAACAACTGAACAAATTA
ATCAAAGTGATATTGGAGACATTCTTGAAAACTCCCTTCATGGAAAAAGGCCCGATCCTGCAGACTGTCT
TCGATTATTAGAGTCAAATGATGTTCATCTAATGGGTCTTGTCTCTGGTCATATCACAAGAAAACAATTT
GGCAAAAAAGTGTCTTTTGTAAATAATATTATTCTTAATTATACTAATGTCTGTATCACTGATTGCAAAT
TCTGTGCATTTTATAGATCACCTGGCTCTGATGAATCTTATACCCTTAGTCTAGATCAGATTGAAACTAG
AGTTAAGACTGCTTGGGAGATGTTTAAGATACGACAAGTTCTGATTCAAGGCGGTCATAATCCTAATCTG
AAAATAGAATATTATGAAAATGCCTTTAAGATGATTAGACAAAAATTTCCAAATGTTGGAGTGCATGGAC
TCTCCACATCTGAAATAGATATGATTGCAAGAATTGAAAAGTGTTCTACAAAAGAAGTGTTATCTAGATT
AAAAGAATCTGGACTACAATCTATTCCAGGAGCAGGGGCTGAAATCTTGGTAGATTCTGTTAAAGATGTT
ATTAGTCCAAAGAAAATATCTAGTGCCGATTGGATTAGAATTATGGATGAGGCTCATACGCTTGGTCTTC
CTGCATCTGCAACTATGATGTATGGACATGTAGAAAATAACAATGATATTGTGGACCACTTTTTTAAAAT
TGTAAAACTACAAGaAAAAACTAAAGGATTCATGGCATTTATTCCGTGGAACTTTGAGCCAAATAACACC
TTGATGCAAAAAGAAAACTTGGTTCCTTATGGCACAGGTGGAACTCAACTTCTAAAAATGATAGCAATAT
CTAGACTAGTCTTTGATGGTCTAATTCCTCACATTCAATCTTCTTGGCTTACAAACGGAGTTGGTATGGC
ACAACTTGCTCTTCAATACGGTGCAAATGACTTTGGAGGAACACTGATTGGAGAAGAAGTAGTTTCATGC
ACTGGTTCTCGTTCTACTGAACTGACTGGTAAATTAATTGTCGATGCAATTCATCAAATTGGTTATCAAG
CAGAAGAGAGAGATAATTTTTACAATCCTATCGCTTTACTATAATCCGTAACTAGACCATTTAGAATCCA
CTAAATTCTTTGTATCTTTGTCTACTGTAACTTGTTTTTGAATCTCTCGTTGGAACCCCTCTTCTTTAGT
TTTTTGAGTTGCATCTATTCCAAGCTTTGAACCTAAATTAACTAGTGGTGATGCTGGATCCAATGTATCT
GTAGGTGTATTGTTGATTATGATGGTGTCCCGTGCTGCATCAGCTCGTGTAGTTATTGCCCATATCACAT
CATCCATACTGTGTACATTGATATCCTCATCTACCACGACAAACATCTTTGTTAGGGCTAGTTGTCCCAT
TCCCCATAACCCCATCATAACtTTTTTTGCTTGACCTGGATATCTTTTCTTAATTGAAATTATTGCAAAA
CCTTGAAACCATCCTGCTGATGGCATACTGAAATCTACTACTTCGGGATGGAACATTCGTATTAATGGTA
AAAACGACTGCTCGATAACCTTTCCAATATACGCATCTTCTAAAATTGGTTTTCCTACTACAGTTGTAAC
ATAAATTGGATTTTTCCTTCTCATAATTCCAGTTAATGTGAATGTTGGATATGGCTCAACTGGTGTGTAA
TATCCTGTATGATCTCCAAATGGTCCTTCATCTCGTATGTCATGAGGATCAACATATCCTTCTAAAACAA
TCTCTGCATTTGCTGGAACTTCCAAATCAATCGTTTTGCATTTTACTGTCTTGATTCCtTTTTTTCTTGT
GATTCCTGCAAACAAGTATTTGTCTAATCCTTCTGGTACTGGAGCTATGGAAGAAAATACAGTTGCAGGT
TCACACCCAATAATTATTGCAGCTTGAATCTTTTCTCCTCTTTCTTTTGAAATATCCCCATGATGTGCAC
CACGTTTGTGTTTCTGCCAATGCATCATTGCATGAGTGCTATCTAGAATTTGCATTCTGTACACTCCAAG
ATTTTTTACTCCTGTTTCCGGATGTTTTGTAGCAACTAATCCTAATGTTATAAAACGCCCCGCGTCATCT
GGCCATGATTTTATAATTGGTAGGTTATCAAATGATGCAGAACTTGATGTAATCTCAGTCACCGGTCCGC
TACTTTCTAACTTGGGAAAAGATTCTGCCATCTTAGAAAGCTCTGGTAATTTTTTAATTTTATTTAGAAA
TCCTGATGGCATGTCCATCTTTGTCATATCTACAATTCTTTGACCAATCTCTGTAAAGTCTGTCATCTCA
AGACCTATCTCTAATCTTTTCATTGATCCAAATGCATTTCCTAACACTGGCATACTGTAAtTTTTTACGT
TTTCAAACAGTATTGCCGGACCATTTGAATACATTGTTCTTCTTAGAATTTCTGCAATCTCTAAATTTGC
ATCTACTTCCGTCTTTACTCTTTTTAACTCTCCATTTTTTTCTAATTCTAATACAAACTCATGTATGTCC
TCAATTGGCATGACCCTCCTAAATATAGAACAAGTATAAGCTTAACTGGATTTGCATGATCTCTGATTTT
AAAATAATTTTAAAAAATGCATTTTACTTCCCACTATCGCTTAATTTTGTTATTGGCTGAAGACAAATGT
GCTATGTAAAGGAATTGGTATTATTGCGTTATTGGAACCTACTCCAAACAAGCCCAACATATTGCTTAGT
CTTGATTAGATCTTTTTATCTCATTGGTGGGAGTTCATTCTTTTTATCGTGACCACCAGATCCAAATTTA
CAATAAAAACATAATTCGGATTCCATATACTTTAACTGCTCAATTTGAATTGCTCCAAGCTTTAATGCAA
TTTTTGTCAAAATTCTATATTTTAATGGCATAGCTGGAATTACCTCTTGTGTATACACCTTGTAATGATC
CGGGCAAAACTTCAAAGTAATTTTTGATGGCTCTTTTCCTTTTTGATTTACTTGTTTTGTAAAATTGATC
TGTTCTCTAATGTATTCATGTTTTGGACATGGACAATCTTTACCTCCTGGGTGTTTGTAAGCTGGTGTAT
TCTTCCAATCAAATCCGGGATACTCTTTCTCAAAATCATCCATTGGTTTGCTTACACTGATTATGCATAT
AAAACTTGATCAAATTTTACCTTGGTAATAGACCCAAATGTAAATAAACCCCGGAATTTCATGAAAATTA
AATGTCATCTGCTAAAAAGCAAACAAAACAAGATCTTGAAGACAAGATTGCAGAATTAGAAGCTAAATTG
ACTAAATTGGCAACACAACTAGAAGCCAAACCAGCAGAAACAAAACCTGCAGAAGTTAAACCAGCAGAAA
CAAAACCTGCAGAAACAAAACCAGCTCCTGCAAAACCAGCAGAAGTTAAACCTGCAGAAACAAAACCAGC
TCCTGCAAAACCAGCTGAAGTTACAAAACCAAAAGGCACATTGCCAAAAGGATTTGAAACAAAACCAGCA
GATGCTCCAAAAACATCTGAGACAAAAGCTCAACCACCATCCACTATACAAGCAGCATTAGAGAATGCTT
ATCAAAATGCAAAAATGACTGATTTTCATTGGTATAGAGCACATGTCACCGGTTATTCTCCAGCTCCAAA
CAGATACTTTGTAAGAAGAACTGCTCCAGTAGGTAAAGTCCCAACAACAAATTGGAATGATCAAAAAGCA
AAAGTCCCTGGATATACACAACCATCAAACCAGTACTTTGCAACTAGACCACGACTTGCTTACAGTCCAG
CAGACAAAACGTTTGGCGGTTTTAGTGGTATTACTATGACTGTTGATGGTTCTGTTGCACAAACTCAAAA
GGCACCACCACCTCCACCAAAACAAGCTGAGGTTACAAAACCAAAAGGCACATTGCCAAAAGGTGCAGAG
CAACAACAAGTTTCATCAAACTCTGGCAATTCCGAAAAATCTAGAAAAGAGCAGTTAGAAGAATATGAGC
GCGATTATCTGCAAAGAATTGAACAACAAAGAATAGAAGATGAAAAATCATATCAAGAAGCAGTTGAAGA
TGCTGTTAAATCTCGAACTAATGCAACTCATAGTGCATTACCAAAAGGTTTTGAACCAAAACCATCTCCT
CCTGAGCAACCCAAATCTTCTAGAGGTACATTACCAAAAGGATTTTAATTTCTATCCTTTTCTTTTAATT
AtTTTTTTAATTTAATTTTAAAAAATCATCTAATACTTCTTTTGCATGTCCTGCTGGTTTTACCTTGGAG
TATACTTTGAAAAtTTTTCCTTTTTCATCGACCAAAAATGTACTTCTGTTAACTCCCATGTACTCTTTTC
CCATGAATTGCTTTTTACCCCACACTCCAAATTGTTTTGATAATGTCTTGTCTACATCTGCCAGAAGTGG
ATATTTTATTCCCATTTTATCACAGAATTTTTTATGTGAATCAACGTCATCAGGACTAACTCCGATGATC
TCTATCCCTTCTTTTTGAAATTTTTTATAATCTTTTGAAAATTCATCTGCTTCTATTGTACAGCCAGGTG
TGAAATCTTTTGGATAAAAGTAAATTGCATGTTTTTTGCCCTTAAAGTCACTAGATTTTACATTATTACC
GTTTGAATCCATTGCTTCAAATTTTGGGACTGTGTCTCCTTCGCCTATCATGTTTTTAATCTTCATTCTA
TGGTTAATTACTTTTTGACTTTGTAATGTAACGTGTCGACTCCGAATGTTTTATATGGAAATTGAATTGG
ATTTCGAATAATGGTAAATCCAAGAGCATATCTTGCTGAAGCAATAGCAACATATGGGTTAGTAtTTTTT
GGTCCTCTTTCTGTAATTTTGGCAATTTCATCGTTTGGTGAAACTCTTACAACTCAATCTGTTTTGTTTA
TTTCTCTTGCACATGGGGGTGCTATTGCTTTAATGGTCTATGCATTTGGTCATGTATCTGGTGCTCACAT
TAATCCAGCTGTGACAATTCCTATGATGATCACTAAAAAGATTGGAATTGTTGATGGTGTTGGATATATT
ATTTCACAATTAATTGGTGCAATTACAGCAGCAGCCACTCTTAAAGTGATATTGCCTGAACTTGGCGCTA
AAGTAAATTTCGGAACTCAAGGCGGACCAAGTGATCTTATCAATAACAGCATTAGCTCTGGTTTTGCAAT
TGAAGCAATTTTGACATTCTTTTTAGTATTAGTGATTTTCATGACAGCTGTACACAAAAAAGCATCTCCA
GGGCTACATGGATTATCAATTGGTGGCATGGTATTTTTAATTCACCTAGTTGCTGTTCCGTTGACTGGAG
CATCTGTAAACCCTGCAAGAACATTTGGTCCTGCATTAATCTCTGGATTTTGGGAATTCCACTGGATGTA
TTGGGCAGCACCAATTCTGGGAGGAATCATTGCTGCTCTAATAATGAATTACGTCTATGTTAACAAGGCA
GAAAAAGAAGCATAATCTTTCTTTTTAAAATTTAATTTATTTTATGATTATTTTCtTTTTTATCGTCTGT
TATTTTTGAAAATTCTTGGTTAATCTCTTCATGTTTTTCTGTCAGCTCATCTAATTTTTTATTAACCTCG
TTACTATCTGCCTTGTTTTCTGCAAGTTCTTCATATTCAGACATTAATTTTTTGTATTCGTCTTGGAGTT
TTTCATAGTGTTCTTTTTGTGAATAATCCACTATTGGTTATGGTTTGTCATCATTGAAATATATTATTGC
CAAGAATTTTTATCATGAGCTCAAtTTTTTTTGGATTTTATTTTGTTAGATTAGATGCTTTTTATGAAAA
AAATCGCAAGCCAAATTAAGCCTAAATCAATCACTCTCTTTACTGGACTCGTTGCACAGCTTGGATAGTG
CGAACGCTTGCGGAGCGTTAGGTCGTCGGTTCAAATCCGACCGAGCCCGCTTTACTTAAATTTCAGAGAC
TTTATCAAAACTACGATGCTTACTACAAGAATTCTCATACCTTTAATTGCAATTTTCATTATTTCTTCAC
TTCCAATTATGTCAATAAACGCAGAATTGCCTCCTTTAAAACAACTAAAACAAGGACACCACATCGATGT
AGTTTGTGCCGATGGTTTTCAATTAGTATTAAAACAATCGAACGGTTCACCAAAATGTATTAAATTATCT
AGTGTTGAAAAATTAATTCAACGTGGTTGGGCAATTCATGTTTTAACTTATTCTGATGAGAATAACAACT
CTGAAATTTTTACTATGGGAAAATATAATGTACAGACTGAAACTGTAAATTATTCTGAATCTAATTATGG
TTATTTGGCAAGACCTGTATCTGATGAATCTTTTCCAGGCGTCATCATGATTCATGAATGGTGGGGATTA
AATGATAACATCAAAGATATGGCAAAAAAGTTGGCATCTCATGGGTATGTTGTACTTGCAGTTGATCTTT
ATGGTGGACATGTAGCTACAACTTCTGAAGAAGCAAGACAACTTGTGACCTCATTTGATAAAGATAATGG
AGTTCAGAATATGGATTCAGCAATATCTTACCTTGATGATAACTATTCTCCTGAAAATATTGGTTCTATT
GGATGGTGTTTTGGAGGCGGTCAATCACTTAATTTGGCATTGAATAATCCATCTCTTAATGCAACTGTGA
TTTATTACGGTAGTCTTGTAACTGATTCTGAATCTCTTTCTGTCATTCATTGGCCAGTTTTAGGAATATT
TGCTGAATTAGATAAAGGAATTACCCCAAACACTGTTCATGATTTTGAAAATTCATTAAACCAACTAGGA
ATTCAAAATGAAATAATAATTTATCCTGGGGTTGATCATGCTTTTGCAAACCCCTCTGGTCTCAATTATG
CTCCTAAAGAGTCTCAAGACGCATGGCAAAAAACACTTGAATTTTTAGATTCTAATTTGAAATAATATGt
TTTTTAGAATGTTTTTGTTTTTCTTAAAAAAATAGTTACAGCAATCATATAACATGCAGTTGCAATTATT
TCTGATACCAATGATGCAATGTATGGTTCTATGTTAATCTCAAGAAAATAATACAAAGATGGCCATCTGA
TTCCAAGATAGATTATTTCACCTACTCCAAACGATGAAATCATGCTTAAAATCTCTTTTTTAATTAAACT
TGAACTCATTTGCTTGTATCTGTTTTTATTATCCCAGTAAAACAAAACTGAAAAAATTCCAAAATACACC
ACGTATCCTGTTATTATTGTAATTGTTGTTGTAAGGTGATTTTCATATCCTACTAATGTTTGAGCAACAA
CTGCTGAAAGTGAAGCTGAAACTATAAAACAAATTATAAAATTCCTATTAATTTGAAGTAATTGCTGATT
GACTTTCATGTTCTATTTTTCATCTAGTAACTATTATTTTATGTTAAACAAAATGGAGTTCTATGAAAAC
TAGATGCAAATGGGCAAAAGATGATCTTAACATTGAATATCATGATAATGAATGGGGTAAACCTCAACAC
GATGATCGTAAATTGTTTGAATTTTTGATTTTAGAAGGAGCTCAGGCTGGCTTAACTTGGACTACTATTC
TTAAACGAAGAGAAGGATATAGAAAAGCATTTTCTGACTTTGATCCCAATAAGGTATCAAAGTATACTGC
AAAGCATATAGAAAATTTACTAAATAATCCTGAAATAATTCGTAATAAATTGAAAATCAATTCTGCAATC
AATAACGCTAAACTTTTTATAAAAATTCAAAAGGAGTTTGGCTCATTTGATAAATACATTTGGGGGTTTG
TAAATCATACAACAATAACCAACAATTTCAAAAGACTTTCTGACATACCTGCATCCACCAATATTTCCAA
AAAAATGAGTGCTGATTTGaAAAAATATGGATTTAATTTTGTTGGTCCTACAATCTGTTATGCCTTCATG
CAAGCTGTAGGTATGGTCAACGATCATACGAGTGATTGTTTTTTaAAAAAATCTAATACTTTTTAATAGA
GAAAAATTAATCAAATCTAATTAAAATGAACATATCTCAAAATACCAAAAAAGCATTAAATGATCAAATT
GTTCTTGAGGCAAATGCCTCTAATAGTTATCTTGCTATGGCATCTTGGTGTGAAAATGCCGGTTATTGCG
GTGCTGCAAATTTCTTCTATTCACAATCTGATGAAGAGCGAACTCACATGCTAAAATTTGTTCATTATCT
TAATGATATTGGAGGTTCTGCAACAATTCCTGCCACTAAATCCCCTGCAAACTCGTTTAAATCCTTAGAA
TCTATCATTCGAGCTGCGCTAAACAATGAACAATTAGTTACAAAAGCCATTTACCGTATAGTTGAAATCG
CTCAAAAAGAAAAAGATCATTCCACACATACATTTCTTGATTGGTTTGTTAATGAACAGGTAGAGGAAGA
AAAGAAATTCGAAACAATTTTACAAAAATTTGAATTGATCGGACGTGATAAGATTGCTATCCATGAAATT
GATAAAATTTTAGGAAGCATGGCAAGTAAGAACTAATTTTTATTCGATTTTTAAtTTTTAAAGTTTATAA
ATATTATACTTGTAGATTCTTTATGCTATTTGGTGTCTTTGCAATACACAGTCCTGAATCATGTCCTCTA
AATAGTGCTGCAAGCAAGAAAATTTTTCTAAATCTGGAAAGTAAAATTAAATCAAATATGAAAAAATACC
AAATTTTAAAAGTTGTTGGATTTTACATGTCTGTTTTAGAGCATGAGTGGATAATAATTTTAGATGCCAA
AAGCGCACATGATATAGAACAACTTTGTATTGCAGTTGGCATATCTTCTCTTAGTACAGTAAAAATTGTT
CCAATGAAAGACTATTCCGTAATTGCAAAAGCTTTGAAATCAAAAAAGTAGTTCTTTTAATTAAAAATCC
TAAAATAATTAATACTGTATACTTTTCTAATGTTTTATGACTGTAACTGTTACAAAAATGCCTGGTGGTA
TAACTCAGTTATTTAATACAGAAACTGGTAGAGTAACTTACAAATGTAAATCTGAATCTGGATATATGTT
AATAGAAGCATTTGGGGGAATTGTAAAATTTCATCAAAAAGGGTCAATGGCTACTGTTACGGGACATTTG
ACATCACTTGATTCGTGTAGTGTACTTAAAGAAAATGACCCTAATTACAAAAATGCATTATCTGAAATAA
TTCAAGCAAAAAAACAATTCGCTCAAAATAAATCTGAAATATTTCAAAAAGAAATTCAAGAATTGGaAAA
AAAACTATCTGATCTATAATCTGCTGATTGTTTACTGTTGTCTTTCTGTGTATTTTTCACATTTACACCC
TTTTACTAGACATCGACCATTCCCATCAAAATGGATTGAATTATCATGGTAACATCCTAtTTTTTTAtTT
TTACAGTTCATATGTTTAGTCTCTTTTATCGTATAATCCACTTACAGACAATTATAATTATACATGAGTC
TTATTGTATGCGTTGGCTAGTATCAAAAGTATCGGACATTTTTTTGTATTTATTGTTGGAGGCCTTGTTG
CAATCATAGTAGGCTCTTTTATGATTCGTGGAACTATGCATATGTGGGATAAACCCAATTCAGACAAAAA
CAAGGATAAAAATAATGACTaAAAAACAAGTTCAATCTAGTTTCTTACATGTTACATGATTCCTCAATAA
GAAAATCTGTAGATGATTATGTCAAACTACGGATAAGAGAAATACCTTCTGAAATTCATCAAACTTTTCC
AAATGTCAAAAAAATTTGGAAATGTGAAAATTCTGTAGATTTTCTTTATGGATACTATGTAGGTAAAATT
GAAGAAGGTACTTTACACTATCTTCTAAAAGCAACACGGGCATCAGCAGGTGGATTTGTTGATATTTTTG
AAATAAGAGGAGTAATAGAAACATACAGAACAGACTTGAAAAATTCTATTGAAAAAGCACTTTCTTAGTG
AAGTAGAAATACTGCTTTAGTATAGTGTATACATGGTAGGTCCTCAAGATGGTGGATTTGGTTTCGATCA
ATCAAAAAAATACACAAGTGTTGATAATATAGATCAGGTTTGTGTTCAATGTCAGGCTGGTCAACACAAA
AAATGTTTGGCAAAATTAAAGCAACAGGAAAATTGTGAATGTGAACACTGTCTAATTTACGGCTAATTCT
TTTCTAAAATCTTTTCAAATAATTAACAGATTAATTATCCATTTTCAGAATTTGGAATTAATAATTAAGT
AGATTCAATAATGTCTTTGTAGTTATTGTTAATGATGTCTACAATTaAAAAAATAATTAGTTGGATTGCT
GTACTTGGTGGTGGAGTTGCATTCTTCTTCTTCTCATTATACGCAGTAGATTTTATGCGATAATTTGAAA
ATTAGTTTTATTTTAACTTGTTTtTTGTATTAATTTTGTTCTAGTTTCTCTTTTAATTTCTCAAGTTCGT
TTTTAGTTTGTTCGTGTTCTTTTCTTTCTTTTTCTAGTAATACTTGAACTGTTTCTATCTCCTTTTCTGC
CATACTTAGTTTTGATTTTAATGAACCTACTACTACACTGGCTGCTTCAATAACCCCTTTCATCTCTTTT
TTATCTGCACCTACTATGAATTCTTTTTCCTTAGATGTGAAAACACTTGTTTCACCATCGTTATTTTGAG
TGtTTTTTTCCTCTTGTCTTGCATTATACAATCTTGAAGTGATTGCCTCCAGATCTTTTTGTGCCTGAAT
TTGTTGTGCACGTATTTCATGCAAAGCTGATTGTTCTTCAATTACCTTGTCATTAATTTCATTGTACTCT
TTTGTAGTTTTTTCAAGATCTTCTTTCTTTTTTGACAGATTTGATTCTACTTTTTCAAGATCTTCTATTG
ATTTTTTATTTTTGTTGAATTTTTCATTTACATCGCTTAATTTTAACTTGATATCCTTATACTCTAAGTA
TATTGTATCTAGTTCCATCtTTTTTTGATTTAtTTCtTTTTTTACTGACATCAAATTGCTTGTTGCTATG
TCATATTCTTCTTTTACATCATGTAGTTTTTTAGTAATATTTTCAATTTCATCTTGTTTTGCCCTGAAAT
CATTTTGTAAACTTTCCACTTCTGTTTCAAGTGATTCTTTTAAAATGATCTCTTCGCTTTTTTCAGATTT
AGTGTCATTTGATTGCTCtTTTTTCTTTCCAAATAGACCCATAATTATCACAAAATTTCCCAAAAGATGA
ACGTTTCTTTAGGTTTTCACTTTTGACCTGATGAACTTAAAGTAAAATCCGATTCCTCCGATAATGGCTC
CTCCTATGAATGAAACTATCCCTAATTCTGGATAGTCTTGATTTATGTTTGGTGCTAGAATCAATAACAT
TGTACCGATAATTATCATTGTAAAACTTCCGCCCCCTCTTGTCTTATTGTGTTCGTTATGAGGCATTCTT
AGATGTATTCTGAAACTGTTTTGGCTATCTTCTTTCTTCCTATGTCTGTAATCAGTGGACCTATTTTTGG
TCCTCTTGAAGTACCTAGTATTATTTGATATAATATTTTAAAGAAATCTCTTGGTTCTACATTATTTGAT
TTCGCAATTTGATATATTACATTTTGAATGTCTTCTGGTTCTTTTTCTTCATTGAGTGCATCCACTAGTA
ATTTTAACACtTtTTTTATAGGTTCATCCATATTGATTTCAATTTTCTCTTGCTGATCAAATTCATCAGC
AAATTTTCCTGCCATCTCAATTAGTTTTTCTATTTCTTGGTCTGGATTTTTGATTACTCCATAATCTAGT
AATTTTTTCATTACTCTTTCAGATCTGTTTTCTTTGAACATTTTCCCTAACTCTACTAATAATCTGTAAT
TTACATGAATTTTTGGTTCTTTAGGAGGATTCAGTAAATTTACATATTCATAGAGTCCTTTAGATTTTAT
TAATTTGGCCTGATTATCAACTTTGATCTTTCCAAAAAATATGTCTTCTAACTCATTATACTCGTTCATT
AATGATGGAATGTCTTCTAATCCTAATTCCCTTGCTCCTGTGATTCTTTTATACAAAAGTAATAGTATTG
ATTTTGGACTCCCAAATTCTAACCATCTTTGTCCTGTTACTACATTACCTAATGATTTTGAAATCtTTTT
TCCTCCTTTATCCAAAAACATTTCATATTTGACATGATGTGGATGAGGGAAGTTCAAAATTTCATCTGAT
ACCCAATCATTTACTTTTACTGAATCCATGATGTCTTTTCCATATGCTTCAAATCTAATGTCAAATGCAG
CCCATCTTGCAGCAAATTCTACTTTCCAAGCTAGTTTTCCCAAGTCTTTAGTAATGTCTGCTTCGCCATC
ATGGTTGCATCCTTTGATCATTTTGGAGCCAATCTCTGCATCATGACACTTGTATCTTACCTTCTTTTCA
CCTGCAAGATACTCAAATGCTTCTGCGGTATACAATCTGTTACAGTTTGAACAAACTGGAAAATATGGCA
GGAATTTTTGAAATTTTTCTTGACCTACAAGTTCTGAAATTTTATCTCCAATTTTAGAACTGTTCTGCAA
AATTATGTGAATTTGGTCTTTTAATAATCCATTTTTGTATGTGTCTCTTGCTCTTCTGAATTCATATTTT
ATCCCCATTTTATCAAGTCCATCCAAAAGAATGCTACTCATGTGCATTCCATAGGAATCATGACATCCAA
ATGGATCTGGAATTAATGATACTGGTTTTGCTAAATGTTCTTCTAACGAATTAGGAAACCCCTCTGGAAT
TTTTCTTAATCCATCTAAATCATCTGAATATGCAATGAGTTCTGATTTATATCCAAAATTCTCTAAAGCG
AGTTTAACTCCATATGCTCTTACTGCATCCCCTAAACTTCCGATATGTGGTACTCCTGATGCCCCTAATC
CACTTTCAACTCTTATAAGATCTAAGTTTCGGCCTAATGTTTTTTCACGTTCTATTAATTCATGTGCAAG
TTTATCAATCCATATTCCTTTTCCAAATATTTCTTGCTCTGACATTTCTTTTTCCTAATTCAATGATTTT
GTCATATATGGTCCATATAACGAATACCCTAATTTTTGATAATACTCTCTTGTTCCAACAGCACTTATGA
CTAGTAGTTTTTTTGAATCAAACTCTTCTTTGGAAATTTTTTCAGCCTCTTTCATAAGGTTTTTTCCAAA
CCCTGAATGCTGTATTTCTTTCTCTCCTCGCTCTCCAATCTTTAATGATTTTCCATACACGTGTAACTCC
CTTACTATACATGAATCTCTGCCAATCTCTTTTCTATGTGCAAGAATACTTGGTTTTCTCAATCTCAAAA
ATCCATAAATTGAATCATTTGTGTCCTCGTATGACAAAAACACTTCATTACCTCCAGACGATTCATAATC
AATTCTAGTTAATTTTGGTTCTGCAGTAGGTGCCTTTTTGGTTGACAACCCTGCTTCTCTGCATCTGATA
CATTTGCATGAAATTCCTTGTTTGCTTAAATTTTGATGCACTATCTGTCTTAGATTTCCTGATTTTGGTC
CTGCGATGATCTCATTTGCTGATATCTCTCTTTGTACTCTCATAATTCGAACCCATTTTGGGATATTTTT
CTTAACTTCTGTTAAAACCCTTATCATATCTTCATCTGAATACGGTGTGTACTCTTTACGTTTGTATTCA
TCATAGAGTGGGGTATTTTCAATTACAAGTGAAGGATAGATCTTTAACATGTCTGGTTTGAGACTAGTAT
CTTCAAACAACTTTTTGAAATCTTCAATGTCTCCTTCTGGAGTCATAGTAGGTAGTCCTGGCATCATGTG
TGCCACTATTTTATATCCTGCATCTTTTGAAATTTGAAATGATTCAACGACATCATTGTAATCATGTCCT
CTGTTGACAATTTTGTAAATTCTTTCTTGTAATGATTGTACTCCTATCTCTATTCTGGTAATTCCGTAAT
CTAACATCATATCAACATGTTTTTGTTTACAATAGTCAGGTTTTGTTTCAATTGTAAATCCCACATTTCT
TATTTTTGCATGTTCATTGTTTGATTTGGCTTCTTCTAGATTCTTTGAATCAACTCCATTTAATGCATCA
TAACATGATTTGATAAAATTCTCTTGGTAATCTTTTGGCATAAATAGAAATGTTCCCCCTACAATCACTA
TCTCCATTTTTGATGGATCATGACCAAACGCAATTAATTTTTCAATTTTTGATATAATTTGTAATTTAGG
ATCATATTCATTTTGTATTGCGTTAAGTGTTGATGGCTCTTTTCCTGTATAGCTATTAGGCGAATTATAC
TCAATcCCCCCCGGACAGTAAGTGCATCTTCCATGTGGACATGCATAAGGTTTTGGCATTAATGCAATTA
TTGATACTCCTGATGCCGTTTTGATTGGtTTTTTTATCAGCACCTTTTGTAATTTaAAAAAATCTTCATC
TTTTACTGTGGATAAAATTTCGTGATTCCTTGGAATTCTTTCAAGAGCATATTTTGCACATATTTTTTTA
ATTTCAGCCTTTACTTGtTTTTTGGTTGGCTCTTTGATTGTCAGAAGATTCTGTGTAATTTCAGTACATG
CCGTTGAAAATAGCATATCTAGTTTATTCATATCTGAAATCATATCTAATTGAACATAAATTCGTTAAAT
AATCTTGGGTTGTCTGATGTCTAATCTTATAACGTTTGACAGTTTTCAGTCGTCATTTTATGGTACATTA
CTTGTTTGTGGTTCTACCCCGTCATGCCTCTGTTCTTTTCTATATTCTATCTTCAACCAAATTGGTGTGA
TGATTGTAGTTACTGCCACCATGATGATAATTGTGGAATATACGCTTGATGTTAAAACTCCTGATGCTAC
TCCAACTCCAGCTACAATCAATCCTACCTCTCCTCTTGATATCATTCCTATTCCAACTTTCATTCCTTTG
GACTTACTTTTCAAAAACATCATAGCTGGAAGACCACATCCAAATAATTTTGATCCAACTGCTACTGCAA
TTATTATTCCACTAAGAATTAATACCTCCATGTTGACCTGTCTAAAGTCCACCTGTGCACCAATTATCGC
AAAGAATAACGGTGCAAAGATTAATCCTATTTGATGTGCATAGTTTTCAACTTTTTCAAATACTTTTGTA
GTTGACAATGCCATTCCTACTGCAAATGCTCCTACAATTGGTGATAGTCCGATAGATCCTGCAAGTGCAG
CTGCTCCGAAAAACGATGCAGTTGCAATTCCTTCCACACTTCCTTTTGCTTTCCATAATCTTGGTGTGAT
AATTTTTGGCATGACCCAAACCGATGCTATTAGCATTGCTGCAAAGAATCCTAACACTTGAAGAATTTTA
ATTGTTATATCTGAAATGTCAATGCTGTCCACTCCTCCTGGACCATTTGCAATTGATATTACCACTGATA
ATACTGCTATAGCTAAAATGTCATCTACTACCGCAGCTCCTATAATTAGACGGGCTTCTGCCGATTTGAG
TTTTCCAAATTCACTTAATACTTGAACTGAAATTGCAATACTTGTGGCAGTAAGTGCCGTAGCAATAAGC
ATTGATTGCAACGCATCAAAACCAAACATTTGAAAAACTACCAACCCTGCCACAAATGGAACTATCACTC
CAAGAGTTCCAACTGTAAACGATGCCTTTCCTCCCTTTAGAAATTCTTTTGGAGTCATCTCTAATCCTGC
CATGAACAAAATTACTATTGCTCCCATCTCTCCTAGGACTTTTATCTCATCGTTGATGTGTAGTAATGGT
ATCCCTTCAGAACCTACAATATATGCCCCAAGTGCAAATGGTCCGATTACCATTCCTGCGATTAATTCCC
CTAATACGATTGGCAGTTTGAGCCTAAGAAATAATTCTGCCATTAATTTTGCGGCAAATAATAAAATTCC
TACTCCGATAATCGTTTCAATAAAATGAGCCTCCGCTGCCATCTATTTTCTATCTTTCTTAATTTATTGC
TAATATAAGGCGATATTTGGTTGAAACTTTTTTCGTATTTGAATAATTATGTGATTTTAATAGAGTTCAC
AAAAACCCCTTTCTTTGAGACTATCTGTCCTATTTCCTGACTTTCGATTTTATGtTTTTTAAAAATTGAT
TTGATCTTATCTCCTTGATCTTTTGGTGCTATGACGCAAAATCCTACTCCCATGTTAAATGTCTTGTACA
TCTCTTCTTGTTTTACCCCCTGCTCTGCTATTAATTCCATAATTGGAGGAATTTTTGGTAGGTTGTCAAT
CCTGAATCCTATGTTTTTTAATCTCAATAATTTTGTAAATGCACCACCTGTTATATGGGCAAATCCACTG
ACTTTGCATTTTTGATTTATTTCTAAAACTGGTTTTACATAAATTTCTGTTGGTGTGAGAAGTGCATCTC
CAATTCTCCCAACTTTTTTGACTTTATCTTTTACTGAATATTTTGATAATAGTGCTTTTCTTGCAAGTGA
ATACCCATTTGAGTGAATTCCACTACTTTTTGCACCAATAATTACATCATCTGGTTTTATTCTATTTCCA
AGCACCATTTCtTTTTTTGTGACAAGACCTACTACCATTCCTGCTAAATCAAATGAAAATCCATTTCCTG
CAATAACGTCTGGCATTATTGCAGTTTCACCTCCTACAATTGGCATTGCCGATTTTTTTGCACCCTTCAC
CAACCCCTCTACAAtTTTTTTAAAAATCACTTGATCATTTTTGTTTGCTGCGATGTAATCTACAAATGAA
ACAGGGGTTGCACCTATACATATTATATCATTTACATTCATTGCAACACAGTCTATTCCAATTGTATTGT
ATTTTTTCATTAAATTTGCAATCACCACTTTAGTTCCTACTCCATCTGTATGTGTGGCTAATAGTTTTCC
TCCTGGAATTTCTACTATTCCGGCATAATGTCCAAAACCATGTGTTATCTTTGCCATTTTTTGGAGTTTA
TGTGTAGATTCAATTAGTCTGCCTATTGCTACTTGACTTTGTTTGATTTTTGTAATGTCTACCCCTGCTT
TTTTGTAGGTTAAGGCCATAGTTTCATGCGTATTTGCTGTGAATAAAAGAATTTGCCTATCTTCTTACAT
GTACATACCAGCAAATTCTTCTCTATGTTTAACATATTTCTGAGATAATTCCCCAAACTCTGAATTGATC
CTTTCTTTTTCCTTCTCTAAATTTGTTGTATTGATTTCCATCTCATAAAATCTATTCAATGCCTCAATTA
ATGTTGCAGCAGCTTCAGGATCTGGTAGTGTTTTGTTTGCCTTTGCTAGTAATACAATCCCTTGAATCTT
TCTTACAATACATTCATTTAAAATTCCTCCTGGAATTCCTGTGATAAATCCCTGTGGAATTGCACTGATG
TCTTTATCTGCCATTGTTCTGATCAAGTCTTCTCTTGCTGCACAGTATGCTTTGCCATCATGTTCATCAC
TTGGTATTCCGTCTAAAATTACCATTTCTTTTGAACCATTTCTGTCACTCCAATCTAAAATTGCTGAAAC
AATAGAATAGATCCCTTCCATTCTTAATGTAATCTCACAAATTATTGTGCATATTGTGCCGTCTTTGTTT
GCATACACTCTGAAAGGGTGACGTAACATCCCATTTCTAAAAACTGTTGATGGTGGGAGATATTTTGATC
TCATCAATCCTATTTCTTCCATTTTTAATTCTTCAATAATGTGGTTTACTGCTAATGGTCCTACAAGACC
GGCTCCAACAAACCCTGCAAATATTATCGGACTGTTGAGTTCTAtTTTTTTTGTCTCAAATATCTCTGCT
TCTGGAAACTCCTTTT

>Nlim_contig17 [organism=Nitrosoarchaeum limnia] [strain=SFB1]
GGCATTATCAGACAAAGAAATATCATCTTCAGAAGGATTAAGACTGTATAACACTACAGGAATAGATTTT
CATCTTGTAGGACTTGTTGCAGATGAAATTAGAAGAAGGCGAGTTGGCGATATTGTCACATATGTTGTAA
ACAGAAACATCAATTTTACCAATGTATGCATCAAGCAATGTGGGTTTTGTGCATTTAGTAGAGATTTTAG
AGAAGAAGAGGGATATTTTCTTCCAACAGAGGAGATAGTTAGACGAGCAAAAGAAGCTTACCAATTGGGA
GCAACTGAAGTATGCATACAGGCAGGACTTCCTCCAGATATGGATGGTAATTTGTATGAGAATATTTGTA
AGGATATTaAAAAAGAAATTCCAGATATTCACATTCATGGATTCTCGCCTGAAGAAGTACTATACGGAGC
ATCAAGATCAAATACAACAATTAGAGAATATTTGAAAAGGCTCAAAGAGGCAGGCGTAAACACACTACCA
GGAACTGCAGCTGAAATATTAGATCAAAAATTAAGAGACAAAATATCTCCGGGAAGAATTAGTGTCAAAG
ACTGGATAGAGGTAATTAAAACAGCTCATAGTATAGGAATCAACACTACATCAACTATGATGTTTGGACA
TATTGAAACGCCTGAAGACAGAGTAAACCATATTGCAAAAATAAGAGAGATTCAAAAAGAAACAGGTGGA
TTTACGGAATTTGTCCCACTTAATTTTATCTATAGTGAAGCTCCAATGTATAAACATCAAACACATGATC
AAATAAGACAAGGTGCAAGTGGAAATGATGTTTTGTTAACACATGCAATTGCAAGAATCATGTTGAATAA
TTACATAGACAATATCCAAATGTCATGGGTAAAAGAAGGTCaAAAAATGTCACAATTGCTGTTAATGTGG
GGAGCCAATGATTTTGGTGGAACATTAATCAATGAAAGTATTTCGACTTCAGCTGGATCCAATTATGGTC
AATTAATAAAACCAAAAGAAATAAGAAGATTATCCAGAGAGATTGGAAGAATCCCTGCAGAAAGAAATAC
ACAGTATAAAATATTaAAAAAGTTTGACAAAGATAATGACGTAGAAGATGAGTTAGATAGGATATCAGAT
TCATCAAAATTTGGGTCATATGCAGAATTAATTAAAATCAATAAATTCAGATACAAAAATCCTAGAGCAT
AGTAATTATCTAAATAATCATTATTAGAAAAAGAGGTAATTCATTTTATACAAAAATGTAATGTAGCGAT
CTGAAATTTAATCAGAAAAACAGGGTTAACAAAAATACCTTTCTAAATAAACAGGCATGAAATAAGGTGT
aAAAAAACTATCTAGATTGATCAACAAAGCTCGAGTTTAACATTAATAAGGTAATGTACCGTACCATACG
GTATGATGCGAGCAAGACTAACATACATACCTGTAGAAGTAGCAGATCAGTTTGAAGATTTTATTATAAA
ACGAGATGTCCAAATACTTGATGCAGTAAAAGCAAGAACAAAAGATTACAGTACATTATCACTTCTAAAA
TTACTGTATCAACTCAGAGGGAACCCAATGACGTTTTCAGATTTGTATACAAAATCAAAGATAAGAATGA
AAAAATCATTTCTTAATTATTTGCACCTTTGTGTAGATTACAATTTTATACAAAAAGAAGCAGTGGGAGC
AAATGTGATCTATTCGATAACGGATAAAGGTAGAATAATGTTGAATCTGTTTATTCATAAAAGTAATTAG
ACAGAGTAATCGACAAAAATAATGCCTTGTTTAAAATGTCAGAAACAACCGGATCTGAATTTTTTAGTAA
TCTGTCTAAGTTAATGCTCATTTCCAATACTCCTGCTTTACCAACCCTTCCTCATCTTCAATACTTTTCA
TCTTACCTCTTAACTCTTTGCTAATAAATGAAAAAAATTCTGGATATGTTGGAAATCTGCATTTTAATTC
AAATCCTGCATCATTTGAATTTTtTTCAAtTTTTTTGATTTCTGGCCAAGAAAATTCTGGATTGACATAA
TCTGGAGTCAATGGAGAAATTCCACCCCAGTCATTTATTCCAAGTGTTAAAAAACTCTGATATGACTTTG
GAGATAAATTTGGAGGAATCTGAATATTCATTTTTGGCATAATTATTCTTGTTAAGGCAACAATTCTTTT
GAAATAATTTTCATCTGTTGGTGGAGTATTGCTCATTAAGGTGTCATGTTTTGGCTGAAAATTCTGAACA
ATCACTTCTTGTATATTCCCATATTTTTCTTGCAAtTTTTTTATTGCAAAAATTGAATCTATGATCTCAA
TCGGTGTTTCTCCAATTCCTATTAGTATCCCTGTTGTCATGGGTATTCCTAATTTACCAGTATTTTCTAG
AACTTCCAGTCGAGCCTTTGGTCGCTTACTAGATGCCAAATAATGCGGCATTCCTTTTTTtGTTAATCGG
TCGCTGACATTTTCTAACATTATGCCCATTGAAACATTAGTTtTTTGTAATTCTTTTAGATCCTCTTTTT
CTAAATTTCCTGCATTAGTATGAGGGAACAACCCTGCTTCTATTGCTAATTCTGATGCATGAACTAAATA
TTCTGCAGTTGATTTGAATCCGTTAGATTTTAGCCAATCTCGAGCTTCTTGATATCTTTGTTCAGGAGCC
TCGCCGGTTACAAACAAGGCTTCCACACATCTGTAtTTTTTTGCAAGGGATAGCAGTTGTTTTATCTCTT
GTTTTGACATTAATGATATTTTtTCTTCTCCCGGTTCTGCTTTGTATGTGCAATAAGAACAAGTGTCTTT
ACATAAATTTACAATATTGAAAAATGCtTTTTTTGAAAATGTCACAGAATCtTTTTTGAATTTTTTtCTC
AATATTTGAGCTGCGGAAAATAACTCATTTGGATTATTTTCTGAATTTTTGCATATTTGTATTATTTCGT
CTCTGGAGATTATTTTATCCTCTAAAACATTGTTTAAACTCTCAGAGCTTAACACAAGTTTGTTCAATAG
TTGTTGTGCTTGTTTAGAGTATTTATTCTTGTATTGTTTTAATTCCCATTTGGTCTTTCTTCTAAGTTTA
TTGTAATGTTTGTAGTTCTACCATCACGTAAAATCTCTAAAACCATTTCATCTCCAACTGATTTTGCTCT
TTGTAGGTGTACTAAAATATCATCGATTTTTCTAACTTGCTTTCCATCTACTGATAAAATAATATCTCCT
CCAATCTGATAATTCAATCCATCAACTTGAACAGTTTCATTTGAACCATGTAATCCTGCTTTTGCTGCAG
GACTATCATCGATAACTGAAACAATTAGAAATCCTACGGCATCATTTAGCTTTAAAACTTTAGCCAAATC
TGGTTCTATGTCTCTGCCTGTAATTCCAATCCATGGATGATGATATGTTCCGTCCTGTATTAGACTTGGA
ACAATCTTTACAATAGTTTGTGATGGAACTGCAAACCCAACTCCTGTAAATTCACCTGTAGTGGATTGAA
TAGCTGTGTTAATCCCAACAATTTCTCCACGCATATTCAAGAGTGGCCCTCCTGAATTTCCTGGATTAAT
TGCTGCATCTGTTTGAATTACATCTGGGATGGAATACCCAGAACCAGATGGTAAGAGTCTGCCTAGTTGA
CTTACAATTCCCGATGTCATAGAACCTGATAATCCAAATGGGTTTCCAATCGCTGCAATAGATTCTCCAA
CTTTAAGACTAGATGAATCTCCTAATGATAACGGATGTAATCGTGTTAGGTCTGCGTTAACCTTGATTAC
TGCAATATCTGTAAATTCATCTGAACCGATTAAATCTGCATTATATGATCTGCCATCAAGAAATGTGACA
ACTATAtTTTTTGCATTTTTTACAACATGAGCATTTGTAATAATGTCTCCTTTTTTATCAAAAACAAAAC
CAGAGCCAAGTCCGCTTGTTCCATTTGATTGATCAGTTCTTTGAACGTTCACTCTTACCACTCCTGGCTC
TGATTTTTCAAAAATATCAATTAACGAAAGATTTGTTGAATATGCTGGGGCTGTTTGAGTAACACTTGGG
ATTGATTTGTCACTTGTATTAATTTCAGATTTTGTTATTGCAGCAGGTGATATCAGAATTATTGCAAAAA
TTACTGCAACTACTGAAGCGCCTATTGCTGCTCCAACTAACATTTCTGATTTACTCATTCAAAATCGCTA
CTTGATTTTCTATCTAAAAGCATTGCTATACATTAATTGAATTTTGAATATGGTCCTTCATGAAATACTC
TCTTCCTCTCCAAGAAACTGTGTTGTTTTTTGCATGAAGTAATCCTTTCAAAAATCCTAATACCACCACA
AAACTGCCAATTGGTGCAAAAAACACATTAATTAtTTTTAATTTTAATAGCTTTTTGACTTCGATTATTG
CTCCCAAATAAATCATAACTGATGCAATTATGGACACTGCCAACAAAATTGAAAATGATCCCTCACTTGA
TATTCCTATTATTGAATAAGCTAGAATTGGAAATGGCATAAAAaGTaAAAACAATACTGCaAAAAATATG
CCTATTGCAATTTTTCCACTTTGAAGGTATAATGGAATCATTAACCTCTTTAACGCATTTAGTAACGTGA
TTCTGTCTCTTGCCCAAATTGCCTCAATTAGGTTGTCCCCTCTGACAATTTTCATTTTATGACCTGCCTC
CTTGACTTTTTTTCCAAGTGCGCCGTCTTCAATAATCTCGTGCTTGACACCCTCATGCATTCCAACTGCC
TCGTAAGTTTCTCTTTTGATAATGAAAAAACTGCCAAAAAAGTATGCTGTCTTCTTTGCAGGATCATTTA
CCCTAATTGCAGAAAATCTAGTGTGGAGAAATACTGAAATCATGGGAAGTGTAATTCCAGTCCAAAAGTC
CATCACCCGCATTTTTGGAATTGCTGATAATGCATCTAACTTTGAAGAAAGTAAATTTGACACTGCAAGA
GAAATTACATTCTTTGAATGTTTAGTATCTGCATCAGTAAATAACAAAAGTTCACCTGTTGCCATTTTAA
ATCCCTCCATACATGCCCAATTTTTTCCCATCCACCTATCTGGTTTTGATCTGGCATTAACAGGTATTAT
TTTGGAATATTTTTTTGCATATTCTGAAATTATTTTATTTGTTGAATCATCAGATGAGTCATCTATTACA
ATAATTTCATAGTTTGAATAATCCTGATCAATTAATGAATCTAAACATTTCTCAATAAATTCTTCTTCAT
TTCTTGCAGGTAAAATTATTGAAACTTTTGGATTATGATGATCTTTTCTTTCAAATTCATCTAGGTGTGG
TGTTAATCTTACCGAATCTATCATGGATTTGATTAAAAATATCCAAGATAAAGTTACTCCGATTAAAATT
GCGCTTAAGGTATAATTCAAAACATCTAAAAACAAATCCATGAATATTATCTCTCTGTTTGCTCTTTGAT
TTTTTGTAATGCTTGTATTGTCCCATTTTCAATATGCtTTTTTATGACACCTGTGAACATTCCCATCATA
CCTGTAAGTTTGATATCCCATTTAGCTTTCAAGATGGTTTTTTCGTCTATGGAAGTTAAAGTAATAATTT
TGGTTCCGTCTATGATTCCTTTTGTAAATTTAATTTCTATCTTTTCTTTAGGTTCTATCTTTATTTCTTG
CATACATTTTTGATCTCTGAATGCTATTGTTACTTCTCTAGTGACATAGTTTCCATTTTTTGAAATATTT
CTTACCTCTTTTGTCCCTTTCCAGAATTCTGGTTCCATATCCAAATCTGATACTATTTCCCAAACTTTGT
CTATTGAGGCATTGATTTCCACTGAAACTTCGATTTCTGCCATCTTTTAGTCGTTAATTTCGCATTAAAT
ATATTAGATTCCTATTGGATATTATATCGACTGTGATGGGCAACATGCCTAAAATCCAGAACAGTAACTC
CAGTTCTAACGGCAATTGCCAAACTTCCGTCACAGTCAATTACCCTAAAAATGAAACCTTCACGATATAT
GCCAAAAATTGGAACCTTTGACGGAGCAGGATTTTGGAAAAATGCCTATGCTCATCAACGTGGTAAGTTA
CTAAAAATAGTAAATGTCCCAGATGATCAAATAATTGAATTAGTAAATaAAAAATACATTGAGCTTCCCG
CCGCATTAAAGTATGAGATTGAAACAAGCGGCATAGATaAAAAATCTCTAATGTAAAATTTCGAAATTCA
TTTTAAGCGGATAAATTAGTAATTGTTATGTCTTATGTGTCATATGATGATTTTGCAAAATTGGATATAC
GTGTAGCAAAAATAATTTCTACTGAACCAATTCCAGGTAAGACTAGAATCATCAAAGGGGTAATTGATCT
TGGTAATGAACAACGGAATGTGATAATTGGTGGTGCTCAGTATTATAACCCTGAAGATATAGTTGGAAAA
ACTGTAATTGTTCTTGCAAATCTAGAACCTAAAACTATGGCAGGAGTAGAATCAAATGCTATGCTATTAG
CAGCTGACGTTGATGACAAACCATTTTGGTTAACTGTAAATGAAGACATTCCATTAGGTAGTCCTATAAA
ATAATTAGAAAATAAATCTAATCTACGACTAGTCGTAGATCATCAAGtTTTTTTCTTCTAATAATGCATG
TAAATTATTTACAGATCTGTATACGTCTGGTTCCTTTTTAGCCCCAGTACATACAAGTTTTCCAGAAGAG
AATAACAAAATGACTGTTTTTGGATCTAACATTCTGTGAATTAATCCTGGAAATTGCTCTGGCTCATACA
TGCTTCTAGGAAGTGTTCTAGCAGCCTGCTCAAGATGGATTTTTCCACCTAGGTTGATGGACGCAACTAT
GTTTTGAATTTCTACTGTTGCATCtTTTTTTACTTTAATTCCACCTTTTCGTAGTTTTTGTACAACCGTT
TTTACTGCTTTTCTTGCCATTTCTTCAGATTTTGAACCTGTGCATACCATTTTTCCTGATGTGAAAATCA
ACGTGGCTGTCTTTGGACTTTTTAGTCTGAAAACCAAACCTGGAAATTGATCTGGATGATATTCTACATC
TGGAAATGTTCGCGTTATTTCATTTAGGTCCATCTTCTGATCTACGGAAGCAGATGCAACAACATTCTCT
ACGCTTACAATAGGCTTTGTCTGTGGCATATTCAGGTTTTTTCTATCTTAACTATAATAAAAGCACTCGC
CATtTTTTCACCTTCGAGTAGATAtTTTTTATAATTTATTGAGGGTCACTTTAATTCCAAGTTCAGATTA
TACGAATGATTTAATTTGGATCTACCTTGCTTTGTTTTTATTGGATTTTACGAATATTGATTTTGATCAG
CTATTTGGAACAAATGATCAATCCAATCCTATCATGATGCTAATTTGGATTCTGCCTATTTTCATTTTTG
TATTGTATGGTCAAAGAATTCAATTAGCTGTTACATCAGGGGAAATaAAAAAGGGGATaAAAAAATTAGA
TGAATACAAAACACAATCTAGAACTGAACTAATTGATTACATTaAAAAAAATATGAATCCAAAAGAAGAT
CCTACaAAAAAAATTGATCGtTTTTTAGATTATTTTACTATAATGCCTGTTGATATGGATCCAAATGGAA
TCGTCAGTAAAGTCAGACATATTGTAAGAGCCCGGGAAGATTATTCTAGAGAACATGTTAGATCTTTATC
TCCTCAAACATCTGATATTGAATTAAGTAAGATTCAAACATTATTGGAAATTGCTACTTCACTTCAAATG
ATTTACAAAGTAATTAATCACATGTATTTGACTGCCaAAAAACAAAATAACTATCCATTAATTTTACCGC
TTCAAATGATCATGCCATTCTTATTAGAAGAGGCTGAGGCAATGCAAAAAGCAATTCCAGCCTTTAAAAC
ATGTCAGCCAATTGGTGATGGGATTGGGCCTATGGTTGTAGGCAAAATGATGCTTGATACaAAAAAAGAA
TCGATTGCATTTCAAACTGTTCTTGGGACGACTCATTATTCTGAAAGAAAATTGCTTTTGTTAAAAGCAG
AAGGACCTGCCTCTACTGTTGGAAGACCTGGGGATGCAGTTGAGAAAATTGTCTCAAAAGACAGACCTGA
TATGATAATTATGGTAGATGCATCTCTGAAAATGGAAGGTGAGGAGTCTGCAACCACTGCACAAGGATTC
GGTGCAGCGATAGGCGGTATTGGAACTGAACGATTTCAAATAGAAGATATTGCAACaAAAAATAATATTC
CTATTTTTGCAATTGTTGTAAAACAATCCGTAAAAGAAGCAATTACTTTGATGACCAAAGAAATAGCAGA
CAAGGCTGAAAATGTACGCTCACAAATTTATGAGATGATTGATGATAACACAAAACCTGGTCAAACCATT
CTGTTAATTGGAGTAGGAAATACAATGGGTGTGCAGCAATAATGTTCTCAAAAGAGAAAATTACTATTGC
ATATACTTTAGAAAAGTGTAAGCAATGTGGTTTTGAAAGAAAAAGAAAATTCAAAGAGGGTGATTTTCTT
TTTGCTGAAACCACCAAATGTGATTCTTGTAATGGGATTATTATGATAGAAAAAATCTTTGGCGAATCTA
TTGAGAAATAGTTGTAACTGTTACCCCGTTTTCATTTGGAATAAACGTATGTTCTGCCTGCGCTACTTTC
TGTTCATTTATCTCAATTAATACTGGATATGCTTGAACAGATTTTTTAGAAATAAGATGTTCTAATAATT
CTCTAGCTTTCTTCTCTTCCCAGTCTTTTGTAATCCATCTTAATGCAAAAGGTAGCATATTGAATTTCTC
CCAAATGTAATCTAGTAGTTTATCTGCCTCCTCGTTCTTAGtTTTTTTTCTTGAACTTAATGCAAATATG
tTTTTTATTTTTCCGTTCCTTACAAATCCCCCGCCTTTTTCTGTTGTTACAAATGGTTCACATGCATACG
CTGTATTTTCTGCTAGTGTAAATCCTCCAATTGACCAAATATTTGGAATTGATCTCCCTGCATGTATTGT
ATATTGTTCTAATGAATGACCACTAAGATTTGCAATTGGTTTGAACCCATTTTGTTTTATTGtTTTTTCT
ATAGTTCTTCCTATATCGCTTGCTTTGACACCCACTTTTATCATTGACATTGCATTTCCAAGTGCTTCCT
CGGCTGTCCTGATTAGTCCTTCATATTCAGCATCTTGACAAACTGTTACTGCAGTATCTGCAATATATCC
ATTAATTTGTGCTCCAAGATCAATTTTTACCAAATCTGATTCTTTGATAACTATTGGATCATTTGGTTCA
GCTGTATAGTGAGCTGCAATTTCATTGATACTTGCATTTACTGGAAATGCACATTTTGCACCTCGTTTTA
TAATTTGACTTTCTACTTCCTCACAAATCTCATAAACTGTTTTTCCAACCCAATTTCTCTCTCTTACCAT
TTCTCTTACTTCAGCTGCAATTTTTCCTGCTTTGATATATTCTTCTAGATGCAATGCTTTTCTTTTCTTA
TGTGTACCTTTAAAATGATTGTCAAAAAATTGTTTTATACATGCTAAATACATTTTAAAGCAAAATGATC
TATTCTATCTACACTCTATGTTCTGATTATACATAGTTTTTATAAAATTAATTCTCTTGAATTAATCCAT
TTCTGACAATTGCATCCACTCCATCCAAAAATATTCTATCTTCAAGTTTTTCATTTTGCCACAACATTGC
ACGATTTTTATACCAACTTGGAATTATAGGTGATTTTGATTCTGATTTTATTGAATGAGTGTCAAACGGA
ATAAATTTAAGAACGTCATACATTTTTGCTGGGTTTTTTAATAtTTTTTCATTATTTTCGCCtTTTTTTA
TCTCATCTAATATTGAAAAACCGTTTGAAATGGATAATTGAGTTGTTTTAACCATATTAtTTTTGGTTAT
TGGTACATCAACAATTTGTTTTAATGCATCCAGATAAAATTTATCATCGATTATTCCATTTATCCACCAC
CCAGTAATCTGATGTAATAAtTTTTTTACTGCATATGATGAATAAAGATCATCTGATAAATAACTCATTG
AATTTTGGTTGACTACTTGTTTGAGAGGTGACATTACATTAAATTTTTGTCCTGAAACATTAGAAGTTAC
TGTCGATTTAATATCAGCACATCTTTGAGAAAAATCACTGATACAATCATTGTATTGTAATTTATCTGCA
TGAAGCATTCTCTCTATTGATTCTACATTATGACCTTTATGTGACAAAATAAAATGCGATAACTCATGTG
ATAAAAGCCATGAAAATTCAGTATTTTCAAATGCAGAGCTATACTGAGAATGACTTGAAATTATTATTGC
ATGATTATTAGTTCGATCTGCCCCATAATGTGCATACAATCCCTCATAGCCATATCTCATCATTAACTGA
TCACCTATCACTTCATCCAAAACTATGATATTCAAATTCGCATCATTTGAATTTGAATTGCTAAAATACT
GTCCAGACAATACACAATTACTTTCAAGTAGGTTACCATTCATCTTGTATAGTTGAAAATATTTTTTAAC
CATATTTTCAATCTCTCTAATTTTGGTTTCTTCAGAGAAATTACAACTTGATTTATCTGTAATGAATGTT
AATTGCCATGAAATGCTATTTGGAGAAGATTCAGCATATGCATAGTCTGTGATTATTGAAATAGATACTG
CAAAAATCACTGATAGCAAAAATAAAtTTTTTATCTGAATCATTATTCTAAACATCTCATTATTTCTTTG
ATATCATAGGGTTTGTATATCACATCAGTCGGTTTGACTTCTTGTAGtTTTTTCTTGGTGGCAGCACTCA
TGTCTGCTGTAACCATGATTACCTTAGTTTTTGGATCAATCTTACGAATCTCTTCAAGTAGGTAAAATCC
ATCAAAATCAGGCATCATGATATCCAAAAATACTGCTTCAGGGCGAATTTTCTTAAAAGCATCCATGGCt
TTTTTTGCATCTGTACATCTTTCTACAGTTGATATGCCTTTGATTTCTAAATACTCCGAAAAAATATTTA
CTGCATCAGGATCATCATCTACTACTAGTATGGTTGATTGTTTTTGAAAGTTTTCTTTCTTAttTTTTTT
GTTTTCAACGTGAATTCCTTTTCCTGTTTCCCACAAAAATTTACACAAACTTTGCATATTTCTTACTATA
TCTTTTGAATTTGTAACCATGACAGATTCTTCACTTTTAtTTTTGTTTGAATATGATGATGTGTTTCCTG
ACATCAATACTTGAGATTTGTTGCAAACCAGACGTCCTGATGTAGGAAGAGTTGTAATTTTGAAATATTT
TATTCCTAATCTCTGAATATACTCTCGTTTTGATTCCAATTCGTCATCCGTCATTAATTTGATTATGACT
TTGCGTAGTGTTGCATTTTTGATTGCTTCTCTAACTGGTGTATAGTACATACGAATTAAATCCGACGGTG
CCAAAACAATGTGTAACTCATCATTTGTTTCATCGATTAATTTTATGATTTGATCATAAATGTTATTTCT
GTTAGAAACAATGGTTAATTTTGGTGTCTCTACTTCAGACTCGTGTAGTTTTAGCTTTGATAATATATTT
AAGAACTTTGAACTAtTTTTTTCCAAATTTTCAATTTTTTGTTTTTGTTTTATTATGATGTTTTTTAAAA
TCGTCTCAGGATCATTTGCTGAAAATTTAATTGGTGATGATAATGTTGATGTTGCAAATCCTAAATTTTT
TAGATTCTCCAAGATTTTGTATGTTCTTACTCTTTCAATTTTCGTAAATGTACTAATTTCGCTTGCTTTA
GCAGACCCCAATCTAGCTAAACCCACATATGTTTGAGCCTCATCTTCCTCTAATCCAAAATCACGAAGGA
TAGTGATTTCATCCAGTTCATTATTTTGATTATACACATCCCCATTCAGGATGATTTCTTGAGTATTCAA
TGATAATTTAATGAATATTTGTTATATCTTTTGGTGTGTTTACGCTATTCACAAACAACATGCTTGGCaA
AAAAATTTATCGCGTTTTGCCCTATTGTGCTAGCTTATTTTTAACAAGCTACCCTTTAGTTCATAAATTA
AGCAAAAAATACCATGAAAATTAAGAGTAAATTGTTACTGGAAGTTGTAATTTTATTCATTTTGATTGGA
GGAATCTCTGCTATTTCTATTATTAACACAAAATATGTTCAAGAAACATTTTCCAGCATTAATACTGAAA
CACTTCCAATCTTAAACACGTTAAAAAATATGCGATATGCCTCAACACAGCTATCTGCGCTTACAAACGA
AATTATTTTGATAGAAGATGAAACAAGAAATGCATCTGAAAATGAATTTGCTGCATTAGAAGAGACATTG
GAAACAAATTTCTATAAAATTGAAGAGGCAAAACTTTTGTTTAATGAATCCTTTTCTGAGTATTCTGATA
TTGTATCTAAAAGTTATCCTCAAGATGTTGATCAAATTGAACTTGTGGCAGAAAAGTGGAATGAAATGCT
GTTTATTTCAAATAAAATGATTCAATTGAAAACTTCAGGTGCATCAGGTGGAACAATTCTAAATCTGAAT
AATGATTTTGATTTTTCTTACGATGAAATGAATATGGCAATTGATAAAGCAATTGAACTAACTACAGCTA
ATATTGATCAAAGAGAAATTTACGTTGAATCTTTACTCCGTAATGTGACTTGGAGTATTATTATTGCATT
GAATTTATTTGTTGCAACAACTCTTATTATTAGATTTTATATTTTAAGATCCATTTCAAAACCTCTTAAT
AAAATTAAAAGTGTTACACGTGATATTGCTAAAGGAAATTTTGTATTATATCCTGAAAAAGGAAATGATG
AAATTTCAGAATTAGGAAAAGACATCAATATTATGTCCAAAGATCTTAAAGAATTAAATaAAAAAATGAT
TGACCAAGAACGAACGACATCGATTGGAGGATTGGCAATTCGTCTTGCACATGATATTCGAAATCCATTA
TCGGTAATACAAAATGGTTTTGAAATTATTAAACTTAAAACaAAAAATAATTCTGATCCAAGTTTAAATT
CCAACTTTGAGAGTATACGTAGATCTATTGCAAGAATTACTCATCAAATTGATGACGTTCTAAATTTCAT
AAATATAAGTGAATTACATAATAGTAAAAACTCATTATCTTCTATCCTAAAATCAACTCTTCAAAGTATG
TCGATTCCTGAAAATGTAAAGATAATTCTTCCTGAAAATGACTCGGCAATACTATGTGATTCTTCTAAAT
TGAATATTGTTTTTAAAAATTTAATTGATAATGCCTGTTATGCGATTAATGGGAATGGAGAAATCCATAT
TAGAATCATTGAATCACAAGATGATGTATTAGTCGAAATTGAGGATTCTGGTTCAGGTGTTCCTAATTCT
ATTCTTGAAAAAATCTTTGAGCCTCTTTTTACCACAAAACAAGTTGGTACAGGTCTGGGATTATCTTGCT
GTAAAAGTATTGTGGAGGCTCATGGTGGTAAAATATCTGTGAAGAATAATCCGTCAACATTTACAATAAG
ATTACCaAAAAACATTCAAAACACTGAAGAATCTATGATGAATAATCCTCCAAACTCTATGATTGAGAAT
GTTTCTTTCTCCTAGACGTTATCCAGTCATTTTTTAACGTAATCGTTTGTAATTTGATTACAAACAGAAG
GTCTTAAGCTAATTGATGAAATAATTATTCAAGTTGAAAACTAATTTGAATGATAATCTACATACTTTGC
TTATTTTGTCTTTATCTGTTTTACTCTTAACTGGAAGTTTTACTGGTTCTGGTTTAGCCTTTGCTAATTC
AGGCAACGGTGGTGGCAACGGTGATTCAGCA

>Nlim_contig18 [organism=Nitrosoarchaeum limnia] [strain=SFB1]
CAACAAGCAGCTTCCAATGCAGCACAACAAGTAAATTCTAACTCTAACTCTAACTCTAACTCTAACTCTA
ACTCTAACTCTAACTCTAACTCTAACTCTAACTCTAACTCTAACTCTAACTCTATTTCTAGTACTACACT
AGTATCATCACATTCTAAGGAAGTTACTGATTCAATAATTCAAGCTGTAGGAAAAATTATTGATGAATCC
GAAGaAAAATATGATGGATTGACTAATGTTGAAAAAGCTATAAAGAACGCACAAAAAGAATCCaAAAAAg
GGGAATTGGTAGCAAAAGTTCTATTTAGTGTGGCTAAAAAGAACTTAGATAAAGAATTCGATGaAAAAAC
ATTTGATCCTATTTATCAAAAGCAATTATCCATTCTTAATAAACAACTAGAAGAAAATACTCAAAAAGTa
AAAATGGCTTATTTTGATAATGTTTTAAAAGTAAATCCTGGCCTCACTGTTGTTGCAGATAATCTAAAAC
AAACAGAAGTTCAGGAAAAACATTTACAGATGGAACAATCaAAAAATCCTGGAATTGTTATTaAAAAAAT
TGATAAACAAATCAGAGAATTAATGCAAGATGATAGCCCATATGAAAATGCATGGAAATACGGTATTGAT
GTATATaAAAATCAAGTAAGAGTTGTCTTGGAATTATCTAATACAAGTCCTGAAACCATCGaAAAAATTC
AAAGTCAATCTGATGTTGAAGTACAGGATGATAATCTCATTCAAATAACAACTGATGTTAAAAACATTCC
TAGAATTAATTCATTTCAAGAAGTCGCAACCATAAGACCTGTATCAAAACCATCTTATGATACTGGTGAT
ACTTTTGGTGTTGTAAAATCTCCGTTCTTAAATTCTGATCAAATAATTAAAACACTCGGAGACATGAAAT
ACTCAAACCTAATCCAATTAAGTGCTGATGTATCTGACTTGAATCTCTTAACAAAGGCAGATTTCAAATA
TCCTATTTCAGAAGGTGTGTATGCAATAAATGCTGATCTTGTTCAGACTTCTGGTATTACTGGCAAGGAT
GTTAAAGTTGCAGTACTTGATGTCATGTTTGATACAAATAATCCAAAAATATCTGATAATATTATAGATT
TTAAATCATTTAGAAATTCCCTTGAAAATTCAATGTTGGAACAATCCGTCACACATGGAGAGAATATTAG
TCACGGAACTGCAGTAGCAGAAATCATTACTGATGTCGCTCCAAATTCTAAATTATATCTCTATGAAATG
AGCACCGATGTTGAATTTGGACGTGCTATTGATGAGGCAGTCTCGAATAATGTAGATGTGATAGCAATGG
CTGCAGGATGGCCAAATCTCTCAACTGATGGAACTAGTCACATTACTaAAAAAGTTGAGGATGCAGTAAA
TCATGGGATTTCAGTGATAGTTCCTTCTGGAAACTTTGCTCAAAAACATTGGAAAGGATAtTTTTCAGAC
AATGATCTAAATGCATGGCATGCATTTGCAGAAAATGATGAAGGACTTTCAATTATTGTATCTGAATCAC
AAACaAAAAACAGGGTACCAATAATGATTTATCTTAATTGGAATGATGGATTAGGTGATTTCTCTGATTT
TGATCTAGTTCTAGTAGATCCCTTGGGCAAGATTGTAGACTATTCTGCAAATACTCAAACATCAAAATCT
CAAAAAACTGAAAACATCTTCTATGTTCCTCAAATGGCAGGATTGTATACTTTAGGCATTTCATATGCTG
GTGCATTCAAATCACTAGATGACGTTCATTCGTATTCCGAATTGGAATTATTTTCAGTTAATAATAATAT
CGAATATCCTATAGCTGCTAGCAGCGCTGTAGTTCCATCTGACGCAAATGGAGTAATTGTTGTAGGTGCT
GTTAGCAACAAAGATGGTATCTTGGAGTCATTTAGCTCCCAAGGTCCAACAAACAATGGAAAAACTGTTC
CTAACGTGGTTGGACCAAATGGTGTCACAACAATAGCATACAATGGAAATTTGTTTTATGGTACTTCTGC
AACAACACCATATGTTGCAGGAATTGCAGCTTTGATGTTAGATGCAAATCCAAATCTTTCACCTTCTCAA
TTATTAAATGAAATTGAACAACATGCAAAACCaAATCATATGCAACCAAACTATCAAAATGAGTATGGTT
TTGGAATGGTGGATGCCACATTTATAGTTGATAAAAATTAAtTTTTTAtATTCTATAATTTTTAATTAAA
TGTAATAAAATAAAATCTAAAGTATTTTTTTATTTATTaAAATAATATTTTTATAATGTATGTAATTGTA
TTACAAACAAGTCTATACTAATTAGAAATTAAATACTACTGTAATGATGCAGACAACCACAATTGAATAT
TCTGGAAAACGACTTCTGATCATGATGATTGTTGCAGGTGTGGCATTTTCTGGCATGACTTTTTTCTTGC
TCAGTGATGGCCTTTTAACATCCTCGTTACTTTCTGAAAAAGATTTCAAAACACTATGTGATACTGGATT
GTGTTTTAATCCAATCACTTCAAGTATTCCTACCGGCATATTCATTCAACAAAGCCATGAGTATGATTCT
ATTACATCTGAGCAAAATTTTGAAAGTTTCTCAAAATTCAGACCTGTTAAAACCTCAATTGCTGATTTTG
AACTGACTGATCATTCTGCAATTCTCTATTCTACAAAAGACAGTTTTGTTAGAGAGGGAATTAAGAACTC
TAATGAAGGTTCAAACCAAGTATTACGTGTAATGGGTACTGGCCCAACAAATAATAGAATTTTAGTTGGT
TTTGATGAATCACAAATAGGCACAGTTCTAAAAGaAAAATCACTGGAATCTGCAAAATTGAGAATTTTTG
TTGTTGACAATGACAACAGATGGAAAGAAGGACAAACAGTAATAATCCATAGTATAACTGAAAACTGGCA
AGAAGGAGTTGGAACAAATGCTCCATTCGCTAATTTTGTTGGAACTCAGAAAGGTGTGACTTGGAATTGC
TCTTCAGACGATCAAGATTGCACAAACTGGAACGGTGGAAGTTTTACTGGAACTGTTACTGATTCTGTAG
TCATCTCTAATGATGTATCTGGAACATGGATAGAATTCGATGTTACTAAAGACGTCTTGGCTTTCCTAAA
TGGTTCTCCTAACTACGGTTGGATCATTATGAAAAGTGATGAAGACTCTCCTGGAAGGATAAACATAGCA
TCTAGAGAGACACTAACAAACACTCCTCAATTAGAATTAATCTTTGCTTAAGCAAAGCCTCTTCTTTAtT
TTTTAATTTATACATGAATTTTGTATCTGTCAAGCTTAAATTGGGCAATTCTTAGGATTTACTGGGATCG
TGGTCTAGCTTGGTATGATTCTGCGTTTGGGACGCAGAGGTCGTGTGTTCAAATCACGCCGATCCCACCA
TTCATTATCTTATTATCAAATGACCTCCTAGTTTTATCGCCGAGCGATGAGGAAGAGTTAGAGTAATGAG
TTTGATATGAACTAAAATTAATGGCTCTGAGCTCCGGCATGTTTTTATCAATTATACAGTGAATTGTTTC
TATTGAATTTTGAAAAACGTGACATCATTTTGATAGTGGGTCTTTTACTTTTTATGATAGGTTTAATTCC
ATTTATGGCTCCAATATATGCAGTTTTAATTGCAATAGCAATGTATTTTGGAATAAAATTTTATGTTGGA
ATTAGGAAAAAGTCTGTTGAAAAAGAGTTGGGTGAGGGAATATGTCTTGAATGTGGTTCTAAAATTTATG
ATCAAAAATGTCCTAACTGTGATTCTTTAAATGaAAAATTATaAAAAATACGCAAAATAAAATTATCGCT
AATCTTTTCTACTAGCAAAAAtATTTTTGAAATATTCTTTAAAATCAAATAAATTTTAAGTGAATTTCTT
ATATGTTTATTTTTAATGATGCGTATATGGTATCATGAGAGAAGACTATGCAGAATATACAAAATGCATT
GAGTGTAATACTTCATTACTGCGTTGTTATTGCAATTGTCCTAAATGTGGTAAACGAGAAGATTGTACAT
GTGAACTTTTACCACTAAAATTAAATTATTTAAAATATTGAAATTTAATTAATCTGTTTTTATTCTATTA
GTTTCAATTTCATTTTTTGTAATTTATTTATTGACTGGTTATAAATCAAATATGGCATCTTGTCTTTGGT
ATCTGGAATAGGATTTGAGCACTTTCCACATTTTGGTCGTTTTAACTCCACATTCCAATTCGTACAGAAT
TTCAAGTATGTCTTTGACATTCCTATCTTGGGCCCTTCTAACTGAGACCTACATACTTAGTATAGGGTGA
TATGATATATCTAATTTCCAAAAAATACGCTTTATTTCTATTTGATGAACCCTATTCAGTGTTTTAAAAA
TTaAAAAATACAGAATTTTCTTTTAAGAATTATTCATACGCAGACCCTAAATATTATAAATTCTTTAAAA
TACGCATGaAAAACATATTACAAGTCCCTCAATTGAGGTCAACTTTAACAACTAGCTCAACTTTTCCTCA
ATTCCATTCTAAAATGAGACTTTTAGTGAATCAATACAGGAAAACATGAAAAATATCTTAATTTTATTTT
CTATTTTGCTATTTGGTGGGTTAATTCTTAATGCAAATGCTCAATCTGCAAATCATGTGGTGATAAATGA
AGTTGATACCAATCCACCAGGGGATGATTCTAAATCAATCTCTGAGTGGGTAGAGCTTTACAATCCTACC
AATTCCAAAATTGATATTAGTGGTTGGAAAATTGCATCAACTTCTGGAATGaAAAAAACACTTAGTATAC
CTACTGGAACATTTATTGAATCTGGAAAATTTCTGACATTTACATTTGATAGTTTATGGTTTACTGATAA
TAATGAAGTAGTTGAATTAAAAGATAAAAATGGCGTATCTATAGACACAACTCCCCTTATTTCTGATCTA
AAAAGTGATTTCACATCTTGGCAAAGAATCTATGATGGATATGATTCTGACAGTGTATCTGATTGGAAAT
TTGTAACTTCTACCGCTGGCTCTACAAATGGAAAATTAACAGCAGTAAAGGAGACTGATGCTCTTTCTAT
AACTGTATCTTCTGCAAAGTCTTCATACTTGTTTGGTGAAACAGCTATCATTCAGGGAAAAGTGTCTAAA
CAAGTATTCGTAGAAAAACCTTATTTTCATTCAGATGAAATTATTGTAAAGATCTCTGGTCCAAGTTATG
ACAAAACGATATCACTTTATCCAGATCTGAATTTGAATTATAAAACTTCATTTAGTCTTCAACAGGTCCT
TGGAATTAACAAGGGTACTTACTCCGTTTTAGTAAGTTATGGTGGTGCAACATCTCAAACAAGTTTTTCA
GTCGGTGATAAACTTGTTGTTGAAACAATACCTGAGGAAAGTACCCTTAGTATTACAACTAACAAATCTC
AATATTTTCCCGGTGATACTCTGAGTCTAACTGGAATCACTTCCAAAGTTATTCCATTTGAGGGACTAAA
ATTTACAATAAAGGATCCGAACGGAAACATTATCTCCACTGGAAGTTTGTATCCAACAAACGGTAAATTT
TCTACAAACATATTTCTAAGTACTGTAAATCCAATTTATGGCAAGTATTCTGTAACTGCCGAATATTTTG
ATAAAGGTGCAATTTCATTCTTTGATTTAGTAAAAGACATCAAAGAAGAAAAGGCAATCTCTTTGTGGAC
CGATAAAGATGCTTACAATTTGGGTGAAACCGTAACCGTAACTGGTAGATTGAATCAACTTTGGATAGCA
TTTGTTGATCTAGGCATTACTCAAACTAAAAACATCTCATCAACAAATACTGGTGGTATAATAGCACCAT
TGAAAATTTCAGATACTTTGAAAATATCTGGAGATGGTTCTTTTACCTATTCCTTCAAAATTCCAGATAA
TAGCAATGGTTTGGGTGATTACACAATAACTGTATCTAAAGATATTGGAACTGCCTCAAAAGTAATTCGT
GCTGTTACTAATTCCACAGGATATGTTGCAAGTACTGCCCCTCTTTCTGTTTCAACTGATAAGGCGATTT
ATGATTTAGGTGACAATATGATAATTGAAGGTTTTATCGCAAATCCTGTTACTAGCTCCACTCTTCAAAA
TCTCCCAGTAAAGATTTCTGTGTATCATGAAGATGGTAGTCCATTGGAAATCATAGGGCAAAAACCTGCC
ACTAAAACAAGAATGGATAATGGGATTATAGTTGCATATGAGTTTACAGCAATCCCTGAATCTTCTGGAA
GATTTACAGTGCAAACAAAAATTACTCCAAATGCATTTGCTGAAGGCTCTTACAAAATCAAAGCTGAATA
TAAAGGACTTGTAAAATCGACTTTAATCGGAGTTGTTGATCCCTTGAAATCTAACAGTGGAGCAGTACTC
TCTTTGAATAAACAAGTTTATGGATTAGGCGAGCCTGTTCTTTTATCTGGATTGGTTCCTACTTTTGGTG
GAAGTTCTGTTCAAATTTCACTTACCACCCCTGATGGTAGTGTTGTTAATTCTGGTGTTACCATTAATAA
TCAACGATTCTCTTGGTCTTGGACTACTCCGATCACTGAAAAACCACTGGCAATAAAACAAGATGATCGT
TCTGTAACAAAAACAAATTATGGAATTTATAAAATCCATGTAACTACTGCTTCTGCTAACAAAGATATTT
TCTTCAAAGTATCTTCAAATCCAGAATCTGACTCTTTATCCTTATCTCCAATAATAGTTTCAACTGAAAA
GTCTCTATACAAGGCTGGAGAAAAATTAAAGGTTGTTGGCAATATAATTGCAAAAGAACAACTCTCTCAA
GGATTAATTCCACAAAGAGTAACCATCCAAGTACTTGATGGTGAATTCCCATACAAACAAATTTTTGAAT
CAACCGTATATCCAGAAAGCGGTGGGACATTTCAAAGCTTATTTGAATTACCTGTGAGTGTTTTCACTGA
AGGTGAATACAAAATTAAAGCCATGTATTCCGGTAAGAAAGCAGAGGCTACATTCAGCGTTGCAAATGAT
TTTGCTATAGGTTCTGATGCAAAATTATCTCTTTTACTAGCTACTGATAAATCTGAATATTATCCGGGTG
ACACTGTAAACATATCTGGTAAACCCAACAAGTTAATCTATATTGAAAAATTTGATGTTAGTGTAATTCA
AAAAGTAGATGGCTCAGTAACATGTGGAACAtTTTTTTGTGGTAAACATCTAGGTCCAGTAACCTCGATT
AGACCTAGCTCATCTGGATCATTTTCACATCAATTCCAAATTCCTAATACTCAATCAAGTTTAGGATCAT
ACGAAATAACAGTTGATGCCGGCTTTGCTACAAAATCTTTGATGTTCAACGTAGTAGAAAAACCAATTGT
CGTAGAAACCAAACAATCAGCTTCAATTTTGATTGAAAAAGTCAACCGTATTTTAGATAGTCAGATACGA
GTTCTTACATCTGAAAAAACCGATGATGATAATGTGATATTGCCACGAGTATTTTCTGGTTCATTAATTA
CTGCAAAAACTGATCAATCCACCGTCAATCTCAGGGTCACCTCTGAGTCTGGAGTTTGTGTTATTGGACC
TGATGAAACCTGTCTTGTAAAAGATTCTACCAGAAAACCTGGACAAATATATGAAGTTGTATCTGTTGAC
GGTGTTAATCTAAAAATTAGATACAGTGGTCCTGATGTTTACCTTGAAAAATTTGATATCCTTCCAGAAT
CCCCTGATGGATTCTTACCTAATGCAAAGTGGACTGTAGATATCATCAAAGAAGAACAAGCATCCCGATT
TTATTATAGAATCAATTACTCTGTTTTAGGGTAAGTTCAAAATACAGTTTACTCTGTATTATTTTAGATG
AATCTTCAAGTTTTGATGTTTTATCAAGATGATCCAAAAAaATGCACTGCTGCAAAGATGGTTAAGTTTG
GAATTGCAAAAAATATCaAAAAAATAGGAAATAAAGGACTGGTTTTGGATCCTTTTTCTGAAAAAACTCT
TTTACCTTCTGATAAATCTTTGATAAATTCTATAATTGGGATTGATTGCTCTTGGACTCTGGCAGATCAG
GCATTCTCaAAAAAATTTAATGGTATTAAAAGAAAATTACCTCCATTACTTGCAGGTAATCCAGTTAATT
ACTCGAAATTAAATAAATTAACTACTGCTGAAGCCCTTTCTGCATCTTTATTTATTCTAGGATTTAGAGA
CGATGCACTTGCAATTCTTGACAAGTTCAAATGGGGACACACTTTTTATGAATTAAATCAAAATCTGTTA
GACGAATATTCAAAACTTGAATCTGAAGATCAAATAGATATAATTCTAAAAGAATATGGTTTGTCTAATC
AATGAtTTTTTCTTTTTTAATATATGATACACCAATAATTACACAAATTCCAATTACTATCAACCAAATT
GCTTCAAAATTATCTTTTCTATTAAATTCAATATTGACTTGGTTTATTTCTGGTAAAGTATCTTTGTTCT
TTACCACTAAGAAACCTGTAGAATAATAATCTGGTTTTAGTACTGAATTGGAAATTGCAAATATTTTTAG
ATCTTTTGCACCTACTCCCAGTTTTTCTACTCCTTCCCCTGAGATATTTATCTCTGTAAAGTTTTTATCG
ATTTTAATTATTTCAGATAATGTTGAGTTTTTATTATTACCTATAATAAAATAAAGAAGTGAATCTGCAT
GTATAGTTTCTACATCTATGTTTAGCTCACTTTCTTTTTCAACTATGTCTGGTACATTGACCTTGACTAT
CTCTGGAAATACGGTACTTTCAAATTCTGCCCAATGACCTTCTTTGAAAGGATATGTCTGATCATCGAAT
GCATTGACTGTAATTGTTCTTGATTCTGGTGAATATGCACTAAGATAAAATGGTCCATTACTAATTACAG
CGTGATTGTGTTCTGTAATCCATTTTGATGCTGCATTATATCTACCGTTAAAATAATCAAAACCAATTTT
AGATGATTCCAATGATTTTGGAATAAAtTTTTTCTCACTAAATTCATCCAAGTATATTTTAATCATCTGA
GCATCATTTGGAACAATCAGTGAAATCCAACTGATGTTTTTGTTGGTAGCCCCTGATCTTGAAAAAGATG
CTTTACCATCTAGAACTGCTTGCTCCATCGCAGCTGAAATCTCCCATGGCACAGTACTCCATAATGATGC
CCATTCGGCAATTTCTCCTTTGTCAAAATGCCAATAATTCACGTACACATCGATTGTATTTTCATCGATA
ACTTTGATTCCAATAATTGTTTGAATTGATTGGGAGACAATTGGAGTAAATTCTGCATCATACGTTTTGT
CGTTTTCATCTGTTTTTACCCCCCACTCTAGTGTAAAATACAATGAATGCAAAATATCATCCATATTCAT
TTTTTGACCGTCATGCCAATTGCTGAATTTAAAATTGAATCTAACTTTACTTGTTGCTTGAGAGTCTGGT
GATACTTCATTCCATCTGTGTTCTATGGGGTTCCAAATTTTTGCATCATTTGGTAATTTGATTTTGCCAT
CTGGCCCTGCTGTTTCAACATCCCAATCTGCTCTAATGGGAATTGTTTTTCCTGTAAATGGATGTTTGAA
AGTTATCGGGTCTGAAATTATCCCCCATATTTTTCTACTATTGGTATCGCTTAATCCCATCACTGGATTC
CAAGATCCTTGATTGATTTCTTTTACACCTATCAACAATTCTTTGTGCTCACTTCTAGAATTAATCGGAG
TGAATCTACTAGGAACACCTGCTCCTAAATCATTAACTATTCCATCCAtTTTTTCATTTGCTACATATTG
ATCAATCTTACTTGCTATGAAAATTCTAACAGATTGGTCAATCCCCTCTGCAATTCCCTTTTGAATTAAT
TCTGCTCTTTGTTCTTCGGATTCAAAATCTCCAGAGTATAtTTTTTGAGTTATGTTGTCTAGATACTCAT
TTTTGTAATTCCAAAATGATGGATTGTTAAATCCTGGCATGTTTGAAACCCATGGCGAGTACATTTGAGC
CAATCCTACTGAATCATATCTGACAAATGCTGATCTTCCCCATCCTTCTGTATACAAACTCCATTTCAAT
TCTTTAGGGTTTGATCCATACACTACAACAAATGCTTTATTCAAATCACCAAAATCCtTTTTCACCACAA
ATCCCAtTTTTTTTAATTCTGAAGATAAGATCTCTCCAATCGATTTTCTTATTGGATCATCGCTTCTAAT
AAAAACTGTAATCTCAATTGGTTTTTGATTTATCTTCCACTGTCCGTCTGATTTTATAGCCCCCTTTTCG
TTTAATGCATTTGAAATTATTTCTTCAGCTAATGAAGGATTATATCTAAAATTGAATGTCTCTAATTGTT
TTAGCACTGTGACATATTCAGGATCTGATGGGCTATAGTATGAAACTGTTGGTGCCCCATATCCGCCCAT
TAATTCATTAACAATTAATTTTCTATCGATGAGATAATTTAATGCAAATCTTACTTCTTTGAGTGAAAAT
GGATTGAATTCATTTGATTCTGCTGGATTTACTAAAATACTGTAAGACCCTCCTGCAGAATCAAACACCT
TTAATCCCTCGCGAGATTTTTGTTCACTTAATCTGTCTGGAGATATCTTATCATAATAAATATCTAAATT
TCCATTTCTCACTTCTTCAAGTGCGGTATTTTCGTCTAAATACTGAATGAATTTTACAGAATCAAAAAAT
GTACTTTTATCCGCAAATGAATTGTTGTCAATTAAAAATATCAGTACAAATGCTAGTATGAATACTAGCA
ATAATTTCATGATGTTTAATTGATCTGATTGTAATaAAAATATAATTACTCTGTGAATTCTCTCTTGCCT
ATTTTTTAAAtTTTTAACGACTAtTTTTTCAATTTGGTTCTTTTACTCGCTTTATTACTCTCTCATTTGG
ATTGACCTTAAAATCCTGATTAGTTTGGGATTCTTATCTGGAGTTTCTTTAATCTTTACTTCCTAAGACC
TTTTATTCCTATGATTAACTATATTTTCATATATaAAAAAGGattTTTTTGTAATTAACATTGTTAATCA
TTTCCTAAATACTATGATTAAAAACATGCATTAATGCAGAAGCAAAAATATCTACTCCGAGAGAAAAACA
CAAGAATTCATCCTAAATTAGATTCAACGATGAATGGTTTTCATTTACTGCCCATTACTCCGCGCTGATG
TTTTCTCTAGATATGCTTCTGCATTATTCTTAATAATGAATTATATGCAGTTGCAAGTGTTAATGATCTA
AACTAAATCAATCTCATTATGTATTGTGGGATTTAATAAAACACCTCCATAATGTAAAGACATTATCTTT
CCCTGACTTGATACATGATTAtTTTTAATATGTCACATGATGTATCTACTGAGATAATTCCTAAGGATGA
TATTAAAATGAATGTGGGGTAAAATTATCTAATTAGCAGATCTTAAATCTTACAAATTATGTTTTAAATT
TTATTTATATCATCTGATTTTCAGGACTCATTTAATTAAATCTAAAACTTGATTTGATCTCTCTTGATCG
CGTTAATGTATCGGTGTTTTTATACATGGAATTTCAAATCTTATTTGAAGAACTTGGAACCTGCTGAAAT
GAAACTTATGATGAACATGTTAAAGGTTGCAATTCATCAAGAACGTGAGTTTACATCCGATGAATCTAAA
AACTTTAATGATTTATTTGTAAAAATAATTGAAAATAAAATAATTGGTAATACaAAAAAATATAATTTTG
ATATTTTGTTTAAACTCATTACTTGATTGCTAGTTTTTGTGCCTAATCTTTGGGTTATTTGTCCCTTGAT
TGTGATAATGATCCCTAtTTTTTATTAGAAATTACTCTAGTGTAATTTTGATAATTTTTCCTAAAACCTA
TATCATCTCATTCATCATTGAAAAATACTTTGAGATTTAATCGGACTATGCTATTTGGATTAAAGGGAAT
AATTCCAGGGGGTGTTTCTGTGGATGATTTTACTGCTATCACAAATTCAAGTAATATGGAGTCACAAAAA
ATTCTTGATGAATATGTTAAAAATGGGATTGGAACAAAGTCTGAAAATAAATATTATTTTCATGATGGTG
ACAAACTCCGAGCTGCTATTGAACTGATAAAAAATGGTGGCCCTCTAGATGAAATCTCAATTATCCTTGA
TTGGAAAGATTTTGAGGGATTAGTTGCAGAAATTTTACTCTCTAAAAATTTTGCTATTATAAAAAATCTA
ATTCTTACAAAGCCAAGAATGGAAATTGATGTAATTGGAATTAGATTGGGAGTGGCAATGTTAATTGACT
GTAAACACTGGAAACGATACAACTCTTCAGCCTTATCCACTGCTGTAAAAAAACAGATAGCCCGTACTAA
ACATTACATTTTAAAAACTCCTGGGGCAATAGCTGTCCCAGTAATTGTGACTCTATATCATGATAAGATA
GATTTCATAGATCGTGTACCTATAGTCCCAATCTTTCAATTTTCATCATTTGTAGATGAGTTCTATGGTA
ATCTTGATCAAATGAATACGTTAGGTTCAAAATAATTCTTATTGATTTTATGATTCTAGTGTCAATTACA
AGTAAAGTAATAGTTGACGTTTAGTGAATAAAATCATTAAAATGAATTTAGTTAGAATTGAAATTATGAG
AAATCGAATAATCTGTATGGATTGTCATCAAGAATTAGAGACACGATCTGAACGAAGCATGAAAAAATGT
GAAGGATGTCAACTTCAATAGGGCTCAAATCATCTTTAACAAAAAGGAATCTAGAGAAATAGTGTGATTA
TGAATAATATTACACTACCAATCATGAATCCTTTAGTTATTTTTAAAGAATTGTCTAAAGCTTTTGAATA
ATCCTCATATATTCCTCGACCCATTACTTTTACATCTGTCTCATTTTCTAAAATCTCAAATTTTGCAGCT
GTCATCTTTGATTCTGCATTGCATGCAATTTCTAAAAACCATTTTGATAATTTTTCAGCGCTTGTGATAA
GTCCTAATTGATAGTATCCATTTCTGTTTCTTGCTTTAACTGGAGCAAAATGTGTGTCTGAAGTACAAAT
TTCCAATAAAGTGTGTCCTAATTTGGCAAAATTCTCGACAAtTTTTTCCCTTATTCCGTTTTCCATATTG
TTTGCATCTGCCCATCCCAAAAAGAATTTCTTGTTGTTTATTTTTAAGCATACTATTCCAAGTCCCCCCA
TTGCTAAATCTTCTGTCCATACATCCATGTTGTCGGAATTTGCATATCCAAACTCTATAGGATAACTTTC
TTTTGTAATTAAAGAATCCAAACAAGACTTTGCTGCTTTTAACATATCTTCTCCATCTTCTTTGGATATC
TCTTCTCCCATTGCATTATGACAATCTACAATTAATGTTCTGACATAGTTTCTGTTTTTAGCATATTGTT
CAATCTCTGTTTTCATATAATCTGGGATATCCTCCATCCCATGTGGTGATAATGAAAGAAACAATAATGG
ATTTTTTCCAAAAAGTAAACCTGTTACTCTGGCTTTGTTTATTTGAACCGTGACAGGTTCTGTACATACT
AGACCTTCTTCTTTGACAACACTTTTGTCTAAAtTTTTTAAATAATTTTCAACTTCGTTTTTAGATGGTA
AATTCAGTGAATGATCAGAAATGCTATGCATTATCATCGCTGAAGAATCAAAATTTTTGTACATCAGGTA
TGGGATATTGCTTCCTCCAACTGGATGATATGGCCCTGGATGAATTTCTGGTAATACCATTCTGAATTCT
GAATTACTGTTTGATGAATAGAGTCTAATTTGAGACGTAGATACTTTTGTTTTATATGAACGCTGTTCGA
TGATTTCTTCAGCTTCTGAAAAATCATTTCCTTGTGATGCCAAATATGCTTGAATTGTTCTATGTGTGCT
TTCCATCCCTGGTCTTCCAGCTCTATCTGTTAATACTGACCATACACTGGCAATTATCAAAAATACTGTT
CCAAATCCAATTGCCATTGGATCAGTTAACACTGAACTCCACATGTCGTATGGAATTATGGCTAAAAACA
TTGCAAGTGGTTGTACCATACAAATGGCCCATGCCTTTTTAATACTTGCACCTAACGTTGTAGTAAAAAT
TCCTATTCTAAAACTAGCAAAAAGAAACATTCCATATGTTACaAAAAATAATGATGCTTCTTTTATTAGT
ACCCAACTTGCAAGTAATCCCATTAATAAAACTGCAATCCATAACATATTTCCAAAAAGTGATGCGTGTA
GTGATTTAGAATATTCtTTTTTTCTTGTAAACTGTTTGTCAATTATTTGAGATAGTGCCAATACTCCAAT
TACTATTGGAATTCTAAACCAAATGTTATCTAACTCATGATACCCAAAATGCACAGTCGCTGTTATCACT
GCCGCAATTATCAATGAACCTACTAGTGAAAAATAATGTGATGCGGGATTGATTAGTGTAAGGGAAAACC
TGTTATGTATGTTTGAAACATCATCTGCTTTTTCCATGTTTTATCATTTAACTAAAAATATGTCAATTAA
CCATGAAACAACAATTAAGCTAATTGGGACTGACACCACTATTTTTGGATCCACTTTGAATCCTTTGGTT
TCATCCTCAAAGAATCTCATCAAACCTCCACTTGATGCAGGTAGTGGGGCTCCTTTCTTTTTGCTGCTCA
TTGCTGTTTTACAAAGCTGGAATTTTGACATAAATACTTTATTCTTTGATCATTTTTGGAAAAATCTCTA
AAAACATCTGTTTTTATGCCCAATTAATCCTTCATTGTTCTATAGACCTGTTTCTGAAACTGTATGATTA
GAAATTAAAATATTTTTGATATCTGATAAGAATATTTGTTCTGGAATTTATTAAATTGGGACCTAGTGAA
GGATGTTGTTTTATTTGGGtTTTTCTTGTTTAtTTTTTATTTTCTCTATGGTCTCCATTATGGAGTTGAT
TGATCTTAGGATCTCTTGTTGtTTTTCATGATTGGTTTCTTGCTCTAATTCTTTGGATAATTCTGATAAt
TTTTTTTCTAGTGTAGTTTCTAGTCCTGTTTGTTTAGAATTGTGTTCTTTAGTGATCGGTATGTCtTTTT
TTTCAGGCTCTCTACCACAATTGATACATAATGCATGCCCtTTTTTCATCACTCTTACTCCAGAGCAATA
TGGACATGGTTCACTAAGTAATGTCCCTCCACTCAATAACATGTCAGCTGCtTTTTTTGTAATCTCTTTT
GACATATTCTTAGTCAGAATTTCTCTTTAAAAAATACAATTGTTTGTATTTGTCTGTGCCTCAAACAAGG
CTTAATAGTGCGTAAAATTAAATTAATTTAGAACAAATGGCGGTTATTTGTAATACTTGTGGACTACCTG
AGGATCTATGTGCTTGTGGTGAACTTGCTAAAGACAGTACAAAAATTATAATTCGTTTAGAGACTAGACG
ATTCAAGaAAAAAGGAACCATGATAGAAGGATTGGATCCTAAATTAAATAATTTAGAGACTGTAGCCAAA
GAATTGAAAAACAAGTATGCCTGTGGCGGTACTGCTAAAGAAGGTTACATCTTTCTTCAAGGAGATCACA
GGGATACAATAAAAGATACTTTGATTCATCTAGGATTTCCTGAATCTAGCATTGAACTTCATTAGATAGA
CTTTGCAAATTTTAGATAAAATTCTTCAGATTATTCGAATTCCACATCTTGCACTTATTTCAATCATTTT
TGCTATGATGTTGTTGTCCTTTCCGTTTGGTGTGTTTGTTGTTTTTGATACTAATATTGGAAATGATATT
AATTTTCAATACCCTTTAAGCAATCTTGAACTCTTTAAGGAACTTGGATTTGCCATTCCATTTCATGTTG
AGGTTGGGGAtTTTTTTATTGTATTGTGGTCGATTTATGCTGTTTTATTTGCCATAGCCTTATTTGGACC
TGATAATGGATTTTTAAAAACACTGTCTTTCAATCTTGGTAATTCCAAATCAGACACAAAATCTAACTAT
ATGTTTGTCATTACAAAATGGTTTTCGATTTTAATTTTGGTTTCAATAATTATTGATTCTGTGCAACAAG
GATTTGGAATTGTTACAGTTCCACCCCATGTGGAAAATGATCTGACTCAATTTTTGTATGTTAGTTTATC
TCCTATTGTAGAAGAATTTGGATTTAGAGTAATCTTAATTGGTTTGCCACTGTTTGTATTTTATTCACAC
AAATTATCATTTTCACATTTTCTGAAATCACTTTGGAGCCCAAACAGTAATTTACATATCTATGATTCTA
AAAAACCGCTACTTCTAATTGTTTTAGTTGGAGtTTTTTTTGGAATTTCTCATATTATCACTGGTGAACC
ATGGAGTGAAGGAAAATTGTTACAAGCATCAGTAAGTGGGATTATTCTTGGATGGCTCTATTTTAGATTT
GGTTTGATTGCTGCAATTCTTGTTCATTGGGCAACAAATTATTTTAtTTTTTCATATGCCAATTTTATAT
CTCAAATTAATCAAATAACTATTGAAGAGGCATTTTTACAACCTATGATAAATACTATGGAATTATTATT
CTTCATCTCTGGAATATTTTCAATTTCTGTATTGCTTGTATCTTATTTTAATTCaAaAAAAGATAGAAAA
TTAAAGATAGAGTGATATTATTTTAAAATGGATATATTGTTTTTAGATTGTTTAGAGATTTAGTGCTAAC
TTTAATCCCTTGTATCTATTCCTTATTGTTACTTCTGTAACCCCTGCTGCTTCTGCAACGTCTCTTTGAG
TTTTACTTTCTCCATTTGTAACACATGCTACATAAAGTGCAGCTGCTGCTAATCCCATTGGGTCCTTACC
TGCAGATATTTTTTGTTCCTCAGCTGTTTGTAAAATTTTAGTAGCTGCTCtTTTTGtTTTTTCAGATAAT
CCTGCTTTACTTGCAATTCTTGAAATACACTTAACAGGATCTACTACTGGCATTTTCAAATTCAATTCTC
TTAGCAATAGACGATAACATCTTGCAATGTCTTTGCGCTTAATGTTACTTGCCTGACCAATATCTTTCAA
TGTTCTAGGTGTTTCTGTGTCTCTACATGCTGCATAGAGTGCAGATGCGATTAATGCTGAAATTGACCGC
CCTCTCACCAAACCCTTTTCAAGTGCTTTACGATAAATGTAAGCTGCTTTTTCAATTACTGCATCCCCTA
CGGCTAATTTGTCTTTTAATCTGTCTAATTCACTAAATGCCTGTCTAAAGTTTCTATCAACTGGCTCATG
AACTTGACTTCTACTATCCCATGTTCTTAATCTTTCAATGGTGCTTTTCATGGCAGATGTTAATGGTTTC
CCGGTTGCATCTCTGTTTTGAGGATTGATTACAGTTGCCAAACCCATATCGTGCATTGCTAAGGATGTTG
GTACTCCTGCCCTGCTTTTGTTTTCACCTTCATTTGAAAATGATCTCCATTCAGGACCTGATTCGTCTAC
TTTCTCAGTAATTACAAAGCCACATTTTCCACAGAAATTTTCAGCAGTGGTTGCATCTGTTACTAATGTC
CCCTGTCCGCATCTTGGGCATCTGTCTTTCGGATTTACATTTTTAACCAtTTTTTTTCCTTTCAAAACtT
TTTATGATGATATTTAACCATTGCTAATTCATTTCTTATAAACTTGATGGTGATCTGTGTCTAAATTATT
ATGATTATTGAAAATAATTTCTTAAATTCTTATTTTACATCTAGAATGCTTCTAAtTTTTTCCGCAATTT
CTGGTTTCTCGTTTTGTTCAAGTAAGAATTTCAAATCTTCCATGTTGTCTACATCCCACATTATTCTTTT
TACAAAAACAAGTGCTACATTTCTTGTATGTTCTTTTGCAGTATTCATGTGAATTTTGTAACTGTCTTCA
TCATAATGTGTAATCATTAAATTTATTGGCATTCTTACTAGGGCATTTGTTCCATCAAATCTTCTGGATG
GAACAACTATGGCAAAATTTGGTGGTGTTTTGTAGTTTAACATAAAATCAATATCTTGAGTTTTGATAAA
TGGAATATCTTGTGGAAAAACAATTGATGCATCAAATTGATTTTCTAAAAGATATTTGTCTGCTAATGCA
ACTGCGTGATTGACACTTTTTtCTTCCTTATCTGGAATTACAATGACTTTGTAtTTTTTTCCAATTTCAA
TCGCtTTTTCTTCTTTTGTTACAATTATTAtTtTTTCAATTTGTGGTGAAATTGATAATGTGTATACTAT
TTCTTCTAACATAATTTTACATAACTCTTCTTTTTGCTGCGATGATAAATTTAGGCGAGTTTTTGCTAGA
GAGAACGTCTTTACAGGAATAATTACTGCAATTTTCAAATTATACGTGTATTTGTTTTAAAATAAAATTG
GCTAATGCGTCTTCAGCTAGTTTATTATTCATGGTAATTTTTGTCTCGAACACTTTCATGTCTAAACTCT
GGATTTTTTTAACAAGCAATCTGTCTTTTGTATCAATCACAATATTTGAACAAACATCTGAATACATTTT
TGCAAGACCATATGCATTTGTTTCAATTCCTGCAGCTTCCATGTATTTTGCTGCGGGTCCGCTAACTGCT
TTATCGCCAATGAGTGGACTTACTGCAACAACTTTCtTTTTTATTTTAGATAATTCTTTTCTGATTCCTT
TAATTTGCAACATTGGTCCAATTGATGTCAATGGATTTCCTGGTGCTAAAATTACCATATCTGCATCATG
AATTGCATTAACAGCTTCTGGATTTGGACGGGCTTTGTCAGCTCCAATATATTGAATTCCTTCTACAGGA
TCTCTTCCTCTATGTTTTACCCAATATTCTTGAAGATGTAACTCTCCCTTGTCTGTAGTAATTCTTGTTT
CAATACTGTTATCTGTAACTGGAATGATGTTTGCACTAACTGCAAATTTTTCACACATCCATTTTGTAAT
ATCACTCAAATTTTTACCGtTTTTTAACATGTTTGTTCTTATTAGGTGAGTTGCGGCATCTCTGTCCCCA
ACTCTAAACCAAGTTTCTTCACCAAACACTTCCATCTGTCTCAGAAAATTGAAAGTATCTTTTTTGATTC
CCCATCCTCTTTCTTGATCAAGCAAATCAGCAAGACCGTATACGATTGTGTCAATGTCTGGGCATACGTA
TAATCCATAAAGCCAATAATTATCTCCAACGTTACTGATTACGTTGACTTTAGATTCCTGAGCTACTAAT
CCTCTGACTAGTTTTACCGAACCTGTTCCACCTGCTAGTACTGTTATCATTCCATTTTCTCCTAAAACTG
TAAATCCAAATGATGTCACTCCATATTACTTTTTCAGAATTTCCCGATCTAATCTTTGAGGATAAGTTTA
TTACTAATTAACTAACGATTTTATTCGTGTCTAAGACTGTATTTTTAGCAGTTTTGATTGCTGCTATGTT
TGTAGTTGGCTCAAGTTCTTCAGTTTGGGCAGCTCAGGTCGATGCTAGAATTAATCCTAACAGTGATGCT
TCGCCATTTTCATACCATTATCAGAAAACTATTTTCATTGAATATCCTAATGGTGGAAAATTGTTTGATG
AACTACATCAAAAAGAATGGACCCTGTCTGGTACTGCTGATGCTACAAATCCAGGAGTCCAAAAATTAAT
TGCTAGCCTAAATCAGAAAATCCAAAATGATGGAAGCCACGCAAAAATTTCTGATCTAAATGTTACTTAT
GATATTCATCTCAAAGGTAGAAATCTCAACACTTCTATCGATTATAAAATTACTATAAAGGGTACTTTAA
CTGATTATGTAATCACTAAAGATCAAGTCCGTACACTAGTTGATTTGGGTTGGAGAGCAATTGGTACCAA
TGATCCTGTTGTAATTGATGATGTTGAAATTAATTTCCCAATATCTGCTTTAAAACTCCAAGAACCTGAA
GCTTACTCCGTTCTTGCAGGAACTCAGGCTGATTCAATTTTATCTAAACCTCTAATGAACGCTGATTTTA
TTTTAGAACAACCAATGACTAACTGGCATTTCTTATTTGATCCAACTGGTATCAATGTGGACGCTGGAAC
ATTTGGATTAAACAAAGCTATTTCTGGATTTGTTGTGTCTAGTTGGACCATGGGCGAAAGTAGTCTAAGA
GAAGGTAGACAGGTAGAAAGAACTTTTTCTGCTGAAGTAGTTGCAGATAAAACATATCAAGTTAGAAGTG
TCCAGTCAGCAGATCAAGGAAACATCGCTGCAATTGGATTTGGTGCATTAGATGTACTTGATGGATTGGA
AATTGCAGGACTTACTCCGACACCTCCATCTGGATACACTACAACTTCTACTGGTGATTTCCCAGTAACT
ATTGTTTATGGTATGGCAGGAATGGCTGCAATTGGCGGTGTTGCATTTTTCATTTTCAGTAACAGAGCAT
TAAAGAATCAAAAAGAAGGACAACAAGGAATTGATCCAAGTCGATTAGTTAGTTACCAAACAAGTGCATC
TTCTGGCGGTTATCAAACTAATAGAGGAGAGGCATATCTTGCAGATGGCACAGAGTATGAACAAACAAGA
AGTGTCTATGAAGAACATCAACAGAGTCCACCTCCGGCTGTCTCTAGCTCTGAGGAAGAGGCTGCATGTG
GTTGTGCAGCATCTGCTGAAATTGGTACCGAATGTGATTGTGTAATGCATGGTTCATGCTTGTGTGATGC
AACATGCAAATGTAGTGCTGATCTTTGCAGAGAACAAGCAAACTCTATGAGTTAATAATATTTTaAAAAA
ATTGTGTGTGCTGGGAGTAACCCTCCTTCTGTTTTCACGATATTACGCTTTGCAGCCTACCTGAACTTGG
TACAGGATCCTAAAGTTCTGTTTGGCTTTGCTCCATGTGGGACGTCTTTTTCATTCCTTCTCTGGAAATC
TCAGGTTTTGCCATCATCGTGCGCCAGGTCAGATTCTTTTCTGCTCCGTTGCCAATCATCTCTGATTATC
CATCTCCGGATCACATTTCCTGTATGGAGGGAGGAGTTTCCTCTGCCGTAGCAGCGTGTCGTGCTCCAGC
TCACACATAATGGTTGTATTTTGATTTAATTTGAAGATTGTCTTTCTGGCTTTTTACCTATGATAAACAA
TGTTCCAAATTCACGTTTCCAtTTTTTCTTGtTTTTTAAATCTTTGACTTGTTTTGTTTTAACCTCAAAT
CCTATATTCTTGAATTTTTCTACCCATTCtTTTTTTGAAAGTAAATGCATTTGCACTTTCATTATGTTAG
ACCATTTTGCAGTCGCTCTGTTATCTGAATAAAAATCTGTACCACaAAAAAATTTTCCACCTGGTTTTAA
TAATTTGTAtAtTTTTTTAAGTGCAACATCAATCGAATCTACGTAATAAAGTGATTCCATTGAAAAAACA
AAATCAAACTTTACCTTATCATTCAATGATTCGATGTCTGTATTGATATATTTTTCAGTCTTGtTTTTTT
TCTTTGTGGTTGCTTGTAAGATCATATTTTTACTTTTGTCTATGCCTATCGCCTTTTTACAGTGTTTGCT
TTCTGAGATCTTTCTTACCACCCATCCATTTCCACAACCGACATCTAGAAATGAAAATGGTTTATCAAAT
GAAACTGTTTTTAGAAATTTTATTACATTTTTCCCGTGCTCTTTCTCCATTAGCTCATCTCTGCCGTTTT
TCGCCCATTTATCAAAAATTTGACTTACAGCATCCATTGGTATGATGTGTTCGTATTCCTTTATAATCTT
GATTTCACTGAGCTTTGATATGAATGACTTCTACGTTTTACTTAAATCCAAATTGTTGAAAAAGTCTTTG
AAAATAAATTGCCAGATGAGTCATGTCGAAAATGTGGGGGAATGCTAATTGATTATTGCAAATGTACTCA
ATGTAATAAAACCATTAAAATGATTTGTATCTCTTGTGGGAATAGAACTACTGAACAATTCCATAGTTTT
TGTACTTACAGAATTCTTGCAAAAAATGAGATGATTCAATCAAAGTTTAATAATTCATTTTTAGATGCCA
TGGCTTAATTCCTTACAAATCAGACAAATCTTACGTATTACTTATGCCTAAGTTTTAAGTAATATGAATT
TCAAATGTTATCTCTGAAGCAAGAAATCGTAGTACTGGGCTTGGTATTGTTGCTAATAATGCCCGTTTAT
GCCAGTGCTCAAAGTCCAGAACGGATTAGCATAATTGATAATTTTGGTGATTTTAACCGCGGTGAACCTC
TTTTCATATATGGTCAAGTTGCAACTTTTGTTGATAATTCTTATTTGATATTGGAAATTATTAACCCTCA
AGGGGATCTATGTCAAATTCAACAACTGGTGCCGTTATCTAGTGGGGCATTCATTACTGATGTAATTCCA
CTGGAAGGTAGGATCTGTGGATTAACTGGTGAATACGAAGTAAAATTATTTTACGGTGATTATTCAACAA
CTGCTAATTTTCAGGTAACAAACAAAAtTTTTTCTGAACCTGATGTTAACGCATTAACTATATCTGCAAA
AAATTTACTTTCTGAAAGCATGTCTTTAATTGAAAAAAAATCAGAAATTAATTCTACACTTCTTAGTGAA
CTAAACAATGCATTAACATCTAATGATTTATCTGAAATTGAAAACGCATATGTTGATTTATGGATGGAAT
CTGATTCTGATACATTTCTTTCTGAAATAACTCCTGTTTTAAGACCTGCAGTTTCTTCATCTTTAGATTC
TGTTTCACAAATGTTATCAAATGAAGCGATTTCATCTGACATTGCCAACTCTATTGATAAGAGTATATTC
TCATCTGTCTTTTATTATGAGATTGGTGATAAACACAAATCGATTGATTTATTGTCCGACGTGTTTGTGG
ATATTAGAAACACTAATCCaAAAAAAACACCTACCACaAAAATTCTGACCTTTGATGAACTTGAAGAGAC
GTTACTAAATTTAATGAAAAAATCTGACAGTGTGATGAGCAGACCTGTAAAAGAAGAGATTGGATTTATC
TTTGCACGTGGAACTGCACCCGTATATGCTCAAGAAATTTCTGAACTAATTGATCTTTTATCCAAAGCTC
GATATCTTGATGTTATTTCAAGAAAACAAAGTGATCTTTACAGGCTAATTCAAAATGATTGGGAGACATT
GAAACCTTCTCTTGAGGCAAAAGAAACCATTGAAAAATTGCTCGCATCCAGTGAAAAGGTAAATAGTCTC
CACAAGGCTGCAATTCTGTTAAAAGACTTGGATGGAGTTGAACGCTTTATCTCTTCTAACTCAGAAGATA
ATTCTGAATTAGCTAACATTCTCATGCCTGATTGGACTGATCTTAAATCTCAACTTGAATTCGCCTCCTC
TCCTGATGACCTCATTGATTCTGAGATTCAGATTACTCAAATGAATCAAATTCTTGATATCTCATCTAGA
ATTGACAAGGCAGTTGAAATATCTAAGGAAAATGGGGTGAATTCTGAACTCATATCGGATTGGAATTCTC
TTTTGGAACAAGTTCGTAATGCTGATTCCACTGATCAAATTTTGAAAATTGTTTCAGAATTTGACAAAAC
AATGACTGAATTAAGAGaAAAAAGAAATCCTATAACTGTTTTAAAATTTGAATATCAGACAATGAAACAA
AAAGCTGAACTCCAAGCTGACTATAATAATTTGTATCTTATTGATAGTGCTTTGAAGATTCTTAATACTG
CAGAACAAATGGAATCTGGAAATCCATCAATAATGAGAATTGATAGAATTGAAGTCTTACTGACATGGGT
AAGTGAGCAGGCTCCAAAAATAAAATCTAATTTGAATTCTTATGATGCCGATGCATTTAAAATTCGGGCA
AGTGATATTTTACAGAGAGCAAAATCTTTAGAAGATTTAGTGGAATTAGGATTACGTACACATAAATTCT
TACCTGGCTACATTACATTTACAGATACATTTAATGAAAAAATTGATGATGTACGAGATCTTGTTATTAA
AAATGATTTAGATGAAGCAGACAAACTAGTTAGAAATCTGTTTAGTGAATGGAATGTTGTTTCAAAAGCA
TATGCTGATGATCCATATGGTTCAAAAGTTGGATACAATGGAGATGAACTAAAACGAATTGAATATAGAG
AAAGATTAGATGCTTATTCTGGTGTAGTTACAACTTTCTATAATTCTGAATTTGCTCCATATACTGATGA
ATACAACAATCTACTCTCTGAGATAAATCGTCTAATTGATTATGGTAATTTTGTTGATACAGAATCAAAA
ATTTTTGAACTTGGTCAATTCCTAAGTGAACATTTGGTTTTGAGTAATCCTCGAATAATTTATGATATCT
CTTATGATAATGAAAAAAATATTTGGGTGATTCAAGGAGCAGTAGACAAACCTGTTTTTGATAGGAGGGA
GTCTTTGTATACTACTGTCTTTAACATGGATGGAACTATTCATAGTAGCCTAGAGTTTACTGATACAAAA
CATGGAGATTTTTACACTCAATGGATAGCACCTGCAGATCCTGGACTCTATGTAGTAATGCTTCAATACC
AAGATTCTAAGGCAACTCAGATAGTATATGTCAAAGAGCGCTTTGAAAACACTTTTTCTGAAACTGATTT
GAATATGGTTGAATTAGCACGTGATTTTGAAGATCTAAAAACATTCATAGAAAAATTCGGTGGTAATGCA
TATCTTGATGATCCTAGATTTACAACTATACTTCGTGATATTGAAATAGGTTTGACTGCTAAAGATGCAA
AAAAAGTGGATGACAAATTAAACGACCTCAAATCATTAATTGAAAAATATCTCCCACTGCGTTCAAGATC
CGCCGTTATTGAAGTACAATATGATAAAGATCGTCTTATTGTTTCAGGTGCAGTTCAAAAAACCCTAGCA
TTTAGAGAGGACTTGTTTGTAGATATTTTTAATCAACAAGGTGATTTGATAGATTCCATTACACTAAAAG
ATAATTCCTCCGGCTTGTTCAATGAAGTGATATCCCACCCTTTTACTTCTGGTGTTTATGTGGCTCAGCT
TCAGTATCATGATGTAGTGGTCACTGAtTTTTTCATTGTAAAATAATTACTTAtTTTTACtTTTTACTAG
ATTAAATAATTGTCTAACTGCTAATTTAGGATGGTGTGCTGCCAGTTTTATCATATTGGATAATCCAAAA
TCTGCTTTGATAAAATCTAGAAACTCTTCAGGTGTTAATTCGTTGATGATATCTAATTCTTTATCCCATT
CTTCATCTGATAATCCAATCCATCTATCTTGAACCTTTCCTGCAGATTTGATTTTTGCTTGAATGTCtTT
TTTCCAATTTTCCTCATATGCGTACAATGCATCTTCATCTGTTTTTCCAAATTTTATTGCCTCCGATGCA
ATTTTGCCTGCAATTCTTCCAAATTTTATTGCATATCTAATTCCTTCTAGTACTAGTGGATTGGCTTGTC
CTGCAGAATCTCCTACCAGAATTAAATTATTATAAACTGTTTTTCTTGTCAATCCGTCGTTTGGTATTAG
TCCGTAATGAAATTCAATTGGGGTAATTTTTCCTAGTTTGCTAATTGGACCCATCTTTGAATCTATCAAC
TCTTTTAACCTCTCTGTAGGATCTACTGCTGATTCTGGTTTTCCTACTCCTACTCCGATTCTTACTATGT
TATTTCCAACTGGAAAAATCCATGCATAACCTGCTGGAGAATATTTTTGACCAACCATGAGCCACCATGT
TTCTTCATCAACATTTTCAGCCTTTACTTCGTATTCTGCACCTGCTCCAAATCTCTCCCACTGTGTAACG
AATCCCATGGATTTGGATACTACTGAAGAAAAACCACTTGCATCGATAACAACTTTGGAATGAAATATTA
CTTCCCCCTCTTTGCTTGTTCCACTAACTCCTACTATGTCGCCATCTTTAtTTTTTATCACATCTTTGAT
GTTTGTTTTAAGAAAGATGTCTGTACCATGTTTTTCTGCTTGTTGTGCTAACCATCGATATGTTTTTCTC
ACATCTAACACTGCAGCATGTGGAATTGTATCTGTAATTGTTACTTCATTGTTTGGGGAGCAAAATGAAT
AATTTTTAATTGGATTATAACAGTCATCAGGAATTCCAAATTCTTTGATACTCTCTATCCATGTCACTCC
ACTGGTCCTAACTGAATATGCAATCGTTTCTTCTTTTTCTAAAAGTGCAACTTTAATTCCGTTTTTAGCT
GCCTCGTATGCTACTGAAGAACCTGCTGGCCCTCCTCCTACTACTACCAAATCATAATTGTACTCTAATG
ACAACCTCCTTACTTTGTAATCCTAGAATATAATTTTGAGGTATAAtTTTTGGTTTGATGATGTAATTAt
TTTTTTAAAATAGGATTTCCTGTCCCATCATTTTCTCTTTCTGGATCAAATGTACTCATATGGCCCAGAT
CTCTGTGCATAAAACTTTGAGTTTCTCCTACCtTTTTTCTACAAAATTTACCATGAATTGTCTCTTCTAT
CTTTAAAGTGACTTCATTTTCATGAAATAGTCTTTTACCACAATCTGGACATGTAAATTCAGGCATGAAT
GTGCTTTACATCAAATCTATTTAGATGTTTCAGAAAAAACTGAAATTTATTTAATTTGCCTACTTTCTAA
ACCGAAACTTTAGATGTTTAATTTATCTATTATTTTTATGACCGAATCTGATATTGTTTCTTTCGCATTC
TGGTCTTTACTTACTTTGGGAATAATGGGTATTACTGGTCTAAGTTATAGATCTTATAATAGGAAGAAGA
AAAATGAACTCTCTCCATCTTGaaAAAAAAGGtTTaCGTTGTCTAGCTATAGCTGAGAGTTTTAAACaAA
ATTCCGaAAAATCCAtTTTATCTGGGTTAGTTATGAGAAAAGATTTTGTAATAGATGGGGTTAtTTTTGG
AAGTGCCACTTTGAGAGGCAATGATGCCACTGAGCAAATTCTTCAAATGTATTATGATCTAAATCGTTCT
GATATTAATTATATCCTTCTTTCAGGATTAATTGTTTCAATGTATAATATCATTGATATTaAAAAATTAT
TTTCTTCATTGAAAATACCTGTTATTGGAATTGCATATCATGAATCTCAAGGAATTGAAAATGCTCTCAA
ACAGCATTTTCCAAAATCATTTGAAACTAAAATTAATGAATACaAAAAATTAGGGAAACGAGAAACGATT
ACTTTGCATACTGATCATAATCtTTTTGTTAGGTATGAGGGATGTATGATATCTGATGTACATCATCTAT
TAAATGATTTGACATTACACGGTTCTGTACCTGAACCAGTTAGAATTTCACAATTGATTGCAAATGCATT
GATTCGAAAAGAGTTATCCTTCTGAAGCTGTTTTTCCACCATCTACATTTAGGATGGCACCCGTGATCCA
ATTTGCTTCATCTGACGCTAAGAATAATACTGCATTTGCAACATCTGATGGTTCTCCTATTCTTGCCAAT
GGTAATCTTTCTTCTAAAACTTTTCTTGCTTGTGGATCATCTAGATATGGTTTAATCATTCCTGAATTTA
TTATTCCAGGATTAACACAATTACATCTGATATGTCTTCTTGCATATTCGACTGCAATTGATTTTGTAAA
CATTGTAATTGCAGCTTTTGTTGCAGAATATACTGCCAAATGTACTCTAGGTATTGCTCTTTCACTTGAG
ATTGAACCTATATTTACAATAGACCCCtTTTTGGTCTCTGACATTTTGTTTAGTACCGCCTTTGTAATAT
GGAATACTCCAAACAAATTGATATCAATTAAtTTTTTAATTTCAGAATCACCCATTTCATGAAAATGTAC
TGGGTCATTAATTGCTCCTGCATTGTTGATTAAAATATCTAtTTTTCCATATGTATTCATAATTTGATTA
ATTGTTTGAATTACTTGTGATTCATCGGTTAAATCACATGACATTGAAGTAGTTGATTTTTCATTACCTA
TCTCTTTTCTTGCTTTTTCTAATCCTTCTAGTTTTCTTGCAATTAAGATGACTTGTGCCCCTTCCTCTAC
GAATCTTTTTGCAACTCCTTTGCCTATGTCACTTGATGCCCCCGTGATTATTGCTACTTTGTCCTTTAAT
CGCATATTGTAATTTTATTGATGTAACTTATAGAATTTTTGGTAAATTCTAGTCGTGATTCTTGTGATCT
TGTGAATCATTTAtTTTTTTGATATATGCCAAAATCCCTGTATAATCTATTTCTCCAAATCCTTGTTTTA
CTGCTTCTGTGAACACTTCTTCTGCCTTTTTGATCATTGGTAATTTGATCCCTAAGGAATATGCCGTATC
TGTTATTATGCTGATATCTTTTTTCAAATTTGCTAACGTAAAAGTAGGACTAAATTCATCCTGAATCATT
TTGTATGCTTTATTTTCACTCATTCCTGTTTTaAAAATATGTTGAATTCAAAATATCTAAGAATATCTTA
GGATCAACATTTGCATTTCTTGCTAATGTAATTCCTTCTGATAGAGATAATGCCAACATTGTAATTTGAA
GATTCATTGAAAGTTTGACTAGGTGAGCAGTACCTGCATCTCCTAAGaAAAAAGTCTTGTTTGCAATTTT
TTCAAAAACATTTTTGAATTTATTGAATGtTTTTTCATCACCTGATGCAATTAATACTAACTCTCCTGTC
TTTGCTACATTTGGTCCTCCCATGACAGGTATGTCTATTTTTATTATGTTAAATTCTAAGAAtTTTTTTG
AAATATTTTTTGATTCAATCGGATTTATGGTGCTCATATCTGCAACTACTAATCCTTCATGATATCCTTC
AATGATGCCCTTTTTTCCAAATGATATTTGTTTTATGGCATCTGCATCTTTCACTATTGTTATTACTAAT
TCAGAATTTTCTGCAACTGTTTTCGGAGAATCTGCAATTTTTGCACCTTTGtTTTTTAATTCATTAGtTT
TTTCTTTTGTTCTATTGAAAACAATCAAATCAAAACCTGATTCTAATAAATGAATTCCTACTGCATTTCC
AAGCATCCCTGTTCCGATAATTCCAATTTTTGTCATTTGTAATTTCACCCGTTGTATTTTCTATCTTCTT
TCTTCATTTATTATCTCCCAATGACTGTTTCCAAATCTTGTTGCTTCAAATTCTAATTGTCCAATGGtTT
TTTCATCTTTTCTAACTTTTGCATAATCAAAtTTTTTTAATCGAAATAtTTTTTCTTTAGGTTTGTATCC
TCCTTCTATTACTTTTATTTTGAATCTCTTACTTGCCTTATTGATCAATTTTCTTGCAATTTGTACGTCC
CCAATCCATGAAAACATTTCAAACTCACCAAAATTTTTTGTAGATATTGTATAACCATACAACCGTGCCT
CCAACTTCCAGCCATGTTTTTTGGATTGTTCATTTAACCACGATGTCACCTCTTCACCATATCCtTTTTC
TATTCCAAATGTTTCTGAATCTCCCATCTAAGAAAAATGATTATTTTAAACCATAATAATCATTTTCAAT
ATCTGTTAAACTAAAATATTGTTTTACATGAAGAATTCCATGATTACAATTGATTGTAGGGATGTATTAC
CGATTAAGAGTGAGTTAGTTGTTTATGTTTCTGATCAAGTGGCTGCAATTCCAACTTTGAAGATTAATGA
ATTCATGCTGTCTTCACTAAATGATGAAGTAATTGATCAAAATATGGTCATAACTGCTATCAAAGAATTT
CTAGACTCAATAGGAGAATCAAGAAATTTTGCTGTGATCTCAAACAATAACGTCATATCGATTAAATCCG
TTACGGGTAAAGTAATTGAAAGAAATCCTACCATGTCTGCTGGATTTTTTTCATGTACGCATTGTGGATT
TGTTACAAGTTATGAAGTTGAACTACAAAATCATATGAAAATCCATTACTTGTAATCCAAATTACTATTA
TTGATTAGTCTTTTACATCTATAATTTTTCATAAATAAGGGACTACTATTTTGGGtTTTTTTCAATTGAT
GATTTTCAGCAGGATCTTTATAAGTTCAGATTATACAAAATATCCGTGGATAAATCTCATAAAAACAATG
TTAGCAAAGTTTACTGTACTAGGTGTGATATGATATTTGATTCTAGAAAGTCATTTGAAAAACATCTGAT
TAAGCATTCTTCTACAGTATTTTGCGAAATATGTCCTATTGATATCGCTATTTCCAAATTTGTAAATCTA
TTCAAGaAAAAATcCCCCCATAATATGGAATAACTTTTAAAAACTCCTCTGAATTTTTATCTTTAATAAT
TTGAtTTTTTATCTTTTTGTTAATTCTTATAGGTATGTTCATAATTTATTGAAAGATTTAACCACCCTTG
ACTTTCTGCTATTGTATTCTATTTTTAAATAAGTAGATGTAATTATAATTTAGAATGTTCTACATAAAAC
TAGTTTATTCAAATCATTCGTATCTACTTTTATCATTAGCTATATTCACATTGATGTTAATTGGTTTGTT
GATTGTTTCTCAACATATTTTCTTAGAGCCATACATTGTTGCACATGTTCAGCAAGGAACCGAATTTGGA
TTTATATTGATTATACTTCTTTCTGTATTGTCTGCTTTGATAATTCCTATGAATATTTACAGAATAAATA
TTCTaAAAAAATCTAAAGGAAAAATTAGTGGAAGTCTTTTTAGTTCATTTGTAGGTTCTATTGCTGGAGC
TTGTAGTTGTGGTCCTATTGGATTTGCGGCTATCTCTACATTTGGTTCTGTAGGTGCAACTGCCTTTTCT
TTTCTAACAAATTTTGAACTTCCTATTAGGATTGGGGCAATTACCTTGTTAGTTTTTACCTATTTCACCA
CAGTCAAATCACTaAAAATTGAATGCGATATCGTAAAATGATCTAATTGAACACTTTCAGTAATCCTGAT
TGATTGGTTAATATTCACATGAATTAATTaAAAACATGATGTATGTTAAAATCGGTCTAAGtTTTTTTGt
TCCTTTTGCAATTTTAACTCTAATGATTGCACTAGACACTTATTATCTTACACAATGATCTTTGATCAAA
TCCACTTTTCATATATTTCAAATTTTCATACTTTTCAGATGTATTTTAGCTAAATATCGAATATATGGCA
TCATAAATGACGCCGAATATTGAACCAAATATGTTCTTCATTTTTTATCGTTACAAAATTTGGATTTAAG
CTTAATGTGTCAAATATGAATAGAAAAATAATTACAATTTGTTTGCTTATCTTGTTTTGGTTGGTCTTGA
ATAATGCAACATCTGATTATAATTTGAACTGATCTTAGTCATGATTTTTGTATCAATTTACACTAAAAGA
ACAAATTTTTAAAACCTTGACCTCTATCTTATACGAAAATACATGAACCTTATGACGATCATGTATATTC
CAATTAGGCCTGGTAGGAGAAAATCTGATCATGATAATGTTGATCATACTGAGGAATAACAGTTCATTCA
ATGCGCACAAATGAGTTTTCAGGAACTTTGAGATTTGAAAAATTTTCTGCCTGAATGATTTTTGCAAGTA
TTTCCAATCCTGTGATTGCTCTTATGCTTGGTTTGGAAAAATATGAATTTGCATCTACTGCAAAAATATT
GTTAGATTTTGTAGCCCTTAGATGCTTCCATTCTTCGTTATCTTTCAATATTTTGTTATACTCTAAGATT
GTTCGAAATGTATCAAATCCACACGGCATAAAGATGATCATATCTGGGTCTGATTTTTtTATCTCATCCA
TAGTTAATTTTCTTGAATACTCTCCAACTTTGCTTATCATATTTTCTCCTCCTGCATACATGATCATTTC
TGGAATCCAATGACCCGCTGTAAAAAATGGTTCAATCCATTCTATTGCAAGAACTTTTGGATTGACTTTA
TACTTTGTATCTCTAATTACACTGATTCTTTTATTTAGGAATTCTGTAATTTCTTTTGCTTTGTCTTCTC
GTGTTATAATTTTTCCAATATTGTTTACTGTCTCTACAATTTCTTGTAAATTATGTGGATCCATGGAATA
CACTGTTGGtTTTTTTGGTAAAATCTTGATTGCTTGAGTAACGTGATTGTTATGTGCAGCGCATGCCTCA
CATGTATCTTGCGATATTATGAGATCTGGGTTTGCCTCTATCATAtTTTTTTCATTTAATGTAAAAATTT
CTTTCCCTTCGCTTAACAACTGACAAGTTTTTGTATCTATTTCTTTGCTGGATAATGAATCTGAATCAAT
TACAGAATTAATTACACGTGGTTTTGTTTTTGCATCATCTGGATATTTGCATTCATGCGTTACACCATAA
AGCAAATCCTCTGCACCTAACTCGTATAGTAACTCTGTAGCGCTAGGCAAAAGAGATGCTATTCTTTTGA
CTGACATGGTAAATCTTGAGAATTCTTCTTTAAACATTATTCGTTGAGTTATTGTCAATTTTACACATTC
GGCAACTTAATAGGAACATTTTAGGCACAAATTACAGTGTCTGCCAATTCTCAAGATATCCGAAAAGCAA
TTTTAGCAAAATGGCATGAAAATTTATCAAAGTATGGTAATTTGTTTTCATCTCATTCCATTAGTGGCTC
CAGTCCTCCATCTGTATTCGTAGGTTCATACAATTACCCAAAAGTCTTCGTTGGACCAATGGTTCCACCA
ATACATGGCGATACAAGCTTACTTGATAATCCAGAAAGATGGACTGGTAAATCTCTTGAAGATATTGTTA
ATTTTAGATTAAATCTAATACGTGGAATCCAAAAAGTTTCAATCCATAAAACAGAAGGTCGTTACATAGA
AAATTTGCAAGAAATAACAATGTCTTCTAAACCTACTGAATCTGATTTAGAATTCACCAAGAATACAACT
CCTAATGTTTTTCTTGATGGGGAAAGCGCACCGTTTGGTCCAATTGGTGAACTCAAATCCGCAAAATTTT
ACAACACATCAGCTACAAAATCTATCGAAAaAACTTTCTATGATAAGGATCTAAATGCCTCTGATGCTGT
TTTACATCTTTATAATTCTGGAATTGATATTTCAAAAATTCAAAAATGTTTTAGCATTGGAATGCTTGGA
CaAAAACGAAAACTAGTTCCTACAAAATGGAGTATAACTGCAACGGATGACATCATCTCAAAATCGCTTA
CTAAAGAAATTTTAAATTATTCTTTGATTGATACATACAAAGTTTTCACATATGAACATCTTGGAAATTT
ATTTTCTGTAATTTTATTTCCACACAGATGGATTTATGAAATGATTGAAGCTTGGTATTCTAATGGTGTT
TTAGGATTTGGTTCTGATTTTGAAGATGCACGTGGGATTGATCACCCTCCTCAAATAGCAGGTGCATATT
TTGCTGCAAAATTAGGAGTTTCTGAATATCTGGCaAAAAATAAAATTCAGTCGGGTGTAATAATTCTAAG
AGAAATTAGATCTGAATATGCAATACCTGTAGGTGTTTGGCAGGTAAGGGAAGGAATTAGATCTGCAATG
ATGAAGACCCCTTTAATTGGAGATAGCTTTGATGATGCACTAACTTTGGCATCAAAAAAGATGAGTATTG
CTAAACATGAATGGCTTTCAAAAGGAAATATGATGAAATTAATTCGTCAGAAAACTATTGCTGAtTTTTT
CTAATTACATACCTCTAGAATATGTTTCAATTTTGTTTTGCTGGTAATTTTTGATTATTACATCCTGTTT
CTAATGTATCTTTTATTCTCAAATTTGCTATGGATAGACCGATTTGCATGAAATGTCGTAAAGTCATACC
TAGAACTGGAAATTATGCAATTGTTGtTTTTTTGGTCAAAGATAAACTATCTGATCCATACTATGAGCAT
CTTAATTGCCAGAGAAATCTTTATTGAAAATATCATGTGATCTTGATCTATTTATTGACCACATTTCAAT
CCAAATATGTTGCAAAATAGAAATTTGCTATTTGGTATTGGAATTATTTCTAGTCCAATTCTTTTTGCAC
TAATTGTCTTTCCTGACAGCTTTAGTCTAAGTTGGAATCAAGGAAGAGGTGGATTTCTTTTTGCATTAGT
GTTTGTTGTTGCAGAATTAATTGGTCTAAAAATTATTATTTCTAAAAAGAGATTATTGAGTGTAATTCCT
CTTGCTGCTGCAGTAATTGTTTACATTGCAGGATTAGAATATGGATTACGCGATTATCTTTTGGCATCTG
CTGAGCAATATAATGTTCAGCTCATCTACTCGTGGACTTGGATGTGGGACTTTATAGTTATGGCTATTTT
TGTAGTTGTTGCACTGAGTATATTCTTTGGTAAACGATGGATTAGAATTGCACCAGCTGGTCCGATCTTC
CTTGCTGGTAGTGCCATAATTTTATCTTTGGATGCCTTCTTTCCATACGATACACTTGGACCTTTACAAT
ATGTTGTGCCGTATCTAGTTCAAACAAATGTTTGGCTGATTAATGTATTAGATCTTGGTACTGCTACGGC
GCGTGATAATATAATGTTCTTAAGAGGTGATTTTGGACCGATGGTTCTTCAAGTATTTTGGCCATCTGCA
GGTGTTCATAGTATTATTATCTACTCTTTAGTAATGGGTGCATTTCTTTTAAAAATGAATATTCCAAGAA
AGAGAAAATCTATCTATTTTGGGATTGGAATTGCAGGTACAATTGGAATTAACATGATTAGAATTTTTTC
ATTATCGTGGTATGCTCTCAAAGTTACAACAGATGTAAAACAATGGGAGGAATTCCATTCTGTAGCTGGT
GAGATTATGTTTCTGCCTTGGCTATTTGCATTTTTATTAATTGTAATCTTAATTGAAACAAAGCGACTAA
AAAAATTAGAGTCTCAAGGTAAATCTACTCCTAAAAGTAGCTAGTAATGTCACTTTGACCACGAATCTCT
GACAGTTCTGAAACTTTAACTCCTAATCGCCTAATGGTAtTTTTTTGATCTTCCAGTGCTTCTTTTAACA
ATTGATTTGCATTTTTTTGTAATTCTTCTAGGTTTGCTGTGGGATTTTTTAGCATTTTTGATTTAGTTTT
GTTTGTTAAATCTGATTGTATAAACTGAATTCCTATTGATTTGAACATCTTGTTAtTTTTTTTAACAACT
TCATGTAATTCCACACATAATTGATTTATGTTTTCTGCTAAGAAATCAAAATCTTTTGAATCTTTTTTCA
ATGTAGTGATTTTACTATACTGTACGCTTGGATCTCTTTCTTTTACTGGTTCAGTATCAATTCCTCTCGC
TGCATTGAATATGTAAGTGCCATGTTTTCTCCCAAATTCTTTATTCAATGTAAATACGTCTAAtTTTTTT
AAATCATCGATTATTTCAAAATTCATTTGTGTAAATCTGTCCTCTGTCTTTTTACCGATACCTGGAATTG
CTCTAATTTTTAACTGTCCTAAAAATTCTTCAATTTTTTCTGGTGATACAACAGTTAATCCATCTGGTTT
TTTAAAATCAGATGCAATTTTTGCAATCAGTTTATTTGTTGATACTCCTATAGAACAACTAAGTTTAACT
TTGTCTCTAACTGCATTTTTAATTTGCTGAGCCAAATGACTCGCTTTATTAAAATCACCTTCTACTCTAT
TACTTACATCTAAGTATGCCTCATCTTTTCCAACATATTCAAAAATATCTGCACTTTCCTTTATGATGCT
CATTGCATTTTCCGATATCTCCAAGTAATAATCAAAGTCTACTGGAAGAAAAACTGCATCTTTTCTATCT
TCTAATCtTTTTTTTGCAAAGCTAATTGGTATGCCTGATTTAACTCCAAATTTTCTAGCAATATAGTTTG
CAGTTGCAATTGCTCCACTATCTTCTCCTCTGTCTGAATAAACACAAACACAAACTGGTCTTGATTTTAG
ATCCGGATTTCGTAATTCTTCACACTGTGCaAAAAAATAATCAAAATCTATGTGGAAAACTACTCTAGCT
CCCATTGCCTTGGTTTGTCTATTTGATTATTACTATATTGTGTATTCACCTAAATATCGAATATTCCTAA
TGATGGTATGACTTACCCTGTTTCTTCTGATGATAATGGTCTTAACATAAAGCCTGAATTGATGGAAAAA
GAAAAACTCTATCACCATGTGTTTAAAGACAAAGTTATTTTACTATTCAAAGATTCACAAGATTTCCTAA
ACTGCTATGAAATTGAAGATATTGATTTGGTAAATCAAGTAAAaAACAGTAAAAGTGATAATGAAGTTGA
ACAAATCTTTGAAAAATACATTGAGCGTGAAGATATCAAAAATTAAATAAAAGCCAAAGAAGATTTTTGT
GTTAAAGGAATAATGAATTGAGCGACACTAAATCCAAAGATGCAGAAGATATCCTCTCTGAATTTCAAGA
ATCTCGTGTTTCACCTGAATCTGAACCATCCTTACCTTCACCTGAATCTGAACCATCCTTACCTTCACCT
GAATCTGAACCATCCTTACCTTCACCTGAATCTGAACCATCCTTACCTTCACCTGAATCTGAACCATCCT
TACCTTCACCTGAATCTTCATCAAAAGATGATTCTGATGAACGTGATGTGATTTTTGTTGGTACTAAACC
TGTAATGACTTATGTATCTGCTACATTGACACAACTTTCAACAAGGAATACTGTAACAATTAAGGCAAGA
GGAAAAAGAATCACTCAGGCAGTTGATGTATCTCAAATGATCGTTAAACGAATGAATGCTGTTGGATATG
TTGTAAGTGATGTTAGAATTTTATCTGACTCACTTACTTCTCAAGATGGTAAAACACGTAATGTCTCTAC
AATAGAAATTGACATTACaAAAAATTaAAAATGTTAGGAAATTAATTCTAGTTTCTGTTTCTATTGTAAT
TGTTTCGATAATTGTTGGATTCGTAATTGATTCTTGTGGGTTTAGACACATTGAAATTATTACTGGATTG
AAGACATATGAAAAATCAATGGATCCAGAAATTTGTGATGCACTAGTTGAAAAAATTAATTTATTTAATC
TTGATTGTTCCCCAGAAATAGAAATTATAGATTGTGGTTAAATTATATCTGCAATGAATGTAATTCCAAA
ATATACCAACATTATACTCAAACTAATCATTAAAATTTTATAATTTCTGTTAGAGAGAATCTTTGAACTT
TTGGAAGCTAGATGTCCTACTGAATACAACCATGCAAAATCCATCCATATATGAAATAAAAATACAAAAA
GTATTCCAGTAAATGCCCAAATTAACACGGCATCAGATATTAATTTGAACCCCACACTTAACCACCATAC
AATGAAAAATGGATTTAATCCCGTAAGTAAAGCCCCTGTAATTATAGGACTGTGTTTTAAATTGAAATTA
TTTGATTTGTTTTTTTGTAATGTTGAACTAATTTGTATTCCTGCAAATACAAAAAGCACAACTGCACCAA
AAATTGAAACATGTGTTCTAAATTCTGGAAAAACTTCAAATGAAAATACTCCCATTCCTAGTAGTATGAC
TAGTGGAAATTCCACAATGGTGTGACCTATGGCCATTTTGATTCCTGCTTTTCCTCCCCCTCGCAATCCT
TGAGATACATTTGCTGCAAATAATGGACCCGGAGCCATTACACCTGATGCCGAAATTAGAATAACAATTG
CCGCAAATTCTAAAATCTGATTCATGAATTTCTATTCTTGtTTTTTTCAATCATAAGATAAACTTGATAC
TCTAATGGTTTCTTTATCTATAGATGGAATCTTTTACATGCCTTGTTTCTTCATCCGTTTCTTTAATTGA
CTGCTCAGCTTTTTCTGCCTCTTTTTGTAAAAGTGGTATATCGCATGACGTACCTGGAATCAATTGTGAT
ATACCCGTACATAATTGAGCACTTGATCTAAAGTCTGGACCTGTTCCGTCTGATTGAAACAAAATTACAA
TGACATCTTGATTGGTAAGTGTCCCTTCATTGAGTAGCATCCCAGGTATTCCTGGAATTGTACCGTGTTG
GAGAACTTTTAATCCTGATTCTTTTAAtTTTTTTCTTGCAGATTCTGTATTTCCTACTGCCATCATTCCT
TCAAGTCCTCCCATTGATTTTACTGCTACACTACTTACAATCAGCTGAAtTTTTTGtTTTTTTGCCCAGT
TGAGCATTGTCTTTGCAACAACTCTGTGTAATGATTCATCTATTGTGAGATATGACaAAAAAATTGAAAC
CTTGAGATCATCATTTACAAAAATTCGTGTTGGGTAATTCGGTCTCCCTTCTTTAATAACACTAATCGGT
GGAAAACGATCAGAGTCTACAATCCCTGCTATCTTGAATTGTGATATCTGAATCATTGATTCTGTTGCAA
TAGCACTTGCAAATCCCATTGAAGGGAATCCATCTATAAGATAACCCCCCTCTACATTAATCGGTCTTAA
TTCTTTAATTCTTATTTTAGAATACACTGTATTTCATTAATTTTTAGTGAATAATAGTTTTTATCTAATT
TTTACTCTTTAGTCTTGAAATTAATACTGCATAAATAAATGGCAAAATTGTTGTTACTTCTGCATGAAGT
GTGGCTTGTCTTGCTTGCTGTGTGACCTTGCCCCAAGAAATGGCTTCTCTTACCAATGCTCCGCTTAAAC
TACCATCAAACTCTTGTGCCGTTGTAATGTAAAACGCATAATCCAAACCTTCTCTGTATTGATTCCACCA
TAGTGTATGGTGCTTAGAAATTCCACCCCCAATCATCAACGCTCCTGAtTTTTTTGCTTTGAAAATTAAT
CCTGATAGCAAATCTGCATCACCTGCAAGATTTAATTTAAAATCATTGTGTCTTTGTGTGAATAACCATA
TCTGACTTCCTACAGCACCATCCATAATTCCTGGCACTACGACATCTATGTTATTTTTGTAAGCCCAATA
TAGAAAAGAATTTTCACCTAGATGTTTTCCTATCATCTTGCAAATTTCTACCGTAGACATTTCTTTAATT
CCATTTTTGTACTCCTCTTCTAAGAATGACTGCATTTTTTCTTCAATGAGTGGACCGTAACTTTCCATTG
GAACCAAAATATTTCCCAGTCTGTGTATGTGTTGGTCTGCAAGCTCGCCATCGTCCATAGTGAATGACCC
TTCTTTGTAATTTGAAAAATGCCTTGCAATATCGTGATCCAATGCACCACATGTTGTTATTGCAACATCG
AACCACTTGTTTTTTATCATGTCTTTTATTATTCCTCGTAATCCTGTTGATACAATTGCTCCTACAAATG
AAATAAATTTTAGACATTCTTGGTCAGATATCATTGTAGTTAAAATATCCAAACCATCTGAGAGATTAAC
AGATTCAAACCCTCCTGACTTTGATATCTCGTCAAAAATTTTTTCAATTGATGTATCCGAATCTATTTCA
ATGTCTTTTACAGGACGACCTGGTTTGATCACGGTTTGATTTCTTGGTTACAGGTATAAAATTCTGCCTT
ACTTATAGTGTATTTTCAATTGATTTAAGAAAACTTAAAACGAGCATAATCTCTGTAAATTTTGATTGGC
AAAAAGAATTCGTGTAGGATTGGTAGGTATAGGTAATTGTTTTGCAGGCCTAATCCAAGGAATCGAGTAC
TATAGACAAAACCCGTCTCAGGAAGTAACTGGAATAATTCATGATAAACTAGATGGGTATGGAATTCATG
ATATTGATTTTGTATGTGGCTTTGATGTAGGTGATAATAAAGTTGGAACTCCACTTAATGAAGCAATTTA
CGCTTATCCGAACATGGTAGATTGGATTCCAAAAGATAAGATGCCTAAAACAAACGCCAAAGTCTACGAG
AGTCCCCTGTTAGATGGAGTAGGAATTTGGGTTGAAAATAGAATCAAACCTCTTGAAACTaAAAAAACAC
ATGAGCAAATCACCGAGGAAGTCaAAAAAATAATCAAAGAAAATAACGTTGAAATCATCGTATCTTATTT
GCCCGTAGGTTCTGATAAGGTCACAGAGTTTTGGGCTCAGATCTGTCTTGACACAAACACTGCTTTTGTT
AATTGTATTCCATCTTTTATCGCATCTGATGAAAAATGGGCaAAAAAATTCAAAGaAAAAAACATTCCTG
TAATTGGTGATGATATTAAAGGTCAGGTGGGTGCAACAATTGTTCATAGAACATTAGCTAAACTATGCAG
TGATCGTGGAACTAAAATTGAAAAGACTTACCAGATTAACGTTGGAGGAAATACTGATTTTCTAAACATG
AAAGAGCAAGACCGCTTGGCTTCAAAAAGAATTTCTAAAACTGAGAGTGTACAAAGTCAACTCAAGGAGA
GATTGGCTGATGATCAAATCTATGTTGGTCCATCTGACTTTATTCCATTTTTGGGTAATACCAAACTAAT
GTTTATGCGAATTGAAGGTAGGCAATGGGCTAACATTCCCTATAACATGGAAGTTCGATTAGAAGTAGAC
GATAAGGCAAATTCTGCAGGCATTGTAATTGATGCTATTAGATTGGCAAAGATTGCACTTGACCGAGGCG
TAGGTGGCCCAATAATTCCTGCAAGCGCATACCTCATGAAGCATCCCCTTGAACAAATGTCTGACGTTCA
AGCAAAGAAGGACTGCGAAAAATTCGTTGAAGGCAAATAGTCGTAAACATTTTCAATTAATTTTAATTAT
GTTTTAAAAATGATTCAAtTTTTTTAGATCATTATTTCATGCCTGAAAATATAATTTACAATAATTTATT
CATGAATTTAGGCTCACtTTTTTATTTTATTATGTAATAACCATTACAGTAAGATCAAAGTTTAATTTCA
TAATGGTAACCGTTACGaAAAAAATGATAGTAAACCAAGAAAAATTAATCAATTATGTCAACTAAACTTG
TTAAGTATCGATTATCCGACCAAATGAGAAAACAATACTATTGGTACATATTaAAAAAGTAGAGATATTT
GGTTTTAAATCATTTGGATTCAAGAATACCACTGTTATGTTTGAACCAGGACTTGTTTCAATTTCTGGTC
CAAACGGATCTGGGAAGAGTAACATCTTGGATGCAATTATTTTTGCACTTGGAGAAAATAAACCaAAAAT
GATGAGAGTTGATAAACTTCGATCTTTGATTCATGATATTGAAGGAAATCGACACGGTCCAAAATTGGCA
CGATCAAGTGTTCACTTTGATAATTCTGATAGGAAAATTCCAGTCGATGCTGATTCTGTGGAAATAACAC
GGGAGATGGATGACAAGGGTGAAAATAATTACTATCTTAACaAAAAACCAACAAACAGGAGTCAAATACT
GGATTTACTTGATGTAGCAAATGCTGGTTTAGGTCAGCTAAACGCTGTACAACAGGGAACCGTTACAAGA
ATTTCTGAATTCACTTCAGAAGAAAAACGAAAAACAATTGAAGATTTAATTGGTTTATCATACTTTGATG
AGAAAAAAACTGAAGCCATAAAACAACTAGATGATGCTGATAGAAGACTGGAAATTGCTTTAGCGAAGAT
GGGTGAAATCaAAAAAAGAATTGATGAGCTAGAAGAAGAGCGCAACCAAAAACTACGTCATGATATTCTT
GAACGCGAATTAAATCGATACAAAGCAATTGCTGCCTCAAACAAACTTCGAGTAATTACTAGCCAGAAAT
CATCAAAGGAGGAAACTTTTCAGAAAATCACCAATGAAATTAAAGCATTTGATGATGAGCGAAATACAAT
TCGAACCGAAATTAACTCCCTAGAAAACGAAAAATCAAAATTAATGACTGCGGCCAACGATTACAGTCAA
GCCAAGGCTGCAATTGATTCTGAATTAAGTTCAGCTATGGAACAATATGAGATTGATAATAGTGCAATTG
TTGCATCTACTAAACGCTTACAGCAAATTGAAATTAGAATCCCTGAAATTAAAAACGAAATTGAAACAAT
ACAATCTACTGGACAAGATATTCAATCAAGAATTTTACAAATACAAGAATCCATAAATGAAACTAACATA
AAAAAGAACAAGATTAATGATGATTTGGAACTTCTTGATGCTGAACGAAATAAAATATTGACAGAACAAT
CTGTAGCAGCATCTAAAAAATCTGAAATTGATAACAAAATCAAACTTCTCTTGGAACAACTTAATCAAGC
AAAACTAAAGTTATCAAAGGCAGAAAATGAAAAAGAAGAATCACTAATTAAAATTAAATCAAACACTGCA
AAACTTTCTGAGCTAGAACAAGATGTAGTAAAGTTGTCCGCTTTAAAATTAAGATTAGAATCAATTGTTA
ATAATCACAATGCATCTATCTCTGAATTACAATCTAGAATATCTAGACTCAATTCTAAAAAATCTAAAAC
TCTAAATGATCTAGAAGAGCTTGATTTGATTTTAGAAAAATCTAGCAAAGCTGCTGCTCAATATGAATCa
AAAATAAAAACTGTAAAAGGAATAATGCATGAAGACTACACTGTAGCTAAATTAAAAGAAGATGCAGACA
AGCTTGGTATTGTTGGCTTGGTTTACGAAATGATTTCTTGGGATAAACAATATGAGCGTTCAGTACTTGC
CGTTAGCTCTGATTGGATTAAAGCAATTGTTGTACCTGACTTTGCAACGTTGCTTAGCATTGCAGAAGTT
GCTCGCTCCAAGAATCTTCCAAAATTaAAAATAATTCCACTAGATGCAATTCCAAAATTCAAATTAGATT
TGCCAAAGGATTCTGGAGTAATCGGTGTTTTATCTGATTATGTAAAATGTGATCCATCTCATATTGCACT
GAAAACATTTCTCTTTGGAAATGTAGTTCTTGTAGAATCCAGAGATACTGCATACCATATTTCAAAAATG
GGTCATAAGGCAGTGACCATAAACGGTGAGTATTTTGAGGCTAAAGGAGGGGCAGTTGTCATCGATATCA
ACTCCAAAATCTCAAAATTGACTAAAATTATCTCAATGAGTACTGATATTGATGGATTGCTTGAATCAAT
CAGTTTACTCAAAAAATATGTTTTAAAGaAAAAACATTCACTAAAGAAACTTGAAGATTCAATTCAGGGT
TATGCCAAAAGACTTTCACTCTCAGAACAAGGTCTTGCATCCACTGAGGAGAATCACTCCCATCTACAAT
CGAGAATCTCATCTGCAATTAACATGAAGCAGCAACTCTCAGAAAGAATTTCTGAATTAAATCAAAGACG
TGAAACACTGCTAGTTGAAGTTTCTTCAAGTGAGTCTCATATAGAATCATTAAATTCTAGAATCACTATA
GTTGAAGAAAATTATGCAAGTGGCGAGCAAACCCGTATTGCAAATGAACTATCAAGAGTCAATGCaAAAA
AATCTGATCTTGAAAAACTTTACACTACCATAATGAATGAATACCGTGACAAGGATTCACAATTAACTGC
AATACAAGTCGAGGAAAATAGAAAACAATCTCAAATAAAAGGTCTATATGATGAGATATCTTCATTAAAC
TCACAACATCAAGAGTTAGAAAATAAAATTAAGGAATTAGAAATACGAAAAGAATCAAAGACTGCAACCC
TTGTGACATTAAGAGAAAAAGAACAAGAACTAATTTCAACTTCTGGCTCATCTATTGGTCAACTCAAAGA
ATATGATGACAAATTAAAAGTTCTTTCTGAAAAAGACAAGGAACTTACAAAGGAGATCAATTCACTTGAA
CGACAATCTGATTCTCTAACTCGTGATCTACGTGATTTAATTGAAAATGAAACAAAACTGCAGACATTGC
TGACTTCCTTTGGATTTGATAAAAACATGGAGACATTTGATGTAGAGTCTATTGTTCATGGCCTGACTAC
TGAGTATAATTCACTTAATGCTCTTAACGCAAAGTCTCCTGAAACATATCTTGAAGTATCATATGGTTAT
CGATCAATGTCTGTGCGTAAAAACTCACTAGAGGAAGAACGTAATTCGATTGTTAAATTCATTGAAGATA
TTGAAAAAGATAAACGTCAAACATTCCTAGACGCATTTGATAAAGTGGATAAAGAAATTCGTCTGATATT
TAGTAAGATGACTGGTGGTAATGCTTGGCTTGAATTACAAAATGAAGATGATATTTTCAATTCAGGAATT
TCTTACATGATTCAATTTCCAAGTAAGCCAAAAAGAGAATCTACATCAATTAGTGGTGGTGAAAAAACTT
TGGCCGCAATTGTCTTTGTTTTGGCACTCCAAAAATTAAAGCCATCTCCATTCTATTTATTTGATGAAGT
AGATGCTCACCTTGATGCACCAAACTCTGAAAGATTAGCAAAAATTTTGGAGGAACGTTCTCAAGAAAGT
CAATTCATCATGGTCTCCCTCAAAGACTCTGTAGTTCAAAAGGCCAAACTAATCTATGGTGTTTATCCAA
AAAATGGTGTATCATACGTTGTTACATACAAAGACAAGAGAATGCCATCTGTTAAAACATCCTAGTCCAG
CTTTACAAAACATGCGACATAGTGTTTTGTCCCACTCTCTTCTAATTTTGGTTCCTCTTGACATTTTTCT
ATGGCATATGGACATCTTGCCCTAAACCTACATCCTTCATAGACATTGATATCTAAGGGTTCGTTGATTC
TTATCTTTCGTTCTCTATCTAAATTTTCAGGATTCGGTTCTGAGATTGCATCGATGAGAGCTTGTGTGTA
AGGGTGCTTTGGTCTAAGCAGAACATCGTTAGTTGTTCCAATCTCTATAATTTTTCCAAAATATAGTATT
CCTATTCTTTGACCAAAATATCTTGCAGTAGCTAAATCATGAGTAATATACaAAAAAGATATTTGATATT
TtTTTTGTAATTCATGCATTAATTCTAGCATCTCTGCTCTAATGGATACATCAAGCATTGATACAGGCTC
ATCTGCTAGAATGATTTTTGGTTTTAATGTTAGTGCTCTGGCAAGAACAACGCGTTGTCTTTGACCTCCG
GATAACATATGTGGGTATTTtTTTAAAATCTCTTCTACGGGTTCAAGCTTTACTTCCCGCAGTACTTCAA
TTACTCTCTGCTTTCTTTCATTCTTGTTTCCCATCTTGTGAACCTCAAGTGGTTCAGAGACAATATCTGC
TATAGTCATTCTTGGATTTACTGAATCATATGGATCTTGATGTATCATCTGACAATTCATTCTAAtTTTT
tTCAAACTTTCCTTGTCAtTTTTTATTTCTTGATTTTCAAATAGTATTTTTCCTGAATCTGATTCAATGG
ATTTGAGAATTAATTTTGCTATTGTTGATTTACCGGAACCTGACTCACCGGCTAATACAAATATTTCTCC
tTTTTTTACTGCAAATGAAACATCATCTACTGCTTTTATCTTGATTGTCTTTGACTTGAAGCGTCCTTTT
TTGATAAACGTCTTACTCAAGTGCTCGATTCTTAGAATCTCATCCAATACATTGATTTGAATAAAGTGGT
ATATCAAGAAATATCTTTATGCCTATTAATTTGGGATAAGGCATTTATGTGAAATCCAATTGAAGTTAAT
ACCTGAGTAAAACAATTCAAAAAAATATCGCATATAAAAAATTTCAAATCGATTCTAAATTACAGTACTT
TAAACCAAATTCTTCTGTTGTTGAAAAAAGTTTTGCAGATGAAATATCTTTTAGCATGAACCAATCTTCA
AAATTCATCAATCCTAAAtTTTTTTATGACCAAAAAGGCTCTAAATTATTTGaAAAAATATGTAATTTGC
CAGAATACTATCCAACTAGAACTGAAATCAGTATTCTCAAAAGATTCAAAGATGAATTGCCTCCTTATCT
CAATGACTCTTTTAGATTAGTTGAACTTGGTAGTGGTTCATCTGTAAAAACAAGGCTAATTTTAGACGTA
TTGAATCAGATTCAGGAAAAAATTGAGTATTTTCCAATTGATATTTCTGAGATTTTGACTGAAAGCTCAT
CTGTACTTCAACAAGAATATGATGATCTTTTCATTACTGGTATAATAGATTCGTATGAGGGCGGCCTTGA
ATTTCTAAAAAATTATGATGATACTAAAAACCTGATTGtTTTTTTGGGATCGAGTTTTGGAAATTTTACT
CCTGTCAATGGAAAAGAATTTTTGaAAAAAATAAACTCAACTATGAAAGATGGTGATCTCTTTTTAATTG
GTCTTGATTTGGTAAAAAGCAAAACAATCTTAGAGGATGCATATAATGATTCTCAAGGAATCACTGCACA
GTTTAATCTTAATGTCTTGTCTAGATTAAATGATGAACTTGATTCCAATTTTAATTTGAATAATTTTTCT
CATTATGCATTGTATAATGAAAATGATCAAAGAATTGAAATGTATTTAAAATCACTCGAAGATCAATCCG
TTGTTATTTCAAAATCTAACCTATCGATTATGTTAAAGAAAAATGAATTAATTCACACTGAGCATTCTCA
TAAATTCAAAATATCCCAAATTAAAGATTTGATGCATGATACTGGATTTAAAATAGAAAATATTTGGTTG
GATGAAAATAATTATTTCGCATTGACTTTGTTATCaAAAAATATTAAAATTAAATAATATCTGTACATCT
AAACCCAGAAAACATCCATCTTTCATCTAATCTGAAAAAGTTTCTATAACTTCCGCGAATAGATATCTTT
GGTGTTCCAAATGATCCACCTCGTAATACTTTTTGATTTGTAAACCATTTATCGTTATACTCTTCAAATC
CTGTCTTAAATCCTGAATACCCAATAAATTCTGAAGATGTCCATTCCCATACATCTCCTATCATCTGATG
ACATCCTGATGGACTAACCCCGTTAGGATACGATCCTATCTCTGTGCATCCCCAATGATATGATTCTAGT
AAATTGGCATTTTGCTCTGTTGGCATTTGATTTCCCCATGGGAAGATTGTTTTTTGTTGTTTTTCTTCAT
TCCAGCATGCCGCTTTTTCCCATTCTGCTTCTGTTGGTAGTCTCTTTTGTGCCCATTTACAATATGCATC
TGCTTCGTAATAGCTAATATGGCATACTGGCTCTTTTGGGTTTATTTTTCTAATTCCTAGAAAATCTCTT
ACTTTCCACCCTCCTTCAATTTTTTCCCAATACATCGGTGCATTCCATTCATTTTTTTTCACTTTCTCCC
ATCCATCTGATAGCCAATACTTGTAGGTGTCATAGCCTCCGTCGTTCATAAACTCCAGGTATTGTTCATT
AGTTATTGGAAATGCATCAATAGTATAATCCTCAAGATACACTTTGTGTTCTGGTAATTCTATATCATAA
CAAAATTCTACACCATTATATCCAACTGAAAATAATCCCCCTTTGATTTCTATTGATTTTTGTTCAACAT
TTGTAGATGTTGGCAATTGATTTTTCTTTATTGGTCTATATTGATCTGCTAACAAGTGCTGAAGATCATA
GACTAGCAATTCTTGATGTTGACATTCATGATGGAATCCCATCGTGATTAATTTGATTACATCATTACTT
AGTGATGTCGATTCGATAAAATGATTCACTCTTTGACTAACTGTATTGAAGTATTGGAAAATTTGTTCAG
TTGTAGGTCTTGAAATAATCCCTCTCTCACCTTTATCATGTGGTATTCCAAACTGTTGATAATACGAGTT
TAGATATTCTGAAAATTCTGTAGAATAGAATTCGTAATTTTTGTCAATCTTGCTCATTATTGCTTCATAA
ATCCAACTAACATGTCCAATGTGCCACTTTGGTGGACTGGTGAAAAATGCTGTCTGTACTACAAAATCAT
CTTTTTCTAAAGTCTTTACTAATTCTAATGTTCTACCTCGTGTTTCTCTGAATTGTTCTAAAAGCGGCTT
TTTGACTTCCATGTCGGGAGACACTGTCATTTTAATACCCTCTTGCAAATATTGGGATCGTACTACTTTG
TTCTTTGCAGTAAACACATTTTCCTTCTTTATTCTCACTACCAAAAGGAATTACTCGAATATCTGCACCT
GTCTCTTCTTTGATCTTTTCCTCACATGTAGTTTTTCCACACCAATATGCGTTGAAAAATCCACCTTTTC
CTATTTTTGATTTAAATTCAGAATAATCCCCAATGTCTATGGTATTTTCTGTGGCCTTAGCTTTAGCATT
TTTAAGCATGTCTTTTTGAATTTCCTCTAAAATCGTCCCTATTCTTTCAATCTCATTGAATCCGAGACTG
ATTTTTTCACGATTGTACCTTTTTGCTAAAACAATTTGTTGTTTTTCAATATCTTTTGGTCCTATCTCTA
TTCGTAATGGAACTCCTTTTAGTTCCCAATCATTGAATTTGTATCCTGGTGTCAGTTCGTTTCTGTCATC
TACGTGAACTCTGAtTTTTTTTGtTTCTAATTGTTCTTTAATTTCATTTAATTTTGGAAACACTATGTTT
CTAGCATCATCTGATTTGTAAATTGGAACTATTACAACTTGAATCGGTGCCACTTTCGGTGGAAGTACAA
GTCCTTTATCGTCTCCATGTACCATTATCATTGCTCCAATCAATCTCCATGATACTCCCCACGAAGTTTG
CCATGCAAACTGCTCTACATTGTCTTTGTCAGCAAATTTTACTTCAAATGGAATTGAAAAGTTTTGTCCT
AGAAAATGAGATGTTCCCATTTGGAGGGCTTTGCCGTCTGGCATAATTGATTCCATTGTAGTAGTATAAA
CTGCACCGACAAATTTTTCTTTTTCACtTTTTTTACCCGTAATTACTGGTATAGCTAATTCATCTTCTAC
TGtTTTTTTGTAAATCTCTAAAATTTTCATAACTTCTCTTTCAGCTTCTTCTTGTACTGCATGAACCGTA
TGTCCTTCTTGCCATAGGAATTCAGAAGTTCTAAGAAATGGTTTTGTAGCTTTGATCTCTGCTCTTAAAG
CCGTGTTCCAAAAATTAATCTTTAGTGGTAAATCTCTCCAACTCTGTATCCATTTTGAATACATTGTGTA
AGCAAGAGTCTCTGAAGTTGGTCTCAGTGCTAATCTATCTCCTACTTCATTTTCCCCTGAATGTGTTACC
CAAAAAACTTCGGGATTAAATCCTGCAAAATGTTTCTTCTCTTTTCCTAATAGTGATTCTGGAATTAAAA
TTGGAAGAAATCCATTTCTTATACCGTTTTTAGAAAATTTCTCATCAAAAGTACTTCTTAGTGATTCCCA
AATTGAATACCCATCTGGTCTTAGAACTATTAGTCCTTTGACTGGTGCATAGTCTGCAAGTTTTGCTTTT
AATACTACTTGAGTATACCATTCACTAAAGTCAACCTCTTTTGAAACAGTAATTCCGATGTCTTCTTTGC
TCAAACTAAATTTCAAAGAAATAATTTTACTAATGAGCCTTTCGTGATAAATTATTACTAATTATGCTCT
TTATTTTAATGGGTCGCCTTTACACAGTACTTTACCCATTACTCTGCTTTGGAAGTTTGGGCAAACAAAA
CATTGGATAAATTGAATATCCTCTTTTAATACTGGACATTTTACAAATTCTTGTTTCATTTTTTTGAGCA
TTTTTGGACTGACTCCTTTAAGCTTTAATTTTCCTTTGTCATCCATCATACCTGATTCTTTTAATTCtTT
TTTTACATCGTCTGGAAGTTTTTGTTTATCTTCAGTCACATCTATGACTACTTCATATTTGTGTTCTAGT
TCTTCCATATGTAATAGAATTATTCTCCGTGATTTATTACTAGCGGTTTTAGATTTTGTATAACATATCT
AGTTTAATACAATGTGAACAGATTGGTGATTTTTTAAAACAACTTTATCTGATTGAGGCCCTTTTTTTGG
TTACTTTTCGGGCAGGCCTAGTTGGTTTTGTTGTTTTTGGTTTTGATTTATCTGTAGCAATACTTTTGCC
TACTTTCTGTGCTTTTCTTCTCGCAGTGATCCTTACTTTTTCAtTTTTTTGTAATCTTTTTAATTCATCT
GAACTAATTTTACGTGTTTTTGGTGTGGTCATATATTGAAAATAtTCAAAATCATGACTAATAAGATTTT
CAAAATATTGATTCTCGTGCTATTTTCATTTTTAGAGCGATCTTTTTGATTGTTTTTAGAAAAATTCTCA
AATCACTACTCTCAACTTTAATATAATTAGTAAtTTTTTTGCAAATTAGAAATCAATTGCTGGCAATTTT
TGATGTTGAAGGAGTCCTATATGATGCAGAATACTTGCCGATTCTTGCAGAAAAACTCAACAAGGAAGCT
GAAATTTGGGAAATTACaAAAAAAGGCATTCAGGGTGTCATCAATTGGGAAGATGGACTTAGAACAAGAG
TTGAGGCCTTAAAAGGTCTTGATTATAACACCTGCAAAGAAATTGCAGATGCTTTGCCTATCATGACTGG
TGCTAAAGAAGCTTGTAGAGTTCTAAAAGCAGCTGGATGGAAACTCATGGCTATTTCTGGAGGATTCACA
ATAATGACTGATAGATTACAAAAAGAACTTAATCTTGATTATATTTTTTCAAATGAACTGATATTCAAAG
ATGGAAAATTAGATGGTGTTACATTACATGTTGATTCTGATAAATCAAAATCAGCTAAAATCAAAATTGC
TGAATGGAATGAAAAGAAAGAAAATATCATCTGTGTTGTAGATGGTGCAAATGATGTAAAATTATTTGAT
ATTGCTGGTTTGGGTATTGCTTACAGAGCTCAAGATGTGGTAAAAGACTTGGCAACTACAACATTGGAAG
AAAAAGATCTTTCAAAGATTTTAGATATTATAAATAAGCATTATCATCTAGAACTAGAAACTACCACCAC
TGCATAAACAATATCTTGGTGTATCTTTACACATAATGTAATTGCAAATTATTCCAATACACATAGACAA
GGAAATTGAGCCCGGTGATGATATTTCAAAGTTAATCCTAGATTCAACAGAAATTCATGATGGGGATATA
TTGGTAGTTGCCCAAAAAATCATCTCAAAACAAGAAGGAAGAATTGTTGAATTGTCTTCTGTCACTCCTT
CACTGTTGGCAGAAGGAATTAGTTCTGAATATCaAAAAAATCCTCGAATCGTTGAATTAATTCTAAATGA
ATCAAAGCAAATCATTAGAATGAATAATGGAATATTGATTGTTGAGACAAAAAATGGGTTTATTTGTGCA
AATGCTGGAATTGATGAAAGTAATGTAAAACATGGATTTGTTACATTACTGCCCATTAATGCTGATTTAT
CTGCAGAAAAAATTTGCAATCAAATACTaAAAAATACTGGGAATAATGTCTCTGTGGTAATTGCAGATAC
GTTTGGGCGTCCTTTTAGAATGGGACAAACAAATTGTGCAATTGGTATATCTGGTATGCGTCCAATACTT
GATTATGCTGGAACTTTGGACTCTTTTGAAAGAACCTTGCGAATTACTGCTATAGCAGTTGCCGATGAGA
TTTGTTCAGCTGCAGAACTTGTTATGCAAAAAACAACAAACTGCCCTGTTGTGATTATTCGTGGGTATAA
TTTTAAAAATGAAAAATCATCAATACATGATCTAATACGTCCTGAAAACGAAGATCTATTTCGATAATCT
TACTTTATTTGCAATAGGATTATAATCCAAAGAAGAAAATTTCATTTTAAATTGATTCTAAAAACTGAAT
TACATTGTCATAACTCCTTCTCAAATTTTCATGTAGGTGAAGACGAGGCACCGTATGATTGTAATGTGTC
CATCAGGGAACAATTGGAACGCTCTTATAATTTGGGATTGGATGCAATCTTTGTTACAAACCATAACACA
TTGGATGGATATGAGCAGTTATTACATTACAAAAAAGATCACCAAAAATTTCAAAACATTGCTGTTTACC
CTGCAGAGGAAATCACCACTGATACTGGTGCACATGTACTTGCATATGGCATACATCATGAAATTTCATC
TGGTCTTTCATTAGATGAGATAATTGATGAAGTTAGAAGACAGGGAGGCGTCTCATCAGCTCCCCACCCA
TTTAGTTTACTTGATGCACTACGTGACAGTGCAAAAAAATGCGACATGGTTGAAGTCTTCAATAGTAACA
ATGTGGATATTCTCTCTAATATTCGTGCAACACAATTTGCTGAAGATAATCATATGATTCAAGTATCTGG
TAGTGACTCACATGTTTTGTCAACTTTAGGACGTTGTGTTAACATGATAGAATCTGAAAATAACCTGGAT
TCTATCTTACAATCCATGAAACATGGGAAAATTGAAATTTTACAAACTGGATATGCATTACAAAATGAAA
CACTTGATCATTTAAAATATAAAATTCATAATTCTAAAGATTATTTAATTGAGTATATTGCAGAACATTA
TCCTAATGCAAAATGGCTATTGACGTTTCTTCTAAAGATTTATGATTTTAATCAAAATAGCCATGTTTGG
GCATTGTTTTACAAAATTGCTCTTTTTTTGATGAAAAGAATTTCTAAAAAAATTAATTTTCAAAATCATG
ACCCTGAATTTATGAAAGATCGAAATCTTGGTACGATGTTTAAAATGGCGCTATAAAATAAAATCTCACT
TATCTATCTTATTTTATTTTCATGAATTTaAAAAATACTTAACATTGTTACTTAATTCTTTTATAGATTG
AATTGGATATATGACAATTAACTAATACCAAAATAAACGAGGTTGAAAACATGACTAAGACAGaAAAAAT
CTTGATTGCATCAGTGATGACACTTGCAATACTGGTAGCACTATCTGTCCCATCTACTATGAAtTTTTAT
TTTGATACTAAGATTCAATCAGATTCAACCGCTACTACAACCACTACAACTACAAACACTAACGATGTAA
CTTCTGAAGAAAAAACAAACAATACAATACAACAAGTTTTACCTGTTGATTCCATCATACATGAACAAAA
TAACCCAAACCTTGATGTGCTTTATCAAAACTTGGAAAATTCTGTTGTACAAATAACTAGCACTGTGACC
CAGACACGTTCAAATATTATCATTAATGGCAATCCCTTACAGCAGCAATCATCTAGATTGGGTTCTGGAT
TTGTATATGATAACGAAGGTCATATAATTACTAATTATCATGTTGTAGCAGGAGTGGCAAATGTTGATGT
TGCGCTCTCAAACGGTGATATTTTTTCTgCTAAAGTAATTGGAACTGATAAATTCAATGATATTGCAGTG
TTACAATTAACTGATAATTACTCCGATGAGTCTTTAACGCCAGTATCATTTGCAGATTCTTCTCAGATCA
AAGTGGGAGAACAGGTAATTGCAATTGGAAACCCATTTGGATTGAGTAATACTATGACAACTGGAATAGT
AAGTCAAATAGGACGGTTGCTTCCAAATCAAGAAATTGGTTTTTCAATTCCTAACATTATTCAAACAGAT
GCTGCAATAAATCCCGGAAATTCAGGAGGACCTTTATTGGATAATACCGGAAATCTGATTGGAATGAATA
CGGCTATTCAATCCAATGTTGGTGAATTTGCAGGTGTTGGTTTTGCAGTCCCATCAAATACAATTaAAAA
AGTTGTTCCAGCATTAATTGAAAAAGGTGAATTTGATCATCCATGGCTTGGAATTTCTGGAACCACACTT
ACACCAAAATTGACTGAAAAATTTAATCTCCCAAAAAATTTCCGAGGGGCTGTAATTAATGACATTGTAA
AGGATGGACCTGCAGGTAAAGCAGGACTTAAGGGTGCATTGTTTTCATCTACCGGAGAAATAGTTAGTGC
CGATATTGTAACTTCAATTGACAATGTTCCCGTCAAAAGAATTGATGATATCATAGCATATGTATCTGAA
AACAAATCTGTTGGTGATAAAGTTACTTTACAAGTATATAGAGATGGTTCTGTAATTACAGTTGACATTG
AACTAGGTAAAAGAGTAACAATCAATTGATGGAACAATTACTTGGAtTTTTTAATTTCCATATTAGCTTG
GATTAACTTTTGAGACTGTTTTTGCTAAATAGTTTTAATTTTATTAAAATAGATTTTAATATGACAAAAT
AGTCATTATGAAGTAGTTAACAACATGTCTGAATCAAATGAGaAAAAACTAGATGCAACTGGATTATTTT
GTCCAGAACCTGTTTTTAGAACTAAAATTGAGATTGAAAAAATGCAAGTAGGACAAGTGCTAACTGTATC
CGCTGATGATCCTGCAGCTGAGGATGATATTTCAAGATGGGTTACAAGAAATGGTCACACTTTATTAAAT
TTGAAAAAAGATGGAAATACTATCACTTTTCAAATTAAAAAGGTGAAATAATTCAATCATGGCAACCATT
ACCAGTTCTGATATTCTTAACCGTGTTGGTAACACTCCACTAGTTAAACTGGATTCTCTTTCTCATAACA
ATATACAATACTTTGCTAAACTAGAAGGTCATAATCCATTTGGTTCTGTCAAAGATAGAGCTGCATACTG
GATGATTAAAGATGGAGAAGAAAAAGGCAAGCTCACAAAAGGAAAAAGTATCATAATTGAACCCACATCT
GGTAACACTGGAATTGCATTAACTGGCATTGCAAAATTACTTGGTTATAAGGTAGAAATTGTAATTCCTG
AAAAAGCAAGTAATGAAACTAAAGATATCATTCGAAATCTTGGAGCCAAAGTTTTTGAAACAAGTGACGA
TCTTTGCCCAAAAGTTGGTGCTGGAACTGATCAGAGTATTGCATTAGCTACATCAATTGCATCATCAAGA
CCTGATACATATTATTCTCCAAATCAATATGCAAATGAAGCAAACTTTATGGGTCATTATGTTGGAACTG
GCCCAGAAATCTGGAAACAAACTGATGGTAAAGTAACTCATTTCTTTACAGGTGTTGGAACCGGTGGAAC
AATCACCGGAATTGGAACCTATCTTAAAGaAAAAAATCCTAATGTTAAAATCATTGGTTGTCAACCTCAA
CAAAACCATTTAATTCAAGGATGGAGAAATTTTGAAGAATCTGCAAAGCCTGACTTATTTTTAAAACGTG
AAAATGTTGTTAATGATTGGGTATCTGTTGATAATGATGAGGCATTTGCTGTTGTAAAAGAGGTTCTACA
GAAAGACAAGTTATTGATTAGTCCTTCATCTGCGGCAGTTTATGCATGTATGaAAAAATACAAGGTTGAT
GGAGATGCATATGTGGTTGGAATATTTGCCGATGATGGACGCAAGTTCAAGAGTGTATATGCTAAACAAA
ACATAATGGCTGAAACCGAGTTTGAAAATGCTCTGAAAGAAGCAAAATATATGTCAGAATTAGCTTACTG
ATTTAGATATTTTCTGATTCATTTAAAAAATCTTTTAGATGTTTCTCATAAAATTCTCTGAATATCTTAC
TCATAtTTTTTTCATGATTCATACATAATGTATTTGATTCAATGAGTTTCTCTCTGAGATCTTTACTCCA
TTTACTTTGCTGTTTGTCTTTTGATTTTATTATTGATGGATTAtTTTTTACTTCTCCCATATCTGTTAAT
AATCTACGCCCTGTTTGACGCAGTTTGCTAATACTTAATaAAAAAAGACCTGATTGCTCTTTGTCTATTA
AATTCATCAACGAATGTGCCTGAATGTAATACTCAATCGCTTTTTCATTGTATTTTTTAAACTCTGCAAT
CCTGTTTTCCCAATATTTTTCCGTAGTGTTTTCTATTATTTTATAATTAAATTTAATCTCGACAATCTCT
TTGCCTAATCTCGCTAAATTATCACTATGTTCTTTAACCGtTTTTTGTAATTTACTCCGTTCATCAGTCA
TAACATCTGTGAGCATTTCTATAATAAAGAGTTTGGATTCTATCCTCTTAATCGTTTCTCCATGCTTCAG
TTGATATTTTTGAATATTCTAAAATACAATTTTCGCAAAATGAATCCCACTCTCCAATTTCTAATGTTTT
AAAAAATTTTCTGGTCCAATCATATGGAGGtTTTTTCCTATACTGGAACTGTTGAATCGTATAGATGTCT
TTCTCATTAAATTTTCTCAAACATTTTTTGCATTGAGCGTTTTTCATCTGTTATTCTATAAATTAAATTG
GTTAATTAGGAATTATCTGTAGAATTAATTCATAATTTTAAGTTCAGTCTGTTCTAAAAGATTTTGAACC
GATATCGGTTTTTGTTTTATTGCTTTAACTCCTAATTTTGTTAAAAACTCAGTTTGATGTTCATCTAGTT
CAAGTGAGCTTACAATAACTGtTTTTTGTATTTCTGATGAtTTTTCtTTTTTTAGATCTAATAGAAAATC
GATTCCATTATAGTTTGGCATACACATATCAAGTAATATCAAATCATATTGAtTTTTTAATACCATTCCC
AATCCTACCTTTCCATCGGTGATACTCTCAAAATCATGGTTTTTGGTCTTAAGAACATCTGAAAATACTT
TGCTTATCTCAGGTGAATCATCAATGTGCAATATTTTCATAAGATGTGATGAATGTTAGAATTCATAAAA
ATTAGTTTGCGCATTTGCACAAACTAAAAACCAAGAACTGTTGGTTTGTTATCTTGCTAGCTCTTCCTTT
GTTACTTTATCTATTTTCAGTTTTAGATCATTTGATAAAGCTGAAATGTTATGTTTTTCATCTACGTGTC
TTGCTATTTTACTCATCAAATCAACCATGTTAAATGCTCTAGTTGTCCAGTCGCATTTCATTCCAATATC
TGAGCATTTGAAACTTTTTGTCATAATTTGCTATGCTCTAAATTGTATTATTATGATTCTGTGTCTACAT
TAAACAAACAGTTTTTCTCAAATCTGATTATTTTTCAGAACTATCTGTAAGATACTTGTCTACATCTATT
GCAGCCATACATCCAAACCCTGCAGCCGTGATTGCTTGTCTGTAATTTCGATCATGTACATCCCCTGCGG
CAAATACGCCTTCAATGTTGGTATGGGTTTTAtTTTTTAAAATAATATACCCTTCATTATCTAAATCGAT
TTGGTTTTTGAATAATTTGGTGTTTGGTTCATGTCCTATTGCAACAAAAAGGCCTCCTACATTCAATGtT
TTTTCTTCACCTGTTTTGATGTTTTTTAATACTGCTTGCTGCATTTTTTGATCACCTTTAATGTCTATCA
CTGCTGAATTCCAATGGAATTTTATTTTGTTGtTTTTTTCTGCTCTATCTTGCATTATTTTGCTTGCACG
CAATGATTCTCTTCTATGTACTAGATGTACGGTAGTTGCAAATTTAGTAAGAAACGTTGCTTCTTCAATT
GCTGAATCCCCACCTCCGACAACTATCAATTCCTGATTTCTAAAAAATGGCCCATCACATGTAGCACAAT
ATGAAACACCTTTTCCTGCAAATGTTTGTTCTCCTGCTAATCCTAGTTTTCTAGGATTTGCGCCTGTAGC
AATAATCACTGCTCTCCCTTCGTATTCTTCTGAAGCTGTTAGTACTTTGAATGGCTTGTGTCTAAAATCT
ACATCTACCACTTCGTCATCAATTATGGTAGTTCCCATTCTTTGTGTTTGCTTTCGCATCTCTATCATCA
AGTCCGGACCCATGATTCCTTTCTCAAAACCCGGATAATTTTCAACTTCTGTAGTGTTAACTAGTTGACC
TCCTGGTAGTATTCCTGATAAAATGAGTGTATCATATCCTGCACGAGAACTGTAAATTCCAGCTGTGTAT
CCTGAAGGGCCTGCACCAATAATTACAATATCAAATTTCGTTTTCTTTTTGTCTGGCATTTTTGGTGACT
CGTCTTTGTTTTCAAGTATGGTTGCACCAGTATTTGCAGACATCATAATGTGAGCTCTTGATTTTTCATT
AATTTAAGTTATTGATTCACTATGTCGCTTTTTTGTATGTCTCATGAAATTCTTTGCAGATCGTATATGC
GATATTTTCGATGTGAAACACATCTGATATGTTCTTTTTGCCTTTTGCAATTGCCCTCATAATTGTCATA
CATTTTGCATTTTTTAGGGAATCTGGCTCTTTACTATCAGTCCAAGTTTTAAAACATTCTTCAAAATCTA
AACAGAATTTCAGAATAATTATTTCCCAATCTTCAGACGTTCTTGGGATTTTTACATTATCTGCCAATTC
TTGAAATTCATTTTTTCTATCTCTGAGTAATAAATTCAGAGTTTCTCTAACTCTTTTTTCATCGTATCCT
GAAATTAATTTGATTCTATCCATAATCAAGATAATTTTAATTCAATATTAAAAAGTCATCTGTTAAATCC
ACCTTTGAAACTCATCTGTCCtTTTTTTACTCATGGGTGTTATGAAAATTTTAATTTACATGTCTGAATA
TCTAATGCATGGCCCCAAGGAAtTTTTTTATTTTAAAATCGGATGGGCGTAAAGTAAAATTTAATCCAAA
TAAAATTTTGAGTACTTGTATGAGGGCAGGAGCAAGTAGAAAGACTGCTCAACGGATTTTAAAAAAAGTA
AGATCAGATGTTTATCATGATATGGGCACTAGTGATATTTACAAATTAGTTTTACAAGCTATTTCTAAAG
AAAAGGATGGCGCCGGACTCCATCAAAGATATCAACTTAAAGAAGCAATTATGAGGCTCGGTCCTGCTGG
ATTTGCATTTGAAAATTATGTTGCTGATTTATTGCCATATTATGATTTACAAGTTTCTGGAATCAGAGTA
AAAATCAAAGGTAAATGTGCCTTGCATGAAATTGATCTGAtTGGTCTTTCATCTTCTAAACAATTCATGA
TTGAATGTAAGCATAATTCTTATCGAGGTACGTATATTGGACTTAAAGTTGCCCTTTATACTCATGCTCG
ATTTTTAGATTTATCTCCTCGATTTTTTGGCGAAATGATCTTTTGTAATTCAAAAATATCAGAAAACGCC
AAaAAATATTCAAATTGTATAGGACAACAGGTTTTCTCTTGGAGATATCCGTCAGaAAAAAGTCTAGaAA
AAATAATTGAAGAAAATAAATTATATCCTATCACCATTTTAAATCTGACTTCAAAAGAATTGGGAATTTt
TTATGGCATTGATTTGATGATTGCAAAAGATCTTCTGGATTTTGATGCTGTAAAATTATCTGAAAAAACT
GGTATTGGTACTACTAGAATACATAATTTACAAATGATGGTAGaAAAAATACTGCAATTGTAAGTATGGT
TTCTAATATTTTGCATTGTTCACTTGTCATTTTCTATGATGAtTTTTTACCTCCTGTTTTTAACCTACTT
TGATTTAGCGTAATCATGACTAGTGATCCTTTCTGCCATTGTGGCTCGTGTGGTCATGAAACAGTGTCAG
AATGCTATTCAAAACAATGTTCTTGTTGTTTGAGTGATCATCAGGGACCTTTTGGAAAAAATAGATGATG
CTTATCTATTGACATGATTTTTTAACTAAAATTTTATTTTGAACTGCTATCTAATTTTACATCGTTAAGt
TTTTTAATATTTGTTGATGATTTTCGCATAATCTGCAGTTTTCTATTTGTGAGTATATTAGATCTTTTTG
CCAATGAGCATTAAACAATCTACATTCTGGTTTATTACAAAATGCATCTGCTGTTTCATAGTAAAATATT
GCCTGTAGTAGATATCCTTCTATGATTTTTGATAGTCTATAATCATTGTATTCCAGGTATGTTCCTTTGT
ACTTTTGTTTAATGGTATCAACATTTATGCCCTGAGTGTAATTTGCCATCAATTCTAAATAATACTCTCT
TGGCTTTGCAGGCGCTTCGATTATTCCAGTGGTGGAAATTATTGAAGGATTGGCTCCAATTAAGGCCCTT
CCATGGTATCTGTAATCGTTATAGTCATAAGTACATGTTAATTTGTTTGTAAAGAATATGTGGAATGAAT
CTGAATCTCCATCTGGGATTAATTCTGTTAGAATTTTTTGAAGTTCAAATCCATCATACATGATAATATT
TTCTGTTTTTGAAGTATTCCTGATGTTTTCTTGCTCAAACACAATTTCATCTCTGTTTGGAATGTGTCTT
TCAAATGGTTTTATGAGATTAAAAATTCTGCAAGATGCAATTTTTTCAGCTGTGTCCTTTTTTGAGTATT
TTAAAATATTCTCTCTTTTTTCTACTTGCACTGTAAATGTTTGTTTTAGAAAATCAACTAGTCTTTCTAA
TTGAATTTCAGAAATAGCAGGTTCATCATACAAAAATATTTTCGAAATCTTCAATGATTTGATAAACTAT
TGATTGTTTATCTTTCTAACTCTTTAATTTTCTCTGCAGTGATTTCAGCAGCTCTTCTGCCTGAAAATAA
CATTGAGCCATATGTTGGACCCATTCTTGCAAGTCCATGTGTTTCAGTAACTGACATTCCTGCCGCAACT
AACCCTGGATACACTTCTCCTGTTTTGTGAACAACGTGTTCTTCACCTTCATTAACATACATTGGATTCA
TTCCCTTCCATTCTGCTAACCCTCTATCGACCAATCTTTTTACTGCAACAGAATCATGACCTGATGCATC
AATTATCATTTTTGCTTCTAATGCAATTGGATCCACACATGTAATGTTTCTTGGTAATGCTGAAACTGGC
ATCCAATTCACAACAATTCCTGCAACCCTGCCATTTTTCAATACTAAATCATCAAACTTTGTAAGATTAA
GAAATTTAACTCCTGCATCACATGCTGCTGCAATTAGCTTTGAAACTGCATGTGGTCCAGGTGTAATGTA
TAGTCCATCTGAAACTTTTTTGTATGGTACTCCTAATTCATCCCATATTTTTTGAGCAGGCTCTCTTACT
GTAACTGGATTCATCATGTAGCCTCCTAACCAATAGCCACCACCGAGATAGTTGTTTTGTTCAACTACTA
ACACTTTGAAACCCATATTGGAAAGATCTCTGCTAGCAGTTAACCCTGCAGGACCTGCACCGATAATTAT
TACATCTGACTGTGCCCTATCAATTAAAACTGCATGCCATTCGTTTGCAATTGCACGAGTAATCTCTACT
TCACTAACATCTGTGAATATCTTTTCTGATTTTTCTGCAACTGTGGCTTTTTGCATGAAAAAGATACCTC
TGAGAACCAATTAATACTTTACCACATGTTTTTTCCACTTTGGAAACTTATGTTGCTGTTTACTTTCTAA
AGATCCTCTATACTTGGAACTATATTTTCAGCTCCATCTATCATTGCAAATTCCAAATACCCGCCAACCA
AAAGCAATGCCACCACAATTCCTATCTCAATTGATGTGATTAATAACTGCGGTTTTATTGATCTATGTTT
GATAATTGCATATATTATCATGTAGCTTCTCGAAATTCCCAAAGAATATGCAACTAACTCCATTATTCCA
AATGGCGAAAGATACAAAATTGCAAGAGGTGGAAAATTTGCCAATGCAGGAATTGATGTCACAATTGCGG
CAAATGCAAAACCCGTTGACCACCCTGCGAATAACCCCCAAACTAATCCAAATCCTGGAATAAACATTGG
CAGTGCAATTGTCAAGTTATGGACAAAAATTCCGAACCCATCAATTCCATCAACAAGATTGCTGAATTCA
TCTAGAAACATGGCAGCTTCTTCTTCATTTACTGTACTAATTGCACCGATTTGGTAAACAGCTGAAAATA
ACCCCATAAAAATaAAAAAAGTCAAAACTCtTTTTTTGTTGAACATTAAACGAACTTCTTTTTTAGATTA
TTTGAGCATGTCTGTGtTTTTTTCAAAAAGTATTGTTTTCACATCATGATTTCTTAGGAGAACCTAATTC
TATGATAGTTATTTCTTCATTAGGAAAATTAATGTATCTTCATGTAATTCTATCACCTAAACTTCCATAT
ATCAAAAATTTATATCATAAACCAAAGAACTTTCTATTGAATTGACAATATCTAACCTTAAGCAGGCATA
TCCAGATTCATCTAAACCTAAAATCAATTGGGCACGTATAGAAGAGGCAGAGAATTTTGCAAAAACTGTA
AAGTTGTATCGTCAAGGCAAATACGACGAAGACAGCTTTAGACGATTTAGACTGCAACATGGGGCATATG
GAACTAGAATGACTAGTGATTATGCCATGGTTAGAATTAAACTCCCAGCAGGGGAAATTTATCCAAATCA
ACTTGAAAAAATATCTCAACTAAGTGAGCAATTCTCTATTGGTAGTGCTCATTTCTCAACTAGAGAAAAC
ATCCAATTACATTGGGTAATCCTAGAAGATGTATCTGAAATTTTGCGAGGTTTGGCAGAAGTAGGTCTTA
CATCACGTGAAGCATGTGGAAATTCTGTAAGAAATGTAATGTGTAGTCCTTTGTCTGGAGTTTGCCCTGA
TGAAAAATTTGATTCAACTCCATATGCACTTGCAACTGCTAGATTCTTTTTAAGAAATCCATTATCTCAA
AACCTTCCAAGAAAATTCAAATTCAATTTTACATGTTGTGAAAAACATGGTATGGTAAGAATGGTTGATG
TTGGTTTGATTCCACAAACTAGAGATTTGAACGGTACGCTACAAAAAGGATTTAAAATATTTCTTGGTGG
TGGATTAGGTAACAAATCATTTGTGGGTCACCAATTAGAAGAATTTACTCCTGAAGAAGATCTATTACAC
ACATCAATTGCTGTACTCCGAATCTTTGATAGAATGGGTGATAGAAAAAATATGGCAAGAAATAGAATGC
GTTATCTTGTAAATGATATGGGATGGGAAAAATTCCAAAACCTTGTACTAAAAGAAAGGGCAATAGTTAG
AGCAACACAGTCTGTAATTACCCAACTTGAAGTTGATCATACCCCATCTGTAATAAAAAGACCGATAAAA
ATATCTGATGAAAGTGGCAGTCCAAATCCTGATGGATACAATAGATGGCTAAAGACTAACACCCTAAAAC
AAAAACAATCAGAATACAATTCTGTGTTTATAACACTTGAGGCAGGTGATATTACATCTAGTCAGATTGC
TGCATTGGCAACAATAATCCAAGAATTCTCATCTGAAGGCCATGCAAGAGCTGGATTTGTTCAAAACATA
GCATTACGATATGTTCATGATGATGACTTGCCACGTTTGTATTCTAAATTACTTGAAGTAGGTCTTGCAA
AGTCTGGAGCATTAACAATGGCTGCCCCAATTGGATGTTCAGGTACAACTTCGTGTAATTTGGCTTTAAC
GAACTCTCATAGATTGGCAAAGGAGATACAGCGAAAATTCCTTGAACTAAAACTAGATCAAGATGATGAT
CTACGTGATTCTTCCATTAAGATAAGTGGATGTCCTAACTCCTGTGGTCAACATGGTATTGCTACAATTG
GATTTTTTGGAGGAGGTGCAAGAATTGGAACAGAGATGTATCCAAACTATCAGATGTCTTTGGGAGGACG
CTCAGACGGAGAGACAATGCTTGGTGCAACATGTCATAGAATCCCTGCAAAAAGAGTAATTCCAGTAATT
TTAAAAATTATAGAGCTATTCAAACAAAACAAAAAATCTAACGATACCCTTCAAGATTGGATTCATAGGA
TTGTAAATGGAAAAGAAGAATCTACTATAAAGTCAGTTCTTGATATGAGAAAAGCTTTAGATCCTCTAAT
CATTCCACCAACCAAAGAATCTGATCCAGATTTTTACAATGATTATGGCAGTGATTCTAGTTATCATACA
AAAACTGGTAAAGGTGAATGTGCTGCATGAGCCAAGAAAAGACTATCAAAACAACAACTGATGTTGATTT
ACTACGTTCTGAAATTAGAGATAAAAGTGTTAGAGTAATTGATGTGAGAAGAGAAGATGATTATAAACAA
AGTCATATTCCAACAGCAGTAAATTTACCTCTTGCAAATTTATTATCTGATGATACTCCAGAGCGAGTCT
TAAAACTGGTAAATGCAATGGGGATTTCCGATGAAACACCAGTAGTTGTGTATGATGATACTTTTGGTGC
ACTAGCATCTCGAGTTGCATGGACATTAGAATACCTTGGTCACTCTGACGTGTCTTTGCTTGAAACAACT
TTTAGTAAATGGAAATCACTTGGTTTGGAAAATGACAATAAAACACCTGAAGTAAAAAGTGCAAATCATT
CTATCCATCTGAAACCTGAAATATTAGCTACATCTGATTATTTGGAAACATCAAAAGAAAAATCTGATGT
AATCCTCATTGATAACAGGGAGCGACTAAACTATCTAGAACAGCACATACCAGGTGCAATTAGTCTGCCA
TATAGGACTCTTGCAACTTCAGATAAGATTTTACGTCCAAAAGACGACATGAAACGACTTTTAGAGAATA
GGGGGATTTCTGGTAATTCTGAAATTATCACTTATTGTGGAAGTGTTGGGACTCTTTCTGGTTTAGCTTA
TTATGCTCTAAAATCAGTTGGATTATCTAATGTCAAATTGTATGTGCGTTCTTTTAAAGAATGGAAAAAT
CTTCAAAAACCAACTGCAAAACAAAAAGACGCAAACTATTGGGATTTATCAGCAGAATAATTTCATGCTA
TCTCATTTCTGAGTTTTTTAGTAATTGTAACTTCTACGTTATCAAAAAGATTTAGCATCTTTGTTTTGTT
TTCAATGAGATAATCTACCCCTCTATCTTTTAATCTGATCTTCCATAATCTGATCTCTCTATGTTCTTCA
AAGAATTGTTCAATCATTTGCTCTCCTGATTTTGCTGGATCAATAAACTCTTCAAACAAATCCATGGTTT
TATCAACATCCTCTTCTTCTATTGATTCTCTTACTGCTTGAATTGCTTGACTAATTTCTTTAAGATTCTT
GATTGGTTTTGGTAGTTGTTTTCTTGTAATTCCAAACAATCCTTTCTTCTCTTTACCCAtTTTTTCTGCA
ACGTCAGCTGCAAGATCATATATTGGAATTTTACTAAGACCATCTCGTTTTTCATGTTGAACAATTAGGC
CTTTCTCAAGTAATTTTCTTAATGCATCTAATGCATCTGCCTTGTCAAGATATGTGGTCCATACAATTGC
CCCAAGTGTATGATACCCCTGTCTAATTGATTCTAAAACAACTACCTCGACAATTCTTTTGAACCCTTCT
TCAATTTTCACATTTGTAAAGTCTTTGTCTCTAATTGATTTTCTAGCATTTTTTACATCAATCTCAATTG
AACGCTTTAATGCTTCCAATGATTCTGGTACTTGGTTTACAAGTGACAAAAAACATGCCTTGTTGTACCA
TGCCATTCCATATGTTGGATCTGACTCCACTGCTTTCTCAACTGCATCTAGTGCTTTTGAATAAtTTTTT
TGCTCATAATGGACTAGTGCTTTGAGATTCCAAGCCTCTGGATTTGTAACGTCAATATCTAAAATTTTAT
CATAAATCTTTAATGCCTCACCATATTCTTCTAAATGAAATCTCACATATCCTAATTTCATTAAAGTCTC
AATGTTATCTGGTTCTATTCGTAAAGCCTGCTCAAAAATAACTGCGGCATCCTCCAGCTTTTCATCAGCC
ATGAGATTAACTCCtTTTTTAAATAATTTTTTACGATTATAGTCAGGATCAACTAGGCTTGTCTCTTCGT
GATCTTTGATTTTAGCCTCTATTTCTTCCTCTTTTGGCtTTTTTTGAAACGGTTTCTTCACTAGCTCAAA
TTGGAGCTTTATTCTAGATAAATACTATCCTGAATTGAGCCTGATTCTAACTTTTTAACAATATGATAAA
GTGTTACTCCACATTTGTAGTGATAAAAATGAATTTTTTTGCACCAAATACAGAAATACTTGGAATTTAC
ACAAACGATTATGTCATCTCGTCCAAGATTGGAAGTCAAAGGACAAGCTCCATTCAAACAATCTGGAGTT
TATGAGGTACAGATCTCAATTACTACCTCAAAACCTTCACCTGAACAAATTAAAACTAAAACTTTCTCTT
CATTATGGAAAGGTAATTTTCATCTTAGAGTATCTGATGGAATTTTTTCAGAAACTCTTGGGACTGATAC
AAATCCAATTCCTTCATCTGTTTCTGAACTTGATACCATTTGGATCGTAGTAGTTGATCTTTTCTCTTCA
CTACATTCTGTATTTGATGTATCTTTAGGAAAGTCTAGAGACACTAAATCTGACACTAGAGATAGTAAAC
CCGAACATCGAGAAACTAAACCTGAAATAGATTCTCCAAAACAACGTGTTTCAAAATCAATTTCTGATTA
TTCTATTCGCGGTTCTGTAGGTGACAGAGGAGACAAAGGTCCAACTGGTCCACAAGGCTCCATTGGAGAC
aAAgGTcCAcCCgGTcCACaAgGAGACaAAgGTcCTACTgGTcCAcCCgGTcCACaAgGAGACaaAgGtc
caActgGtcCaccCGGTCCACAAGGAGaCAAAGGCTATCCTGGAGACAAAGGTCCACAAGGCGATAAGGG
AATTACCGGTGACAAAggcgacaaaggcgacaagggaatcacaggt

>Nlim_contig19 [organism=Nitrosoarchaeum limnia] [strain=SFB1]
TGAAAGAGGTCCAATCGGTCCTGAAGGTCCTACAGGTGAAAAAGGTCCACAAGGTCCACAAGGTCCACCA
GGTGCAAAAGGTCTAACCGGAGTTcCAGGCCCAATTGGTGaTaAGGGAGAAAAAGGAACACAAGGTCCAC
AAGGCGACAAAGGTCTCACAGGTCCAACTGGTCCACAAGGTGAAAAAGGTCCACAAGGCCCACAAGGCTC
tCAAGGTGAAAGAGGTCCATCAGGcCCAATTGGTGAAAAAGGTCCACAAGGTCCACAAGGAATTCAAGGT
CCACAAGGTGAAAGAGGACTAATTGGCCCACAAGGTCCAGCAGGTGAACAAGGCCCTGTAGGTGAACAAG
GTCCAGTCGGTCCGGCCGGTCCTAGAGGTCCTCCAGGTCCACCAGGAGAAAAAGGTCCAGCAGGTGGAAT
GTCTGTTGAACAAAAAGCACTGTTCAAAGAATTATTAGAAATAATGACTAACAAAAATATTATTACTACT
GAAGAGCAGATTAAGCTAATGAGTTATCTTTACTAATGTTGGATAGTGTGAGTTACTAATGAGTGAAAGT
CCTGAGAAAATAGAATTTAAAATGTTAGATTACAAACGAATTGAAAATGAATATGTCTCATTTGAGTTAG
AAGATGGAACTATTGTTAAAGTTAAAGTTGATCTGGATCGTGTTGGAATAGCTACAAATTTTAAAAATCC
CGACGGTACTCCTCATTATGCCATTAACACTTCTGTAAAATTATCTATCACACCACCTGATAAGACATTT
ACCGTTCAGAAGAATTCCATTAAAGGaAAAAATACACAACCGCCTAGCCAAATGTTCTCATAAAAAACAC
ATCTTTGTTATTTTGACAAATCTAATATGATAACAAATGTTTGTAAAATAATTGAACATTTCAATAAGTA
CTCGATTATAGTCGTTTATCATCTATGAAAAACTACGTGTATCGTTAAAAACACACCTTTTTGTGATATG
TGTTGACTATTTGTTCAAAATGTAGAAAAGTAAACATCAAGAGTACAGTTAGATGTTCTAACTGTAATTC
AAAAATTAATGAAAATTAGTAGATCTGGAAAATTGTTCTTTCCATGTTTTTAAAATACTCTGCTAGTTAT
TCAATGTAATaAAAAATATCTAACAATTTTAAAAATTAGaAAAAGGAAAAACAAATCGTCATTAAATGAC
GATTGTTAAtTTTTTGACGTTCTTATCGTCTTTTAGCTGCTTTTCTTTTTGGAGCTGCTGCTTTTCTTTT
TGGAGCGGCTCGTCTTTTAGTAGCTGCTTTTCTTTTTGGAGCGGCTCGTCTTTTAGTAGCTGCTTTTCtT
TTTGGAGCTGCTGCTTTTCTTTTTGGAGCTGCTCGTCTTTTAGTAGCTGCTTTCTTTACGACAGTCTTTC
GAGATGTACGTTTAGAGGCTGCTTTTCTTTTTGTAGCCATTAATAAAATGGCATTTTCATCGTTTTTCTA
TAGTACGACTAAACAAAATTACACAATTTGATTACTATTTCTAAACGAAATTTTGATCATTATAATTTAT
TTCTGATCCAAAAATTTCaAAAAATAtTTTTTTATCGATCAATATTTTTTTCAAACTGTATTTTCTaAAA
AAAACAGAATTATTTTGTGATCGACGCACATCTTTTGTTCGTTTTTTCACAAAAACTAAAATCATTTTGt
TTTTTCATATTCTTTTTTTGAATATTGTATTTTATTCTGTTCTATTTTGCAAATGAAATTTAAAAATTAC
ATCCCACGCGCTTTGATTATTGTCAAAACATCTTCATCTTGTACAATGTGGTCTAATCCCACACGTTGTC
CGCCAAACTTTACACTTTTCCCCCAAATCATCCCATATCTAAATTGtTTTTTCATATTGCGATGTAATTT
GTTACAAATGTCTTCTACTGTGTCTCCCTCTCTTGCAATTAGTGGTTCTTTAAAATCCGTTTCACCACCT
TTTGGTCTCATATAGATTCTAATGAAATTAAGTTTTTCATAGATTTTTTCTTTTAGTAATTCTATGTTGA
TATCTGAATTTGCAGAAACTTCGATTACTTCTGATTTTATTTTTGTTTTTAGATCTTCTAAAAATTCTCT
ATCTACTAAATCTATTTTATTTAATATTGTAAGTGATTTTGAATAACTTATGTTTCCAGCAATATGATCT
GCTAGCTGCTCAGATGTAATGTCCTCTCTGACTACTACTCTTGCACTAACTATTCCGTAAATGTGTAAAA
TATCTTTTAGATGTTGTTCTGAAATTTTTGTTAATTTTACCTGTTGTGCAATTGCAATGCCTCCCATAGG
GGACTTTTCAACAGTGATGTTTGGAGGCAGTCTGTTTAACCTAATTCCTATATTTCCAAGCTCATTGACT
AACACGTCTTCGTGAAATGGTTGAAAAACATCAAGAACAAGTAAGACCAAATCTGCAGATCTTGCAACAG
ACAAAATTCTTTTTCCTAAACCTTTGCCACTTGATGCTCCTTTGATAATTCCTGGCAAATCAAGAACTTG
AATTTTAGCTCCTCTATAATCCATCATTCCAGGTACAACTGTTAATGTTGTAAATTGATAAGCACCAACT
GCAGATTTTGCATCGGTTAATTTGTTTAACAGTGTTGATTTTCCAACACTTGGCAATCCAATAAACACAA
CTGTGGCATCTCCCGAACGCCTTACATCGAATCCATCTGTCTTTACACTGCTTTTTTGAATCTCTCTATC
TTCTTGCTCTCGTTTTAATTTTGCAATTTTTGCTTTTAGCAAACCAATGTGGTGGTTTGTAGCTTTATTG
ATCTGAGTCTTTGCCATCTCATCTTGAATGGCTTTAATTTTTTCAGGAATTCCCAAATCTATTCATCCCT
TTTACGATTCTTTTCAAATAAAATCCTATGATTTTTCTTAATGTTCATTATTCTTGTGATTGGAATTGTT
TGAAAATTATTTGATTCTTTGACAAACTCCTTCAATGATGTTTCTCTCAATTTTTCAAAATCTCGATAGG
TTACTTGGTATGACTCTACATCATCTGCAAATATTGCTTTGCTAAATATCTCTTCTATGATTCCtTTTTT
TGTCATATCTTGATTTACTTTCTGTTTATCCGTACTCTATTAGGCTGTTTTTTATTGATGTTTTATGCAA
TTACGTCGGTATTTATCGTAGTTTATCCAAAATAAGTGACTTGGTTACCTGTGACAAATGTTATCATGAA
CATCATGACCAGTGTATGGGAAAAGCTGGGATGTTTGAATGTGATTGTAAGTGTAATTTGAAAAATTAAT
TTTAGATATTCTTTCGTTTAAATAACAAAGCGTTCTAAGTATTATATGCCTCAACTACAGATCACTGCTG
AAACGATGACTAGAATTAAGACAATTACGGGAATTAGCCATGTCCGCGATGGCGATTTTATGGTAAATGA
ATTGATCGATATTTTAGAGCAAAAAATTCGTGAAAGAAGATAATTCCAGAATTTAAAAAAGTGAAAAATT
AAAGTATTTGAAAATTTACTTTATTATTCTTTATAATGTACTAGTAGTGAATCTGCCATTACTGGATGAA
TTGATACAATGTTTTCTCCTTTTTGAGCTAGAAATTCATTAACTACGTCTTGGAGAAATACTCCTTGGGA
TAAtTTTTTTGCATCAAAATATTTGATTTTGTGAATCATTGTTAATTTTTGCATGAAGATGCTATTAACT
ATTCAAATTTCATTTTAGAAATTAACAATAAATAACAAGAAAATACATCTAATTCATGTTAGCAGTTATA
ATCATCACCCTTATGATCTCTGTTCCTATTGCTATTGCGGGATACTTGACATACCGATTAGTCATATTTG
ATTATTGGTGCAATAGATCTGTCAATACAACTTTACAAAAATATGATATTGAAAAAACTCAATTTCAGAT
AATAAAAGAATACTATGAAAATAAAAGAGAGCATATATCTGAAAAGGAAATATCACAACTTGCTAAACGA
TACAGGCAAAAAGAACCAGAACAATTTCTTGCAATGTATGATTCTATTAGAGATAAATCAAAAACCGAAT
AAATTGTCTATCTAGTTGGTATTTGAATAAATGGTGTTCCACCTTCGCCTACGACTAATGGTAGTTTTCC
ATCCCAAGCTTGTACTTTAAGCCATTCTAAATAATTTGGATTTTGAGCTAATGCATCATTGATTATTCTG
ATTGCCTCTGCCTCACCTGATGCTTCTGCTACATTTGCCGCAGCAATGCCTTTTGCTTGTTGCTCTTGCT
GTCTTGCTTCAACTTCAATCCTTCTAAGATCGTTTTCTGCTTTGAGTGCTTTTTGTTCAGCCTCGACTTT
GGATTCTATAGCTTGTGAGAATAACGGAGAGAATTGAAAATCAGTAATGGAAATGGCATCTGTGCTGATA
TTATATGGTGTTAAACGTGCAGTGATTTCTGTTTCTATGTCTGCTTTTACAAGTGGTCGTTTTGTGATCA
ATTCCTCGGCATTATATTTTGCAGTGATCTGCTTTACGACTTCTTCTACTGCTGGCTGAATGATTCTACT
TTCATAATCCAATCCTACTTCTTTATACAAAACATGTACTGAATTTGGAGATGCTCTGTAATTGACAGTC
ACTTCAGTAGATACTGTTTGAAGGTCTCTTGAAGCGCCAGATGTTGCTTTGACAAATTTGAGTGTCCTAA
CTTCCATGTTTATCACTTTGTCTTGGAATGGTACTACAAAATGCAATCCTTCCTCCAATGGTGGAACAGT
TGTGTCTACAGCACTCCAGTGTAGTAAAACTCCTCTGTTTCCAGCTTCTACTATTTGCACTGCTGCTGCA
GCTAATGCCGCAATTATGATAAACCCGATAATTCCAAGAATCAGTAATTTAGCTTTTCCAAAATTAACAT
CAATTTTTGGTTGCTGATATTTTGACAATATCTTATGTTATTTTGACTATACATATACCCTATTAATTAT
TAATCATGGATTTAtTTTTTAATAAATTATCTATTTTGAATTATTCAAATTAATTTAATTGTAAAAGACA
ATAATCAAATATGATGCAATATC

>Nlim_contig20 [organism=Nitrosoarchaeum limnia] [strain=SFB1]
GAAACTTCACAAAACATTCTTGTCTTAAGAGTTGAATCACATCCTTCTGGATATCTGAATTTTTTTGCAA
ATTGGGAAAAGTTAAACCAATTAATTTTATCTGAATCTGATTTAGACGAGTTTGGCTCAGTTGATTTGGG
GAAAAACTCATCAATAGTAGTCGAACATACGAGTGTCAACCCTAACAAGGCTCTACACATAGGCCATATA
CGAAATATCATAATTGGTGATACCATTGCCAGAATTTTaAAAAAATCAAACTATAAAGTAAACGTGCTAA
ACTATGTCGATGATTCTGGATTACAAGTTGCAGACATCATTGTAGGTTTCACATACTTTGGTTTTGAACA
AGAACCTCCTGCAGGGAAGAAATTTGATCACTATTGTGGTGATGATGTTTATGTTAAAACAACTGAAAAA
TATGAACATGATTCTAGTTTGGAGGAGATTCGAAAAAATGTTCTCAAAGAGCTAGAAGATGGAGATTCTC
AAACCGCTCAATTTGCAGACAAAATAACACGCCGTGTTTTGGAGAATCAACTGGAAACTTGCTGGAATTT
TGGTGTTTATTATGACTGTCTTAATTTTGAATCACAGATAATCCGTTCAGGACTATGGAGTAAAATCTTT
GAAAAACTCAAAGAAATGTCACTAATAGAGTTTGAATCCGAAGGGAAAAATGCAAACTGCTGGGTAATTC
GCGGAGAAAATAATGAGGAAGACAAGGTTATCGTCAGAAGTAATGGAACTGCAACATACATTGCAAAAGA
CATTCCATATGCTGCATGGAAACTAGGATTACTTGAGGATCCTTTCAATTATCAAAAATATGAAAAGATA
CAACCCGATAATCGCATCCTTTGGCAAACAACTTTGGAAGATAGTGATGAGCAAAAACAACATTTTACTG
CAGACAAAGTAATCACTGTGATTGATTCAAGGCAAGCAAGGCTACAAAAAATCATTACAACATTGATGTC
TAAATTCAAATCTGCTCCTGACGCATATGTTCATCTTGGATATGAGTCTGTAACTCTAAGTGCTGATACT
GCACAAACACTTGGATTGGAAACTGATGGCAAACAAGCCCAAATGTCTGGAAGGAAAGGCCTCTACGTCA
ATGCCGATTCTGTATATGATATTTTaAAAAATAAAACAATTGAAGAAACAAAGAAAAGACATTCTGAGAT
GGATGATTCTGAAATTCAAAAAATTGCTCATATTGTATCAGTCGGTACACTGCGCTACGAGATGATTAAA
CAAGACTTGGATAAGATTATCACATTTGATCTGGTAAAATCACTTAGTTTGGAAGGTGATACTGCATCTT
ACATACAATACACACATGCAAGAGCATCAAGAATAATTGAAAAATCTGGTCGTTCTCCTTCAATAGATGT
TGACTTTTCCTTGTTAACTGATGATTCGGAATTGGGACTGGTCAAAACCATTGGATTATTTGAACTCGTT
GTATTAAACGCAGCTCAAAATCTATCCCCCAAAGTAATTGCAAGATATTGCCATGACTTGGCTGTATCTT
TTAACTCGTTTTATGAACATGTTAAGGTTATTGATTTAGGTGATCAGAAATTAGAAAATTCAAGATTGTG
TCTTGTAAATTCTTTTAAGATGACTCTTGAAAAATCACTTGGATTGCTTGGAATTGAAGCACCTGATAAA
ATGTGATTTTCTAAAATTAATAAAAAAATGATTTAGTGGCTATGCCCACAGCCACAGGAATCATGACCTC
CATGTCCTTCTGATGCTTGTCCTGCACATCTGGAACATTTGTCTGCACCTGTTGGTGAGAAAAATCCTAT
CCCACATGATACACATTTCATATTTGTCATACTGTAACTGGAAAATTCCTGTATTTATTGAATACGAATT
AGATTTTTGTCATATGATTGCTTTTTTGTTCGATTCACACAAACTATTATTCTTATTTTCAACAATCAAT
CTAATTTATGGTAACTACCATCTTAATTGTAAATAAAATTAGAGAGCAAAATGATGAACAAGTAACTCAT
CATGAAAAAACAACAAACTCATAAACCAGTATTATGATTGATTGTTTTTCTTATTTTTAATTATAGATAA
AAAGACAAATCTTAAGGTAGATTATTCTACTAATTGTCTACCGCAGATTTGACATTTTGGATGAAGCACT
TTCATTGCATAGTCTTGATTGGCATTTACTTCTATGCAATTTTTACCGCCATCTTTGCACAAATGACAAT
ATGAATTTACCATGGACTAGATATGTTAATTTAGATAATATCGGTCTGGGTGTGACAGATAAACAAACAT
GGAGGGTTTCTTTATTCTCCAATTTATCTTCACGTGATGGCTTATACTACCAATTTGTTGTGGATAATAT
TCTATTGCTATACCAGTAGATTCTTATCTAAAAATTTCTAAAAAAATATCATGACAAAGATTAAGCAGAA
TTCCCCCGTGCTGTTTTACTTTAACCAATCAAAGAAATGGTTGGTTAAAATCTCAAAAAAAGATTCACTT
CATACTCACATAGGTGTCATCAAACATGCTGATGCTATAGGAAAAGAATATGGTTCTAGACTAGTTACTA
ACAAAGACAAGTATGTCTATCTAATAGAGCCAACCATGTATGACTATGTCATGAAACTTCAGCATGGCAC
ACAAATTGTTTATCCTAAAGACATTGGTTACATTATAGCCCGCGCTGGAATTGGGAGTGGTCAGAAAATT
CTAGAAATCGGCACTGGAAGTGGCTCTCTTACATCATTTGTTGCAAGTGTTGTAAAACCACGTGGTCATG
TCTATACTTTTGATGTAGATGATAATTTTATGAAGATAGCTGAAAAAAATaTCaAAAAATCTGGCATGTC
AAAATATGTGACTCAACAAAAATTAGACATaAAAATCGCaAAAAAAATGCCAATAGAAGAAGCTGATGTT
GCTTTAATTGATCTTGGTGATCCATGGACTGTATTACCTCAAGTCAGAAAGATGCTCAAAGGAAGTGGCT
CCGTCTTTGCAATTTGTCCTACTATGAACCAACTAGAAAAATTAACAATTGCACTAGTTGAAAATGAGTT
TACTGACATTGAATCAACTGAACATATAATTAGAACAATTGAAGCTCGTGAAGGAAAAACTAGACACTCT
TTTCAGGGAATTGGCCATACAACATACTTGTGTTATGCAAGAAAGGCATTTTTTGGTAGAGGTTCTAGGa
AAAAATCTGATACTTTACCTGAAGAAACTCCATCTGATGTTGAATCTGAAGAATCCACATAAGTTCAACA
TATGGAATTGAAACAAGATTTATTCCACTTGCTTTTAGTATACCTGTATTGGTTAGAAAATTACTTACTG
CAACTCTAGTTAAAAAATTCATTCCTGCACGAAAAGCAACCTCTCGCAAGGGTGATAATGGAACCGTGCT
GGTTATCGGTGGAAGCTACATCTATCATGGAGCTCCAATCTTATCTTCAATTGCTGCACTGCGATGTGGA
GTTGATTTGGTGTATACATCAGTCCCAAAAGTCAATGTTACTCCAACTCGAGCTGTATCTCCAAATCTGA
TTGTAATTCCACTAGTTGATCAAAAATTAACTCGTGGCGCTGTAAACAAACTTCTTGGAGCATTGCCTCA
TAAGCTAGATTCCGCTACAATTGGAATGGGTCTTGCAGTACAAGAAAGGGGCTCTTTGTTACTTTTGATA
AAAACTCTATTGGATAGAGATGTAAGATTATCCTTGGATGCAAGTGCCCTTGTTCCAGACGTGTTGCCCT
TATTGCTAAACAAAAATGTCGTAGTTACTCCACATGCAGGTGAGTTTAAACGATTATTTGGAATAGCCCC
TCCAAATTCaAAAAAAGAGAGAATTGCATTGGTTGaAAAAAATGCCAAAGATAATGGAATCACTGTTTTG
CTAAAAGGTGCAACTGATGTTATTTCAGATGGTACTACTACGTATCTTAATGAGaAAAAAACTCCTGGAA
TGACTGTTGGTGGAACTGGCGACGTGCTTTCTGGTCTGGTTGCTGGAATGCTTTCAAAAAATCGTAATGC
TTTGGAGTGTGCAGCAGCTGCAACTTTTATCAACGGAATGGCAGGAAAAGCAACTCAAAAGAAATTTGGA
TTGCATATGACTTCAATGGATCTCTTGGATGAACTTGCAAATACTATGAAACCATTTGATCGAATAGTGT
GAGAAAGATGAATGCTCTCAAACACATCGATACTCACATGGATGGTTTAATCTCTGAACTACAAACACTA
ATTCGGCAACCAAGTGTTTCAGCTAAAAATGAAGGCATTGAAGAATGTGCAACACTAGTaAAAAAAATAC
TTGAAAAATCTGGAATAAAATCTGAAATTCTACGTATAGGAAATGTGGCACCAATAGTTTATGGTGAAAT
AAAATCAAAGAAAAATCCAAACAAAACTTTGATGTTTTATAACCACTATGATGTTCAACCTGCAGAACCG
TTTGATTTATGGGATGACCCTCCATTTAGTGGTAAGATAAAGGGAAATAAAATTTTTGGAAGGGGCTCAT
CTGATGATAAGGGTGAATTAATTACAAGAATTAAGGCAGTTGAGGCCTCTCTAAAAACAACAGGTGATGT
TCCATGCAATATTAAATTTGTAATTGAGGGTGAGGAAGAAACAGGTAGTGCTCATATTGATCAATATCTa
AAAAAATACAAAAAGAAATTTGCATGCGATGGTGTGATTTGGGAATTTGGATATGTCGATTCACAAAATC
GACCAATTATTGGTTTGGGAATGAAAGGCTTATTGTACGTGGAATTATCTGTAAAAGAATCACTCCGTGA
TGCACATTCTAGCTTGGCAGTATTAATTAAAAACCCAGCTTGGAGATTACTTGAAGCAGTTCAAACACTG
CGAGATCCACATGGAAGAATTCTTATCAAAGACTGGTACAAGGAAGTAACACCTCTTTCAAAAACTGATT
TGAAAATAATTTCACAGGAGCCATTTGATGAACAATCATTCaAAAAAGAATTTGGAATCAAGTCTTTTAT
AGGTAATATGCATGGACTAGATGCaAAAAAAGCACTAGTTGGTGGTGCTACTTGCAACATCGCAGGATTA
CTTTCAGGTTATACGGGAAATGGTGCAAAAACTGTACTTCCTGGAGAATCTCTAGTCAAGATTGATTTTA
GATTGGTTCCAAAAATGGACCCTaAAAAACAAACGCTTCGATTAAGAAAACATCTAAAATCAAAAGGATT
CGGAGATGTATTGATTAAAGTTTTTCATGGTGAGGCAGCTGCTAGAACAAACCCCTCTGAACCATTTGTA
TCTAAAGTCAAAGAGGCAGCTGATCAATCATTTGGAAAATCCATTCTAAATGTTTCAAATGCTGGCACTG
GTCCAATGCATTCTTTTGTTAAATTCTTAAATGCTCCTTGTATCTCAGTTGGAAGTACTTACATGTTTGC
ACGCATCCACTCCCCAAATGAATTTGCAAGAATTGATTTACTAAAAAAGACTACGAAATGTATTTACCTT
ATCATGGaAAAATTTGGAAAAGATTAGTGTAGACATCTAGGTAATTTTTTAGCAATATGTGCAATAGATA
TTCTTCCTGGACCCGCAGTGATTACCATCAATACCCCTGCAAGAATTAACAGGTCTATCGCATATCCGCC
ATTACCAGTAAGATTTGATGCTCCTTTGACTACAAATATTGCTCCAAGCATAATTATTGCAAGTAGTGAC
GCTGAGATTCTACTTAACACTCCGACAATTAATAAAATTCCTCCAATCACTTCTGCTAATGCAATTGGTA
TTTGCATTTCTACTGGAATTCCCATATTTCCAAGCATATTTGCAAATCCCGAATTGAATTTTCCAGATCC
TTGCACGATGAATACTACTCCTATTGAAGCTCTGATGCCCCAATTTGTAATGTCATTTAATTTTGTCTGA
TGGATGCTGGATTCAGTCATTATGAAGATCTAtTTTTTACAGTATAAATTATTTTATCAGATTTCTCGCG
TAAAAAAGGAGAAAGCCCTTTATTATGCTCTGAAATGATTTGAATTATGTCTATGTACATGCCAGGAGCA
ACGGCTGTAGGAATTACTTTTCAAGATGGAATTGTTCTTGCAAGTGAGAAAAGGATCGCATTTGGAAATT
TTCTAGTAAGCAAGACTACaAAAAAGACTTTTCCAATAACTCCCAAAGTCGGAGCAACATGTGCTGGCCT
TGTCGCTGATATGCAAATCTTAACTTTACAAATTGCAGCCCTTGCAAAAATTAGAAAAATGGAACTAAAA
CGTGATGTCCCACCAAATACTATAGCAAAAATGATGTCAAATATGATGTATGAAAGAAGATATTTCCCAT
TATTGACTCAGGTAATTGTTGGTGGTATTATTGATAAGCCAATTCTCTTCACACTTGATCCATTAGGTTC
AGTATTGCCTGATGAATATGCTGCAGTAGGAACTGGCGCTGAAATGGCATTAGGTGTTTTAGATCCTCAA
TTCAAACCAAACATGACTCAGGAAGAAGCAATAGATTTGGCAAAAAGAGCAGTTCGTTCTGCAGCATTAA
GAGACTCTGCAAGTGGTGATGGTCTTGATGTCCTTGTCATTACAAAAGACGGTATCAAAGAATACACTGA
AAAAATCTAAATCGTAATTCCCtTTTTTGATAAATTATCAATCGATTATTTCTGACGTTCTAACTGTGGA
TAGTCTTTCCAATTTCCCAAAACTTGTCTGAAATATAATGCATATTTTTTACCACTTCCCCTTTTTCAAT
ACTGTCTAACTCTGAACTTGAAATGATTGATTTTCCAACTGCTAAAACTTTGCGTTGTGATTCTTCAATG
ATACACACTATCTTTTCTTTTTCAAATTCACTATGCCCTTTAATTCCAGGCCTCATTACATTTGCACCTT
TACACATGAATTTCACTGCTCCCATATCCACAGTTACATGAGGAAATTTCTCTAATAGTTGTGTCTCCGA
TAAAAATGGAAGATACTCTTCTCCTATCTTTAAAATTTTTAATCCTGGTCCTATGATTATTTGTGCATCA
TCTGTAATTTCATGTACCATGAGGtTTTTTGTTTTTGGAAACTCCATCCCCCATTTTTCTGAAACTGTCT
TTAATAGTTCAGCCGTTTCGCTTTTTGAAATTAAATTGGATTTCAACTTTTAACTATCTCTTGTCTGATG
TCAAGCAAATCTCTGAGTATGGAACTAGCAGTTTCCATTCCACCTGCCCCTTTTCCAATTATTGTTTGAG
TTCCAGAATGCTCTGAAGTAAATGCAATTGCATTTAATGTTCCGTTAACACATAATGGGTCATCTACTGA
GACCTCTTTTGGTTCTACAATGAGTTCTTTGTTACATGATGCAATCAATTTAATGGCACAATTGtTTTTT
GTAGCtTTTTTTATGTCATCCGTTGTTACGTTGCGTATACCTTTACAATTAATGTCAGGCATTGTTACCT
TCATATCCATCACCCAATTTGCCAAAATTACTAGTTTAGCTGCAGCATCCAATCCGTCCAAATCAAGTGA
TTCATCTGCTTCAACATACCCCTTATCCTTTGCATCTTTTAATGCCGTCTCAAATGTCAATCCTTTTGTC
ATATTTGTTAAGATGTAATTGGTTGTACCGTTTAGGATTCCTGAAAATGATGTAATTCTCTCACCTCTCA
GACTGTTTTTTGCATAGTCTAGAATTGGTGTTCCTCCGCCTACAGTTCCACTGAATTTGAAGATTACTTG
ATTGTAAGTTGCTAACTCCATCAATGAAGGAAAAGCCAATGCCAACGGTCCTTTATTGACTGATATCACA
TGCATTCtTTTTTTCATTGCAGATATTATGTGAGTCATTCCAGGCTCTGCATCTTTATAGTTGCTAGCTG
TAGTTTCAATTAATACATCAGCTTCTAGATTTTTGATCATGTCTACTCCTGACATGTTAtTTTTTGTATT
TGCATAAtTTTTTACGGTTCCAAATTTTTTCTTTACTTCAATGAGTTTGTCTAATTCCAGACCTGTTTTA
TCAACAGCACTTCCTTTACTGTCAAAGACTCCTACCACTCGTGGTTTTAATCCATACTTTGCATAAAGAT
CATCTGATCTTGAATTAAATAATTTAACCAAACTTTGACCAACAACACCAAATCCACAAAGTATTATTCT
CAAATTTTTTCTATCCTTTTTGATATCTTTTTGTAATTCATTTCTTTGATTTTCTTATCAATGACTGTGT
TTTATTAATAATTTTTGGATTCTCTTGAAAATAATTTCCGTGCTCAAAAGTAACTGATGTTTCAATCATA
TTATTCATCATTCTTATCAAGTTCAAGTGAAACTGAGTTGATACAGTATCTTAGATTGGTAGGTTTTGGC
CCATCATCAAACACATGTCCTAAATGTGCACCGCACTTTTTACAGTTTACTTCGGTACGTACCATTCCGT
AAGAATCATCTGTAATGTATTCTATTTTTTCATCTGCAAGTGGTTTCCAAAAACTTGGCCATCCAGAACC
TGAATCATACTTTGTATCTGATTTGAATAATTCCTCTCCACAACAACTGCATTTGTAAGTGCCTTTCTCT
TTAGTATTGTAATATTTTCCAGAAAATGGTGGTTCTGTACCCTTGTTAATGCATACCTCGTATTGGTCTG
GTGTCAACACCTCTTTCCATTCCTTGGCTGATTTCACAATTTTTTCTGTCATGTTTTCTCTTGTTTTCTG
ATTGTATTAGAATATTTTCTAtTTTTTAAGGTTCTTTCtTTTTTCCTCTGTTCtTTTTTCTGATTCAAAT
CTCTCTAGATCATATTCTTTTAAATCCACAAACCTCATTATTTTACTCAAGTTTGGATGGACTTTGTCTA
TCTCTTTGAACATTTGTTGTGCGACTCTTCTATAATCAATATGCCCTTGTGGTACTGTTCGTAATTCAAT
CAAGTGACATGCCTCTCTAAGATTAAATTTCATAAAATATGGATAGTTGTATGCAAAGTTAACAACATAC
TGAGCTTGCTCTGGATGTTTGGTTCTTATTTTATCAAATGTATGTTTTGTATTTTTCATGCATTCTTGGT
ACTCTTTTTCAATACCTAAAACTTTGATCTCATTTGGAGTGTTATATCCATGATCTGTTGTTAGTAGCTG
TCTTTCTAATGTAAGTGCTCTGTGTCGATGAAAATCTCTGAACATTCCAAAATTATTTAGTAAATCAAAT
GTATAGTAAACATTTTCAAATGCTCTTGATGGTCTATGACGTCTGTTCTTACGTAAGATTGTAAATGAAT
TGATTGtTTTTAtTTTTTCATCTTTCGATAATTTTTTTACTTGTTGCATTATGTTGTGATATGATGTACT
TGGTGATTGTTCATAGATTATACTTGTAATTATTTTATCTATTGCATTTTTTTCAGGCTCATAATCTACT
AGTCTTGTGGTTGTACCTGTAATCAATTCTGGTTTGATTTTCTTTGCAATCTTCTTTGATGTTATCTTGA
CCTGCCTTAGATATTCTTGGAATGCCTTTCCATACTTGTCATCTGCTCTTCGGACAAAAGCTTTGATTGT
AGTGTCTAGTTCTTTTTTGATTTTTGAGGCTAAATCTCGTTCTTCATCAAGATCTGACGCACCTAAAATA
GTTAGTAGATACTCAAACGCTCGTCCGTTACCTGTAACTCCAACATTGGTTAGCGTTGATGCAGGTAATA
GTCCTCGGAGAATGTCTAGTGCTTTTGCTTTTGTTGAACCATTGTAAATCATATTTGCTGATTTTATGTC
GCTATCTTCTTTTAGTTTGGAAAATGAtTTTTCTTTTCCATCTTTGGAGTCTTTAAAAGTATAtTTTTCA
ATTGGATATTTTTCTCTAACATATTTTATCATGGGTTCTATATTTTTTGAATATACATCAAATGAGAAAT
TACATGCGTCAACATACAAATCACTAAACTTTGATTTCATCAAGACCTGGTCTCTGTAGAATCTATATTC
TCCATCAGTTTTtTTATTCCAAGCTACATATCTTGATGATTTTTCTAAATATGATAACCCTATCCTTCTA
TCTTCAAtTTTTTTAACTGCTATGTTTGATAATCCTTCAATTGCAATTTGGGCCTCTCCTAACTCTGCAA
CTGAATCATCACCATATTCTAAGAGGACCCGATTGTAAAATTCTTCCCCTCTGTTCTCATTTTGTAAAAA
TTCATCTAAAAATATTCGTCGCATGCTCTTATCTGTCCTACTATACCTTGACATCAAAGCTCCTCGGTCG
ACTTGTCTTGGTGTAGTTATTGCGAAGACATTACCATCTGCATTTGAAAAATGATCAACTAGAAtTtTTT
TTTCATTATCTGAAAATTCTGACAATATGTTTGTCAGGTTTTCCAATTATTAATAGTCTATTTCtTTTTT
CTAATCTGTATTAGATCGGGAGATTGAGtTTTTTCCATTCCTTTGGTTTGCCATCTTAGCAAAACTTCTT
TGAATGCATTTGCATCTGCTTCATTTTCTGTATACATTAGTGCTGTGACCCATCTCCCCTTTCCTGCTTT
TCCACCGACAGAATTCATCCAAAAATTACTTGGTAGTGTTTCCATAACTTTGTTATTTGGCTCGTTTGAA
ATATCTACCCATCTTTTTGCAACAAAATTCAAAATATATTGTAATTCTTCtTTTTTAATCATATTGCATC
TTATTTATTGCTAAATTTTAAAATTTCTAAATCTTAATTTGTTCAAGATTGGAGTGTTGGAATTACCCAT
GCCTGATATTTTATGGAAAAATTGTTCATAATTTGGTAGTTTTTGATATTGGCTTTACTTAGGGTACAGT
TGTACAGAAAACACATACAACAATTCTAATAGATTTTTTAAAGAATTTCTACTATGCGACTTGATTCCTG
CCGTAATTGCGGAGAGCAGCTAAACACCGTAAAACTTTGTAAAGTTTGTGCACAGCCTACCCGATTAAAG
TGTGATTCCTGCCTCAAATTTGTAGATGATCCGATACATTCTTCATGCGAAAATAATTACATTACTTGCT
AATGATAAACTGTTTTTATAAAATTGAAACTTAAGACCAACAACGATTTGTTATCTGGTGAGAGTTTCAA
TTATGTGTATTTTGATAAAATAGTATTTAGAACCTACTGATAATTTCTACGTGAGTCTTTTATTCTAAAT
TCATAATCCTATCTTAATAGATGGTTTGGGGTTTTCTCGACCATTACCTCATGCCGTCTATTTACAAATT
CTTAGAATATTTTATGAACATCTGTCCGTTTATCTACAAAATATGAAGTATATTGTAATTTTTTAATCCT
GCTCGCAACTGCTAGTGTATCTTTTGCAGTGTCTCAAAATATGGTATCTGAAGTTCCGATTATGATTAAG
TTACATCAAACAATATCTTTTGGAGACCTTAGATAATTATAAGATTGGTTTATAATCATCGATTCGTCGA
AGTTAATCAATTTGCCAATAGAATCTGGAGTGATTACATTAGAACTTTGGATTCTTTTCTTTACTATTTT
GGGAATCACAATTGCAATTGATCTTGGTTTAATTCATAAACTTAAAAGAAAATTGAGAAAATCTAGTCAG
CCCGAAATTGAACATATCATGTCTAGTAAGGAGGCACTTGGTTGGACACTTACTTGGATCTCACTTGCAG
GCGTCTTTGCTGGTGTGATTTACTTTGCATTAGGTAACGAGAAGATGATAGAATTTGTCACTGGCTATGC
CCTTGAAAAATCCCTTAGTGTAGATAACATGTTTGTGTTTTTACTTGTCTTTACTACTTTGGGTATTCCT
CACAAGTATCAACATAGGGTTCTCTCACTTGGAATCCTTAGTGCGATTGCAATGAGAATAGCTTTGATTC
TTGTTGGTGCGTCCTTGTTAGAGAATTTCCATTGGATGATCTATGTGTTTGGGGGATTACTCTGGTTTAC
CTCAATTCGAATGATAATGCAAAAAGAAGAAAAGAAAATTGAGCTAGaAAAAAACATTGCAGTTCGAATT
TTaAAAAAATTCATGCCTGTTAATCTAAGTTTAGTTGGAAATAACTTCATTATACGAATCAATGGAGTAT
TACATGCAACTCCTCTTCTCGTTGGACTTGCAATAATTGAATTAACTGATTTAGTTTTTGCAATGGATTC
TATTCCTGCAGTTTTGGCAATTACAAGAGACCCATTCATCGTGATTACCTCAAACGTTTTTGCCATCTTG
GGATTGAGGGCACTATATTTTTTGATTGGTGGGATGTTGGAACGATTCCATTATCTCAAGCCTGGGTTAA
TTGTATTACTACTCTTTATTGGAACAAAAATGATCATCTCTGAATTTTATCACATTCCAACTGTTACCTC
GTTGGTGATCGTGTTTGTAATTCTATCTACTGTTATTGTAGCATCATTATTaAAAAAACCGAAGACTAAA
CAATAATCAAATCATTTGCTTCTAAACGCCAAGATAAATCCCATCCCGCCGCATACTACACCTAATGCAA
GAATTGAGATAAACCCTCCAATTGGTTCAATAAATGATTCCATGATTGCTGGATATTTTGGACCTAGTTT
TCCTTCGGTAAATATAGTAGTTAATCCTGTACCAGCTAATCCTGCATATGCCATTATGATCATTGCACCA
GCTCCTCCAATATTCATTCCAACTAAATGAATCCCTGCAAGAATGTTCGATGCTTTGGAGAATTTCTTTT
TCAATGTTATTTCAAGATGACTATAAAATAATGCAGAGACTGCAACTGCAAGAACTACGATCAAATAAAA
TATAATTCCAAGAAAGAACCATTTTGCAGTTCCTTCAAAAGATAGTGACAAGTATTGAATTATGTTTACT
TGTGTGTATGACAACTGCATGGCAACAATAGCTATAGACATTACAGTGATCACCCCACCTTGAAGAATAG
CTGCAATGATGAACCTGTTTGCCCATTTACTTCCAACTTCTTCCATACTTACATTATGGTTCATGTGTCT
ATCCTAAGTACATTTTAAATTCAACTGTCGTCTAAATTGTTAATTTTTCATAACCACTCTTGTTGATTTT
TGATCTCTAGGTTTGTTTTTGATGCTaAAAAATTAAATTaAAAACTAAGCGATCTATGGAtTTTTTTTAA
TCTGTACTCTGATCTTCATTATGATTTGTAGTGATTTTTAATTTTAGTTGGTTCTAAATTAtTTTTAATT
TTCATAGATCTGTCTTTTGATATCTGTCAAGTTATCATTGAATACTTCTATCCCCTCATCAAATAATTCC
ATTGTGTTTTCAACAGCGTTTGATTGGTGTTCGTCTATTCTTTTGTTTGTAAGAAACTGACCTGATTCGT
GAATATATTTCTCAAAGACCATCCCTAAAACAAACTCATGAATGTCTTTGATTTCCCAGCTTTCTTTTGT
AGAATTTACCATGTTGAAGTACTTTGGAATTTGGCTTGTTGCAATTTTTAGCAGATTTTCCAATTCTTTT
TTATCTTCTAATTTGAGACCCATGACTTGTGATTTATTTCAAATTGTCTCAAATAAAGAGTTTTGATTGG
TTCAATTGATAATATTATCTGAGGCTATTTTAtTTTTTTTCGTGAAtTTTTTTCACAGAATATCTGTCAA
AATAATCTTACCAAAACAAGTAACCTTTCTCACACTTTCCCGGTTATACAAATCTCTAAACTTTAAGCCA
TGACACATGACGATATCGATATCATCGGTAAGAACGTCAAAGACATGTACGGAACATTCATGGGAAAAGT
CATTGGAACTATAACTGACATTGATGGAAGCATCCAATCAGTTGGCGTTGACTGCGGTTCTCAGGGATTA
CAGCAAATCCAATACGAGCAACTAGTAGTTCAAAGCAGTGTTGTTATATTCATTCCAAAATGGAGACTAG
ACTCTCAAAGACTTTTACGCGAAAAACAACTGACCCTGCGCCGTCTAAAGGCCTTGATTGATATTGTTTC
AGAAAATGATGACATGAAAGAAGATGCCGAAATAATTCATGAAAAATACAAGTCAAAACTTGAATCATTG
GATGAACTAGAAAATCAAATCAAAGCTAAACTAGATGCAAGACACGCAGAGCTAGATGAACAGCTAAAGT
CCACAAAGATGTTGCTATTTGATGCAAAGGTGCAATACAAGAGCAACGAGATCTCAGAGAATACATTTGA
GACAGTGAAATCATGCGCTACAGAACTAATTGAGCATGTAACTCACGAATCATCAGAAATCTCAAATGTC
AAGAGACGAATAGCAGATCTCGATGCAGAAGTAACAAGTGTTACAGCACCACCGCAAAAAGAAACCCAAG
AATCTGCCGTATCATATCTGGGCAATTCTGAGCAAGAACAACTAGTTCAGACCATACTTCCAGAGGCCCC
AACAGATCCAGTCACTGACTCAGAAGCATCCCTTGCTGCTGAACCAAAATCACATCTACCAACACCTCCC
AAACAGGTGAAATCAGGAACATCTCACTACGACGACTGGCTTAGCCGAATGGAAGCACAATAAtTTTTTT
AAATTAtTTTTTCTTTAACATTTACAAGTCTGTACCTCTACAAAATTTTGATGTCCGAAATTaCTATCGG
CCTTGGAAACAATGATGTTAAAACAAGATTAGATGCAGATTCTGATTTTATTAGATTTTGGGAAAAACAA
GCAAAACATCTTTCATGGTTTTCATCATGGGAAAAGACTCTTGATTGGAATCCTCCATTTGCAAAATGGT
TTGTAGGGGGCAAAATTAATGCTTCATACAATGCATTGGATATTCATCAAAAATACAAATCTGATAAACC
TGCAATCTTGTGGGAAGGGGAAAATGGTGAATCTAAAATTCTTACTTACAAAGATATGTGGATTCAAGTT
CAAAAGATTGCTAATGCACTAAAATCACTAGGCGTTCAAAAAGGCGATAGAGTAACAATTTATCTTCCAA
TGATTCCAGAACTACCAATTTCGATGCTTGCATGTGCCAGAATTGGGGCAACACACACGGTAATATTTTC
TGGATTTAGTGCATCTGCAATTAAAGATAGAATTGATGATTCAAAATCAAAAATTGTGATTACTGCTGAT
GGTGGTTATAGGAGAGGTAGTGTAATTAACCTCAAAGAGATTATTGATGAGGCAATCCAAGATTCAAAAT
CTGTGAAAAACGTTATAGTAGTTGAGAGAACAAAGACAAAAATCAAAATGTCTTCCAAAGATTTGCTTTG
GACTGCTTTACTTGACAATGCTTCTGATATGTGTCCTGCAGAAAAACTAGACAGCACTCACCCGCTCTTT
ATTTTGTATACTTCTGGAACTACTGGAAAACCAAAAGGAGTGCTTCATGGAACTGGCGGATATCTAACTC
ACTTGCATTCTACATTCAAGTGGGCTTTTGACATCAAAGACTCTGATGTTTATTTTTGTACTGCCGATAT
TGGATGGGTTACAGGTCACAGCTATGTAGTTTATGCACCCTTATTGCATGGTGCAACACAAGTGATGTAT
GAAGGTGCACCTGATTTTCCTGATGCATCAAGAATGTGGAATATTTTATACAAATACAAAGTAACAATTT
TTTACACTACTCCAACTGCGCTGCGAATGTTTATGAGATTTGGCGATGACATTCCAAACTCTTTTGATCT
TTCATCTCTTAGATTATTGGGAAGTGTAGGTGAGCCGATAAACCCCGAAGTTTGGAAATGGTATTTCAAA
ATAATTGGAAAAGAAAAATGTCCAATAATTGATACATGGTGGCAAACAGAAACTGGTGGAATGCTGATAT
CTGCATTACCTGGGTTGGAAACAATTCCACTAAAGCCTGGTTCTGGCACTCGTCCAATTCCTGGATTACA
AATTTCCGTAGTTGATGATGATGGAAAAGATGTTTCTGCAAACACCAAGGGATATCTAGTAATaAAAAAT
CCTTGGCCTGGAATGCTTTTGACCCTCTGGGGAGATGATAAGAAATACCGTGATGTTTATTGGTCAAAAT
ACAAAGACTGCTATTATCCTGGAGATTATGCGCTCAAAGATTCTGATGAATATCTCTGGTTATTAGGCAG
AGCAGATGATGTTCTAAAAGTTGCAGGTCATAGAATAGGAACTGCTGAACTTGAAAGTTGTATCGTTTCT
CATCCTGATGTGGCAGAATCTGCAGTATGTGGTATTCCAGATCAACTAAAAGGTGAGGTGATAATTGTCT
TTGCTGTTTTAAAACAAAATGCAACACTTGATGTAAAGACTCTTGAAAAAGAATTGATTACAAAAATAAG
AAATGATATTGGAGCAATTGCCACTCCTAAACAAATCTATTTTGTAACAAAATTACCAAAAACTAGAAGC
GGCAAAATTATGCGTCGACTATTAAAAGCAATATCTTCCAATGAGAAAATTGGGGATGTAAGTACATTAG
AAGACGGTGCTGCAGTTTCTGAAATTCAATCTGCACTTGAAGAATTaAAAAAATCCATTAAATCAAGATC
TGAATTTTAAtTTTTATTTAAtTTTTTCAAATCAGTTGATAAAAGCATATCAAACAtTTTTTTTAATCCA
TCATATTCTGATTTTGAATTTTCATCCAGTTTACTGTATTCGTTATTTTTTATATCGTCTAGTTTTTCTT
TTGCTTCTTTGAAATATTCTTGAAATGATTTAATCTTTTCATCATTTAATTCTGAAATGTCAAAAATCAC
TGTATTGCTTCCAAGTAAGTTCtTTTTTTCATCATAGAGACTTGTTGCCTGTAGGATTCCTGGAAATGTG
TTGCCATCCTGCTTTTTGAATGTGATTTTTCTATCTGTTACTTTTCCCGTTTCAAACCATGCCTTTAGTG
AATCGTTCATGACTTCCCAAGAATCTTTTGGAACATGTTCAAAAATTGATTTGCCGAGAATTTCTGATTT
TGCATATCCTAGTTTGTTGGCATAAGTTGAATTGCAATCCAAAATAATTCCAATCGAATTTATTCTTCTC
CACATGATTGGGGCATCTTTGAGAATTTTTCTTGCTTCTGTTTGCAGCATTTTTTAATTTATTTCTGACT
AGTTATTAAATTGAAATCTTGCAAAAACTCTTAATTTCTAGTCTAAAATAGGCACAAAATTTATGATTAT
TCTTTTAGCTTACTTTCCATAAATATATCAGAGCCGTACCAGCAATATCTGAAATAATCCAAACTCCACT
CGTGAAACATGGGGTCATCTGAATAAAACATTTCACTAAGATCTGATTTTCCATCAATTGTTGGAAACAT
TATGCATACTTCTTTTTCATTCATGACGATCATTGTCTGTACATTTTTTGTCATCTTTCTCTCGATTAGT
CCTTTTTCAACTAGCTTGTCATACCCTAGtTTTTTTAGTAACTCTTTTCTTCCTTTTGGAATTATTGCAG
ATTCTGAAAAGATATAATTGAATTTTATTCCTTTTTTGACTTGTTTAACCAATGGTTCTATTAGGTCTAA
TGGTACTTCTGATAATATCTCATAAATGTATTCTGTAGAATTTTTGTAAATATTCTTCCACTGTTCCAAT
GTTTTTGAAACTCCTGTAATGTGCTGACTAACTGCAAGTTGACCACAACGCATTTGAAATTTATGAGGAA
CTTCACCAAAATGATGTTTTTCAAAATATTTTCTATTTTGTAAAAGAAAAACAAGTGATGGTACTTGAGT
ACATACAATTTGACCGAAAGTAGTTAATTCGTATGTTCCATCTGTTTTCTTTTTGATTAATCCACTCTCT
TCAAGTCTTGAAAAATTTCTATGTACTTCTTGCTTTGTTGCATCAATTTCTTTTGCAAAAGCAGTGGGTG
TCAAATTTTTACTTAATAATCTAAATAATATGTTTAATCTCTGAGGACTTGCAAGCTCTAAAACATAATC
TGCTGTTTTGTCAATTAAATCTGTCATTAATTATTCATAATTTTGTTTCCTAAAAAACTTAGATGGGCAT
AGATGTCAAAATCTATGCTGCTATGCTTATTTTCGATCTCTTTGCAATACATTTCGAGTGAATTTGCTCA
TCTGTTAATTTTTGACATATCTTACATTCAAACTGTATTGCTTGATGGCATACATCACAATACTTTGCAA
TGGATGGCTCTTTACCACATTTTCTGCAATTATCAGTTCTCATAAAATATACCGAGTGAAATCAGAGATA
TGTATCAGTCAGCTGATTAGCTTACCCGTAATCACAGAATTGTACCTATCTCTAAGAATCTCTACGAGTA
ATACCAATCATGAAAACAACACAAATCTCAAATTGGGACAAAATGGTTCATGCACCATTTAGAAAGGTCG
TAAAATTCGATCTTATCTGCATCGGAATTGGTGCAGTGATAGGAATGGGTGCTGGAGCCTATCTTGTTGC
TAGCGGATTATTAGGCTAGCAGCATTAtTTTTTTTTAAATTATACCACTTTTGGAtTTTTTTGATAAATC
ATCAAACTCTTTTTTCTGCTTAGGAAATTGAATAATGGTCAAAACAAAAATAATTGCTCCAAATATCCAA
GTGATGAAATCGTCATAATATATCCCGCTAGCTATTAACACAAGACTTCCAATAATTGATGCAATGCCAA
AATAAAATCTTAGTTTTATTCTATTTGGAGTTACTTCCACTGGCGTTTTTGACTCTGTTTTTATGTTACA
CTTACAATTTGGGCAATATCTTAAACTTGTTTGAAATTCAAATCTACACTCGTTGCATATCATACTGTTT
GTTCTAATTATTCATTCTGAAAGTGTTCTCTTAAGGATTTGTAATTTAAAACCACTGATCTAAATTTTGA
CTCtTTTTTTCAAGTGCTTTTTTGAGTCTATTTAGTGACGATTGTATTCTGTCTTCTGAAAAACTTCTTT
CTTTTAGATAGTTTGTCATTCCCTCATAATCTACCTGACCAAAAACTATCTCGTCTACTTCAGCTACAAT
TGGTTCAAGAAATATTTTTCGAATCTGTTGATAATCTATTTCTAGTAGTTGCTCCTGGATTTGAGGAATA
TCTTCTAAACGTGAATGTTGCTTGATCATCTTTAGTGCTGTTTTTGGTCCTATCCTATCAAAGCCGTTTG
GGTTAAAATCGGTTCCAATTAAAATTCCAATATCTACTAGTTGCTCTCTTGTCACACCTAATGCATCTAG
TGtTTTTTGGGTTTCAATAATCTCCGGCTCAATTTCAACGTACGTGTTTCTATTTGGAATCTTTCTTCTA
CCACTGTTTGTAAAATTTCTTATCAGTCTTTTAGCACCACACAATATAGAGTCAAAATCCTGACTAGCTG
ATGCATATGCCTGTCCTGTATTTGTAAGATGTGCCGCCATTGCCTCTCCTTCAGAAGGTGCATCAATATA
CGGAATACCAAAATACGTTAGAATTTGTTTTGACTCTTTTACCATCCCATCTTTCATGCTAGTTGTTTGC
TGGGCAAATTTTCTTGCATCTTCCATGTTCCCAGCAGCTATGGCTTTTTCATATTTTACAGTTGCATCTT
TTTTGATTTGTTTTCTTCTCTCAATTTCAGCTGTTTTTAGTGATGGTGGTTTTCCATCAAAAACGTAAAC
CGGTTTGATTCCTAAAGATAAGAAATTGATATTTCTATACAGTAATCCGCTTAGATGACTTGTAATCCGT
CCTTCAGAGTCTGATAATTGTAATCCATCTGGGCCCCTTATACTTGCTAAAAACTGGTAGATTGCATTGT
ATGCATCAATTGCAATGACTTTGGAGGAAAATGCTTCTAATGTTGTCTTGTCTCTAACCACTAGTTCTTT
TAGATTTAATCCCATTACTTTGAGATATTTTTAATGCTATTTTGTGTTTATCGTTTATGATAGTACAAAT
ACCTGTTTTTGTTGTTTTCTAGATATAATGAAAAATTGGtTTTTTTGGGCTGGCGTTAGTTTCATTGTAG
GTGGGATTACTAGTCTTGCACTGACTCTTGGAGCAACTGCATCCCTTAGCCCTATTGAAGATACATCGGG
TTATTCTATTGGATGGATAATTGTTGGTGTTACATTGATTGTAATTGGATTTATTAAAAAGAAAAATCCG
TCTGATAAATGATTTGAATTTACCGGCAAATTTAAAAGaAAAAATATATCAAATCAAGCAAGATCCTCAA
AATAATTTCAAACTGATTTCTTATTTTCCGTTATCTGACAAAGAAAAGCAAATCATTGCTAAAGATTATG
GTGTCGTTAAATTTTACTCTATTTTCTCTGATCATGTTACTGAATCAGAATGGAATAAATCTAAAGCACA
GATAATCAAGCGATTCCAAGATGAATTATTCCATATAGACTAGATTTAATTTTTTGAAGATCTGATTTGC
TTTATTATGTGGTACTTCCAAGATTTCTTGCCAGGTTAGCCAAGTGGTACGGCGGCCGTCTCGAAAACGG
CTACGCGCAAGCGTGCAGGGGCTCGAATCCCTTACCTGGCGCTCTTAACTTCATACTTTCATATACTTTA
TAACATTATTTACACTGTCTTACCACATAAATTCTCGCTGACTCTAAGAAGATGTGACTACaAAAAATCT
AATATATGAACAGCAAGATCTTAAAAGAATTATTTCTAACTTGAATGGTTACACTCTGTGTGACTATACC
TTTAAGTTCATAGAATGTTCTTTATTTGACATGATTGATGTTAAAGATTTGAAAGTATGTTCTGATTGTG
GAACTGTTTATTATGAGAGATTTTCCAGGGGCGTGTGTCCTAACTGTCACACAAATAATTATGAACAGAT
CTCAGCTGACAGCGGTGTGGGAAGTTTAGAAATATAGTAACTACAAAATaAAAACATTAAAACAGAAAAA
GTCGTTTTAAATTAATTTTACCTTAAAAATTTAATTGATTGTACATTCACATTTTCGTTGTTTCTGAAAT
CTAGGGTATTTGAGTTTATGACATGTTTCACAGTAAAGTTGATTTGACAATACTGTTGTAGTGGAGATTC
GAGTAAAAAGGATGCCGTATTGCATATCTGGATAATAACATTCATAATTGAAACTAGTTATTTTTATGAA
GAATTTACATTGCCATCGACATCAAGTAAATTCCCACACGTCTGACATTCCCAACTTTTATTGGGCATTA
ATTGATTGACATTTGTCACTCTTGATGTATTGCAGACCTTGCATTTGGTTGACATTATTTTGATTTTACT
GGGTGTGTTTTTTCGTGCTCTCGTACTTGCTCAAAAGTATATGAAGTTCCTTCCCACTTGAAATTGCACT
CTTTGCATCTATATCTCATTTTTCTCTTCACTATGTTGTTTCTTCCATACATTACATGCTGGACAGCGAC
TAATTGTTTTGGATAATAtTTTTTTTGAGAATACATTGCCACAGTTTTCACATGTTTTCAAATCATTTAG
AGTGACCATTATGATGTTGCTTCCATTGtTTTtTTGTTTTTCAAATGTGTTTTTTCATGAGTTAAAACAT
GTTCAAAAGTATCCATCCATCCTTCCCAATGAAATTTACAATCTTTGCAGTTATACCTCAATTTTGTTTC
GTCTCTTTGGATTCTTTGAATGCGTTTATGTCATTGGATGTCtTTTTTTGATTTCGTTGTAATCTTGCAA
ATAGtTTTTTTAACATACTCACATAGGTTTGACCTTGCATATAAGGCAAGGATTCTTACAAAATAGAtTT
TTTTTTCGTAGCCGAGTAGTTAATTCAGTCCTTCTTTTCAGATATGCCAACTCACACCACTACGATACTG
ATGATACGTCGATTTCACTTATAGGGCTTTTTCATAATGGGTTAATTAAGATGAAATGATATTAGGATAT
TATGAATACTATACCATCACATTGGCAAAAAACATGTGTTGATTGCAAGAGAATACATTGCCAAAAGGGT
TGTAACTGTGATTGCCACTGGGAACCTTAGATACATTTTGACATATCCAACTATGACTCAAGATACATGC
CCCCATGACGCAAAAGTAAAGATGGCAGGATATTCTGAATTGTATGAATGTACAAGATGTCATAAATTTA
TTCGTGATCTTAAGTAAAATTACAAATATTTTTCTACAATCTTTTGTTACTCTAAATTATAATTCCTAGT
TTCTAACTCTTTTCACACCTGTGATAATGATGATTCTAGTTGTTTTAATCATGAGTATAGTGGCAATTAG
TACTAAAAACAAAATGTCTCTCAAACTATAGCTGTTATGTCTAACTATTGGGACAAGTTATAAGCAGTGA
TTTTGTTAAATTAACGGGTCTAGTAATTGGGTAAAAACGTCAATCCTAAAGTAATTAAAATTTTAAAAAC
TAAATCTCTAGTTCCTACATTTGATCCAAGTATGAAGACTTTGATGCGTATAGTGAAATTCATGACTGAA
AATTCATCTGGAGGAAAAACACAGTTGGCACTTGATACTAAACTAAACTATGCACGACTTGCAAAACATC
TTGTATGGATGGaAAAAAAGGGTCTTGTTGAATCTACCATCGATGATAATAAAATCAATGTCGCTCTAAC
TAAAACAGGTAGAGACTTTGCAGAAGTAATTTCAAAAATTATCTAAATTTAAAATACTGACAGATTTGTC
TATTATACTGCCACATTTGTTCATTAAACACACATTCATGTCAGCGTGTCTTAATACAATATCTACCATT
ATGTTGATAATGACAAACATAAAAAAATTCTAATACTTCCTGTATTAGTAGCATTAATTTCTGTTTTAGC
TCTTTCTGCTCCTAATGCAGCAGCATTAACTTCAACAGTCAATGATAAAATATCCTGTGTAGCTCCAGCA
GTAGGTGGAACATGGAACTCTGTTACTTCAACATGTGTAGTTGCAACTCTTGTAATTGGCCCAACTGACA
CACTAGTAATTGCATCAAATGTCAATTTTGACATAGGTACAGTAACTAGCAGCGGTGTAATAGTAAATGA
TGGAAAAATTAACATCGCAAGTGGCGGTGTAATTACAACCTCTGGTACATTTACCAATAACGGTGTTATT
GATAGCATCAGCGGAACCATCACAAATAGTGGTCCATTCCACAACTTTGGAGACCTAACATCATCTGGAA
CAATCACTAATGGTCCGACAGGTGTTATACAAAACAGCGGTCAATTAACCAGCACTGGTGTAATTACATC
ATCTGGTGCAATCCAAACAAACATGGGCAGTGTACTAACTAGCAGCGGCACCTTTACCAACTCATTGAAT
TTGGTCAACAAAGGAACCATCATGACATCTGGTACATTTACCAATAGTGGTCCTGTTATGAACATTGGTT
ACATCCTAAATCAAGGCTTGTTTACCAACAGTAACACAATCACAAACTGGGGAGGAATATTCAACCTATG
TGGTGGATCAATCACAAATTCAGGAACCATAGCGATACGCACAGTAATAGACGTCTGTGTTGCTTAAGAA
AAAGCACGCTTTCtTTTTTTTATTTTTTAAtTTAATTTTTTATGCTTATCTGCGTCCATTTTATTCCACA
AAATGATATGTGAGTCCCTGTGGAATTGAACCAAAATTAAGAGTGTAGAACTTCTTGTACCATTCACTTA
CTTGATATTCATAATCTCATACTTTCATAATGTTGCCAAATCTAAGTAAATCGATaAAAAAATTGTGATC
CTTTATTTGTCACAAAATGTTTAAGCATAAGAAAATTGAATCTATTCATGTTTTTGTTTTAACTATGTAG
AATGACACCGTGATTTTAATAGTCTATTTTGTTGTATTGTTTTATTGATTACGCAACaAAAAATAATTTT
GTTTAGCTTAATCGCTCTTACATTCATAATTACTGCCCCCATTGCGTTTTCTGCAACACTAGGAGACCAA
TGGGACTCTCTGAAAGCATCACTTTCCAGCGCTGAAAAATCATCCACTAAAGATGAATCGTTGACAAATC
TTCAAACTGCAAAAAATATCTATGTTGATAATTTTAAAAATGCTGCAATCTCGGTAGATGCTGAAAGTGA
CATATTGATTACAAATGCATTTTCTAATACTGAAAGTATTCTAAGTACTGGAAATATTGAACAAGCATCT
CTTAACAGACAAATCATAGACAAAACAATCTACAAGATTGCCTTTATGAAAATGCAACTAGCTATAACAC
AAAACAACTCTGCTGATTTTTTGAGCTGGTTCACAGTTATGGAAAAGAAATTTAAAATTTCTGAAAACTA
TTCTGACATAAACACATTATCTGATAGTATTAAATCAAATTCTTCGTTATTATCTGTAAATGGTCCCCAA
ATTACAGAGAAACTATTAGAGATCTTCAAGCTAAAGACTGTTGAAGAACTAGAAGAAGCAATTGCAGCTT
TGGATAAGGGAGATCTGAAAAGTGCCAAGACCTTTACCTATGAGGGATTATACTATTATAGAACACTACA
TCCGTCAATTGAAGAAAATATTGGTGCAGAATCTGCAAATAAATTGTTAGACAAAATGGAATCTACCATA
AGTGTTACAATGAGTGATAAACCAATCGATGTTATGAAATCTGAAATTACACAAATTTCTGAAGATGTTG
AATTAATTATTCGTCAATATGAGGGAGGGGATGTTTCTGAATTAGGACTTGCATTATCTGGAATTAAGGA
CAGGTTGAATTTAGTCCAAATAGAATATCTTGATGCCGTAAAAGATGGTAAAATTATCAATCAGGAAGAA
TATGATGAAACAATTGTATTTTTAACAAAAGCAATTGAAATTTTTAATTCTAACAAGTTGGCATTTACAG
AATTATCTGATCCTACTACCGAATCATTAGAGAAAAATCTCGCAGATATCGATGTTCTAGTTTCTGCAAA
GGGCAGTACTGATGAAGTGGTAACACTAGTTGAAAAGAGTCTGGCTAACATCACAATCCTCCAAGAATTT
GGTGGTGCAGTAGAAATTGATATTTTGGAATACTTTGATGAAATTGAGCGATTGTTAAATGAGTCTAAAA
TAGCCTATAGAAATGGTGATGCTGATATGGCTTTTGATCTAGTTACTAGTGCTTATTTGGATAATTATGA
ATTTGTGGAAGGTCCGCTAGGTGAGGTTGATCCCGAGTTAGTGTTGAAAATAGAAATTGACATGCGTGAA
AAACTTCGAAATATGATAAAGAATAACGAGTCTCCTGATAAGGTTGATGCTCAAATTGATATGATATTGG
TTGATTTGGCTCAAGCAAAGAAGGTAATTCCAGAATTTGGCACAATTGTAATGTTGATTCTCTCTGTTGC
AATAATTAGCATAATTGGATTAACTGCAAAATCAAGATTGTCTATTAGAGTATAGtTTTtTTTAAAATAA
TTCTACTTTCAATCATATTTGTGATAAAAGTTTAATATGTAAAATTGGAAAATTAAATTGAAGATTGCTT
TGGAAGAATTGATGCTCTAAAATGTCTGTTGCAGATGAGTTGGTTAAACTAGCAAAATTAAAAGAACAGG
GTATAATATCTGAATCTGAATTTTTACAAATGAAACAGGCTCTAATCCGAAAGATGAATGAGAATCAATA
ATTTTCTGATTTATTTTCCAATGTACGTGTAAACTGGATACACtTTTTTTGTAATTGTGGATTTATAATT
CCACTCTGATTTATCTAACTTTAAGCGAGTAAAATACTCTTGAATGGAACTATGTAGTTTAGAGTAGATG
TCTCCTCCAACCATTATCTGGTCTGGCTGAGCTAGATTCTGAATTTTAGCTGCCATACTCACTGAGGGTC
CTAAAATATCTACATGGGACTCCTGCAAGTCATCACCATATCGCACAATTGTGTTTTCGCCATAATCGAT
TCCAATTTTTATCTTTAATTCAGGTAAATTGTTATTTTTCAGAATTGGATTTATCCCCATTTTGAGAATT
TTGAGCATTGATTCTGCGCATGTAACTGCTCTATTTGCAACAGACGCTGATAGGTTTTCTGCAACAAAGT
AACCTATTACTGCATCCCCCATAAATTTTAGAATAAAGCCCTCATGTCGTTTAATCACATATGCCATCTC
TTGAGCAAATGTAGTAAAAACGATCGCAAGTTTTTCTTTAGGTAAATTCAGGATCATAGGTGTAGACCCA
ACTAGGTCTACAAACAAAACTGCCATATTCATACTCTGTAACACCTTTTTTCTAAGAAATATTTCTGATT
CCTCAGTTACCGTAGAATACAAAAATTCATGATTCAATGATTTTAGTACTCTGTCATGTACTTCGGCAAT
TAGTGTTTCAGAATCTACTATTTTTTCTGTACCTCGTCCTAGTAACATGTCTACTATGCTTGGAGTTTTT
GGTGATAGTAGATTTTCAATTCCCTGCTTAGCTATTTTTTTAGAGTCATTCTTCAATACTTTATTACCGT
GTCAATGATGTTAAATCTTTTCGTTTCTACCTGATTAAtTTTTTTGTAATTTTGAATTAAAATTAtTTTT
TAATGTTATTTGAAATCGATTCTTTCTTTTTTGAGACTATATGAGAATAACTTAACAAGGATAACTTACC
ATAGTTAATCGAAGTTTAtTTTTTAGAATCATACCTTCATTATGGAGGTAAATATCTTGTCAAATAGAAA
AAAGAAGGCACAAAACACAAACCCATCTAATCCAAGTATTAATTTAGATAATTAGTTAAATCTAAAACTA
ATTTTTCATATTATGTTTTTTTATTTTATGGAATAATTTAAAAACTGTTTTTCCAACTTTGATTTGTTTT
ATGATCTTCAGACTTATCTTTAAGATCTTAAATCCAACAAATATAGGCATGAGTACAAGCATGATTATCT
CAAGCCAGTAtTTTTTTACAAACATCTTGGTATCGCGTATCTTCAAATATGCTATTACAAGCTCTAATGC
CAAAAGTCCTACTATTGTCCAGAATATGATATCAAAAAATATCACTGCTTGATCTGTGATTTCAAATAGT
GGTTTAGGAATACCTAACGAAGAATGTTCAATATTGATCAAACCAAAAATAAACACTATGATTAATGAAA
AATTAACAAAGCTTAGAAtTTTTTTAAATAAAGGAGAAAATATCATCTTTGAATACTATTCTTCTAAAAG
TACCTTTAtTTTTTGTAATACTGTCCTCCAGCCCTTGTCTGAGTGTTCTTGTGAGGCCTTGTCTGCAAAA
CCTTTCTGTGATACTGTTAGTTTTGTGGTTTTGTCATCTCCGCTTAATTCAAACGTGACTAGGGAATAGT
TCTCCTTTTTATCCTCCATGCCAGAAAATATACTCCAATATGTATACTGGAATAATTTTTGAATCTCAAT
TTTTTCAATTATTCCTTTATCTCTGAATTTTTTTCCTTCCCAATTCCCTTCAAATATAATTTCACTCCCA
ACTTTCCATGTTGAAATCACTTTGGTTCCAAAAAGATATTTTTTGATTACCTTTGGATTTGTTATTGCAT
CCCAAACTTTTGAAGCGTTAGCACTGATCTTGACAGTTTTTCTAACTGTTAATTCGTTTTTCATACTTGA
CTATTTGTAATATTGTATATGAATTGGGCGAAACTTAACATCTTACATTCGGGATTTTAATTTTAATATC
TTATCACACCAATTTTATCATTATTTGAAAAATCTAAAAACAATCCTGATATAATTTGATTTTTGTTATT
TTTTGAACAACATCCAAATCCTGGATCCTACAAAAATTCCAACCGCGAGTATTATTAATAATGGTACAAT
TATTTGTCCTTCTTCCATGATCTAATTTGTTAAATTACCGTTTAAATTGTTGATATTGTTGATTTTTGTC
TGGCAGTTTAGCTTTTTTGTACATGGTCTACAATTTCTCTTGCAATTTTATCATGACATCTACACTTGCA
AAACCTGTAAAAGTTTCCGTCATGCTCTGTCACACATGAATTACAGCCATGTCCTTCAGCCATTTTACAG
AATTCATTCTTGACTAATTTTTATTTTAATTTTTCGCTTTTATCTTAAAACCTaAAAATCCTTAAGTTTG
ATATTCTTTTATCATAATGTACTTGGAAGACACTGAAAAGTATCGTGAAGATATGCTTAGGCAAAAAGAG
GAACATGAAAAATGGAAAAAGAAACAAGGCGACTCTGATCTAATATTTAATGAAAAAGATAACAAGGAAA
AGACCTAGATTCATACCGTGTTTTAATCCCTTCACAGTGGTTAGTGCTTGAATTGATGCCAAAAAGGAAT
CATTGTTTTTGTTAAAGAGCCATTTTATTTTAATAATTACAATCCTTATGAATAATATGAAATTGAATAT
GGTATTTGCAATACTTCTACTAATGTCGATATTTGTAATTACTGATGTAAATGCAGAAGACAATTCGAGC
ATAAAACCTGAAGATCAACCTAACTTTTATCCCAAAATCTCTACTGAAGTAATTGATGGTAAAACAGTAC
AAATTATCGAATTTAATTGTAAACTTGCAAAATAGTTATTCTGAGCATACTAATTGATTTACAATTGCTT
AATTACAGGAAAATAATCTTAAtTTTTTATAATGAATAAATGGGCTGATTATTTGATCTCATCTGTCAGT
TATACTCCTGAGCGATTGATATCTGGCGCAATTCGTCATAAAGATACTGAGAAAGGAGTCACTAAAGGAG
AAGAAGTAGATCGTATTACTCTGACTTCTGACATTAAACATGGATTATCTTACATTACAATTTACAGCGG
TAAGGATTCTTGGAAAAAAGGACATAAACTCAAAATTTTTTCAATTGATGGTGAGTATTACTTGAGAATT
GACGGAAACAAAGCTAAATTAGATTATCTGGGAGATATTCCTGAAATTCCATTTGATAAATCCAACTCTG
ATAAAGAAATGCCATCC

>Nlim_contig21 [organism=Nitrosoarchaeum limnia] [strain=SFB1]
CAACTATCACGGAAAGTCAAATCTAAAAAACCTAGTTCTAAAAAATCaAAAAAGTCTTAATTTATTTTGA
TATGATCATAAATaAAAAAGTCTATTTTGATATCTAATTTCTTCAAATCTTATTCTTATTGTATTTAGAA
CAGTTTTTAGTATCATTATTCTTTAGATGATTAATGGGTGCTGAGGATGTTTATGAAAAAATTGATGAAG
AGTTGGAATTTACAGACGAACAAACAGCAGAACTTTTGAAATTATCTGAAAAAGAACTATTGGTATTGAT
ACTTTCAGAGTTGAAAAAACGAAAAAACTAGTCTCAATTCATATCCATACGCTTATTTTTACAATCAAAA
TATACTGTGCATGGGTAAATCACTAGGGGATTATAACATAGAGCGTTCTTCATCATCTGATATTAACAAT
ATCAAATGGACACAAAAGAATCCTGTTGATACTGATAAATTaAAAAGTaAAAAACCTACAAAGAATACTT
CACCTTCAAACATAATTTACGCTCAAAATTCACAAACAATCTCAGAACCAATAGaAAAAATTTTCAAAAT
TGAAAGCACTTCTAAAACTGATAAATTaAAAAATaAAAAGAAAAACTCTGATAAAAAATTTCAGACTTCC
TCTGCATCAAATTGTAACATTGAACCCGGTTTTACTCGAAAAGCTAGATAACCTTTCAAAAATCTTCTAA
TAATTTTAAACTCTTATCATGTTTCTTTCTTTTTGGAGTTTCTTTCTAGATTTACTTGCTCTTGGCGTGA
TTCTAAGTTTACATCCACAGCATGGACATCGACTATTTTCATGAAAAATaAAAATACCGCAAACTGTACA
GCATTTTTGACCATTTTCATATCTGTTAATATTCCTACATGATTTAGCTTTGAATCTGACACAGATTCCT
TTACAAGTATTCATTTTTGATTTACAACTTTTTTAAACAATGACTTTAATTTCTTATaAAAAACAAATTC
CATTGGTTTGCATCTGTATTTTTGATATTTAGATAACGCTTAACAATGTTAACTAAATTATTAATGGGGT
CATTCAGAGGTTATATTGTATGAAAAAATTTATTCTGCTCTTCTCTGCTGTTTTATTCTTAATTGTATCT
GTATCCTTCTTTCCAAGTAGTTATGCATTTTCACAAACAAACCCTACCGAAAAAAATACACTAAATGTAA
AACTAGAGACAGATCCAGAAAACCCTCAACCAGGAGATACAACCAAACTAAAAATCGAATTTATCAATCC
ACAAACTGGTCAGACACAACAGCATGTTGATTATATTGTCAGTGTTCAAAATAATGGAAATTATCTCTTT
GGTCCTATTCCTCTGACACATACTAGTCAGGGTTCAGTATCGATTCCTACCCCACTTGGGAATGGAAAAA
ACACCATTTTAATTGATATTGAAGGGATATTATTTCAGCCAATATCCAAAGAAGTTGCCTCGTTTGAAAT
AATAATTGGAAGTACATCTGTTGAACCTACAAATTCACCTTCAGAGCAAAAAATTCCTGATTGGATTAAG
ACCAATGCTGGATGGTGGGCACAAAACCAAATTGATGACGCTACATTTGTCTCTGGAATTCAATATTTGA
TCAAACAAGGAATAATCTCAGTTTCTCCATCCTCTACGACTTCTGAAAATACTTCAAAAGATATTCCAAA
ATGGATTAAAAATAATGCTGATTGGTGGTCTCAAGGATTAATCTCAAACGATGATTTTCTTAAAGGAATT
ACCTTTTTGGTAGATAATGGAATAATTACCGTTTGATTTTAATTCTTTGTAAACATTATTGTTTTAAAAA
TTTaAAAAAATaAAAAAATATTTTGATTGGAATTAACTATACGTGGGAGTTTTTATGAGAAAGACTGAAC
TCATCCATGTGAACAAACGTAGTTACATCTTTGAATTCTGATTTTAATTCTTCAATAATTTTAAAATGAT
GTGATTGTTTTGTTTGATTTGGTTCTATTGGTTTTCCTTGATGTCGTAATGAATCACTGTTTGCATAGGC
GTGATTTGAAATAGTTCCAACAGTTAACATGATTATTGTTAATGCTAGAAAATATGCTGtTTTTTTAATT
TGATTATTCTTTTTCACTTTTTTCACCTCTTTTAATTCTCAATAACGTAGATGTGAATAAAGAGAATTGA
TTAACACTGTTAATTCATCCTTATATCAAACTTGGAAGAATTTTATTCAGAAACACTTTTCCAATCTTAA
TTTTTAGTATGAACTATATTGTTTAATTTATTATTTTCATATATTAATGAGAAATTGTTTTGGCACTAGG
ATTTCTGGCAATAATAGATAAATAGTAAAATTACCAATTTTCTATAATGGCTCaAAAAAATGATACAATT
ATAGaAAAAAACCTCAACATTGGAATTGTCCAACAAGATCGAGAAGCAGTTGTTAGCTTGCTCACTTCAT
TACTAGCTGATGAATATGTATTGTATACAAAAACTCGAAACTATCATTGGAATGTGGTGAGTCCACACTT
TAATGACTATCACAAGTTCTTTGAGGGTCAGTATACAGAAATCGCTGTATTTATCGACGATGTTGCAGAA
CGAATAAGACAACTTGGTGGAAAAGCTATTGCTACACTTGATGAGTTAAAGTCACACACTAGACTCAAAG
AACATCCTGGACAATATCCAACAGATAAGATGATGTTTTCTAATCTTGCAGAAGATCACGAGTCCCTAAT
TCGCAATTTAAGATTGGATCTTAAAAAATCAGATGAATCATTTCATGATATGGGAACAAGTGATTTTTTG
ACAGGATTGATGGAAAATCATGAAAAAATGTTATGGATGATTAGAGCAACTGCTCCATCATAACTAtTTT
TTATCTCTAAtTTTTTTAAAACACAATGCCTATTCTAGTGGtTTTTTAATTTAGTCGATATTGTCTTTAT
ATATTTAAAATGAGTAATAGAATTATGAGTTTTAGAATATGTGTTCATTGCGGAAGGGAATATGAGGATG
TATTCAATAGACGAATATGTTCTAACAAGTGTTCATTAGAAATTTCATCTTAAtTTTTTATTTAATTGCA
TTTGTAATTCTTTTTTGAAGTGATTTGTTGCC

>Nlim_contig22 [organism=Nitrosoarchaeum limnia] [strain=SFB1]
AATTGGATTTTGATTCAtTTTTTTTATCATTTCTGATTTTAATAGATTTTTTATTCCTGAAACGCCAATA
AAGACATCTGCCCCTATTATGACATCGTTGATATGTCCTTTTGCTTCCCTGTTTGTAAATTCCGCAATTT
CGTCTTTGTATTTGTTCATACTTTCTTCTCGGCCTTTGTAGATTGCACCTTTTGAATCAAGTACTATGAT
ATTTTTACATCCTGCAAAATACAACAATTTTCCTATTCCATACCCTGCAGATCCGGCACCAACTATGACA
ATTTTTACTTCCGAAAtTTTTTTCTTAACTAGAACAAGTGAGTTTAGGAGAGCAGCCAAAACAACAACAG
ATGTTCCATGTCTATCATCATGAAAAACTGGAATGTCTAGTTCTTCTTCTAACACCTTAGATATCTCAAG
TACTTTTGGAGATTCTATGTCTTCAAGATTGATTGCTCCAAAAACTGGTGATATTGCTTTGACTGTCTCT
ATGATCTTGTCTTTATCTTTTGTATCAAGACAAATAGGAAAAGCACTGATGTTGCCATATTTTCTATACA
ATACTGATTTTCCCTCCATGACTGGTAATGCTGCATCTGATCCAATGTCTCCTAATCCTAGTATTCTTGT
ACCATCTGTAATGATTGCAACATTATTTCCCTTAGATGTTAACTGATATCTTGtTTTTCTATTTTTGAAA
ATTTCATTACAAACTGTAGCCACTCCTGGAGTGTAAATCAACTGCAAGTTTTTCTCTGTAATTTTGTTTA
TTCTAGAACCTACAAAAATTTTCCCTTGTAAtTTTTTATGAAATGAAATAGCATCTTTTGACATATGATT
ACTGATTATGGTGATTAAAGAACATATTCAAACTTATCTTGATTATCAATTATCCTTTGAGGGTATTTTT
CAATCTGATGTTCCATTTGATTCCTTTTCTCGCAATGAATTATAATCTTGCATTATTTTTGGGAGTTTAT
CATCTGGGTTGGGCTCGATACCGTTTCTTTGGCAATACaAAAAATAATTTGGCCAATTCTTTTGTGCAAT
TCTTTTGAAATCTTCGCCTATCATATGATCGTACCAATCTATAATTGTCAATCCATACGCAAAGAATCTA
CTTAGATAATTAGAAATTCCAAGAGGGATTTTTTTCTGAATTGCTAAAAATGCAATCTGATCAATTGTAT
TTAGATAATCATTTGCATATCTGTGACAATCTTCTGTAGTTTTAAGAATTGAATTTTTGTCTAATCTATT
TGTAAGATCTTCATGGAATCCTCGTAAGAGTTGAGAATATGTTACTTTGGTATTTTCTCTAACATTTTTC
CATGTTATTAGTAATGTAATTACAAAAATTGTTGCAGTGATAGAGCTAATTATTACTGCTAATGTTGGGG
TTTCAATTTTTGGCATTGATTGTAAAAATACGGTCTCAAGATTAAGTAACATGTTATGACCCTCTTTCTC
TATTATTAGATATTATCTGATTCtTTTTAACATATGCTCATTTTTTAATAAATTGTTGATTCTCTTTCCA
TATTTTGTATTTGTACATACTGTTCAAAATTGATGGATTTAGCAATGATATATTGAGTAtTTTTTGAAAA
AGTTGAAATGAAACATGGTTTTTGGCTATACTGTGTTCCCAAAAATATGGTTATTTTTCATAAtTTTTGT
TTTTAGTGTTTCTTTTCCTTTCTCTTTTGCTCAACATCATGGTGGAACACAAGCTCCACCAATTAGTTTT
GGAGCTGGCGAGGTTACTGTAAGTACATTTTTGATACCTGAGGATTTTACTCTTTCACAATATTCTGATG
CAAATTTAAAAATTCGATTTTTTGATCCTAAAACAAACATCAATGTTGAAAACGTGAGTTATAGAATCCA
AATATTTTATGGCACACAATTAGTTGCAAACCAAATGTTCTTTGACAATGATGGAGAGCTTGATATCAAA
ATCCAACCTAAATCTGGATGTCAGCAAGAAGAACTATGGAAATGTACCAAATATTTTGGCACTGTTGATC
CTATTGTGCCTAATGCACTTACTTCTAGTTCTTCAAGCATACCTATTATTTCTGGACCTGTGTTTGTTAA
CAGTGGTCAATATACTGTCAAAACTGATATTGTCGGTGCAAAGAACCCTAAAACCCAAACAACTCAGGAC
ATTCATTTTGAAACTATAGTAATCATCCCAAATGAACAACAGTTTAAAATTTCATCTTCAGGTGTTCAAT
ATGAGATCAGCGCAAAAAATTTTCAAGAACCTATCACTGATTTCAAATACAATGATTCTTTAAAATCCCT
ATCTTTTGAAATTCCTTTTAATTGGGATCATTTTGATCATGTGCCTTTCGTAAAAAGTAATTTTGAAATT
CCAAAATCGTTTACCCCTTTTCAAAATGTAGATAGCTTCTTTGGCACAGTAAATGGAATTATGCTATTTC
CAAAAGATTTACACTTTGATAAATATTCTGATAACTCTTACGATGTTTTACATTTGATGATAAATAATGA
TGAGTTAAAATCACTAAAAAATTCTAACTCAAAATTATCTATTACACTCACTCCTAATTCTCATTCTACT
ATAGTAACAAAAAATATCTTATTTCAGAATGGCATAAATGCAATTGCATCATATGATTCTCGATATTCTA
AAAGTAATGATTTTCTTTTCTCAATAGtTTTTTTTGATGCAAACAATAACCATGTCTCTGATATTCGCTA
TGGTTATGGACTAAAGGACCCATCTGGAAAAGAATCTGCCAACATAGGCCCAAACAATTTAGGAATTTCT
CTTGCCGATGGTATGGATACAAGAATTTTGAATGCTCCAAGTACAGGTAAATATTCAATGCAAATTGTTC
TTCTTGGAATTGGAAATGATAAATTTGATAGACCATTTTTTACAAAATTTGATTTAGACATATTAAACTC
AGAAACACCTACAACTACATTGGGTCCTGAAATCCCATCTTGGATTAAAAACAACGCTGGTTGGTGGGCC
GAAGGCAAAATTGATGACAATTCATTCATCCAAGGAATTCAAtTTTTAATCAAAGaAAAAATAATGAATG
TCCCATCCACAACTCATTCTGCATCAGGCTCAAATGAAATCCCATCTTGGATTAAAAACAACGCTGGTTG
GTGGGCCGAAGGCAAAATTGATGACAATTCATTCATCCAAGGAATTCAATTCTTGGTAAAAGAAGGATTA
ATCAATCCATAACACTATTTTTCTAAATTTTaAAAATATAAAAGGTCAATTTTAAAATTTAGAtTTTTTA
tTTTTATTGATTTACTTGTTGTCCTTTTGTTCTTTGAATTATTTCTGATCTTAATATTGCAAAATCAGAC
GTAATCTTTGTATTTGATTTGATTTCAACTATCTCTGCTAATATCTTCTCCAGCAATTCAATTAtTTTTT
CTTGTCTTTCTTTATCCTCTGACATACAGTTTCATTGCCCTTGACCTCATATTATGTGTATTATTTTGGG
ATTTGTTTTTTAGaAAAAAGTAATTCTTGTTTGATTCAGGCTTTTTTGTTTTATCCTCGACTAGCTTGAA
TCGTGATAGCACCTTATACATGATAAATACTATCAAAGCAATTATTAGAAAATCAATAATGTTTGCAATA
AAATCACCATATTTGAATTCAGAAACCGCTCCAGTTGCACTGTTAACGATACTACTTTGCAGTCCTTTGA
GATCTCCTGATGGCAAAGCTAATCCTACAATAGGATTGATGATATCATTTACAAATGCTGTAACAAGCTT
TGATGCCGCAGCCCCTATGACAAACGCAATTGCCAAACCAATAATTCCAAATGTTTTAAGAAATCCCATG
AATTCTTGCACAAACCCTTGTTTTGGAGGCGGTTCATCAACCATATTCTTCTTGCAATGtTTTTTTCCTa
AAAAATAACTGATCAACAAAATTTATTCTTATTCGTAAAATGTTTATCATAGTACCGTTAACCGATCAAT
GaAAAATTAAAAATTTTATTTTACAAACTTTTAAAAATAATCCGTTTGATATTTGAGTAGTTCTATGATT
TTGTCTCGTCTTTCTTTGATTTTACCTTGTTACAAATAGAACAATCTTGAATCATTGATTTTAtTTTTTC
TTTAATTCCCATGATTTGACTTGCATTTTTTTCTAAATATATTGTACGTCTATTTCACACATTTGACCAA
AAATACCTGTTTCATAGAATTCCAAAGTAAACTTTGAAATATCACACCGAGTTTGTCATATTGTGACTAT
TGCTTATGTTATGATTAACTGTGAATTGGGTGCTGAAGAGAATATAATGGAACAATTAAGACAAATTGAA
CAGGTTGTTGACGTTTTTGGTACTATTGGAACCCATGATATGATGGTTAAACTAGAGGCTGAGAACTTTG
AAAAAATTAGAGAACTAGTATCTAGAAATATACAAAAAATCGAAAAAATCAGAACTATTTCTACCCTTAT
AAAAAAGGATAATTGAAAATTGAAATGATGATTTAAATGCCAAACGaAAAAAATGAAATTGAAAAATTAA
TTGACACTATGATATTTAGTGGTGATGAACTTGTTCAAAAACTTAAAACCGTTCTACCTGAATCTTTCTC
AGAATCTGTGGTAATGTTCCATGAGTCAAACGTAGCAAATCTaAAAAAAATTAAAGAATTACTCAATAAA
TAAGCACAAACCCCTGATGATTTGTACTATATGCTTTTTAATCATATAGTGTAAAAATTGGTGTGATTCG
TTCACGTACTATTTCTATAACAGTTAATCGCAAAACTGGTGATACATTTGATGCTATATTGAATTCGCCT
CCAAAAATGATTCCTGATGCAAAGTTGACTTCGGAAGGTTGGTGGTCTTTTTCAACAGCAAGAGGTAAAG
CCATGTTGAAATTCAAAGAAAACAAATCTTTAGGGATTCTGGATCACATGTACATTGATCAGGATTCCAA
ATGGGATGTTCCTATGAGAGTAATTTCTAACGGAAATGAATCTGAAGTAATAATTACTTTGATAAAACCC
GATGAACTAACAGATGAACAATTCAATGAAAGAATGATTGAAGTAGAGCAAGTCTTTGCTAATCTTAAAA
AAATAATTGAACTTCCTTAAGTAATGATACATGAAATTTATTTCATTTTTTGACTCTTACACACGATTTT
GATTACTCTTTACTTTTAGGCATGAATTAAAGTAGTGTTTGGTTTAAGCTTAAATATAATTTTTGTAAGA
TAAATCAGAAAATGCCCTATGAAGAAGTATATTTTCAGAGATTAAAAGAAGACAATCCAGAAGATTTTGA
GAAATTACAATCAATTGAAAACAGCTAAGATCTATCTAGTCtTTTTTTATATTTTTGTCATTACCTGGAC
CGACCATATCTTCTGGCCTAACTTCGTTATCCCATTTACCCCTGGCCCCTTTGATCATGGCTACTATCCC
AACTGCAATTAATACAATAACAAATGTaAAAAATAAAATTTGTTCAATCATTAATGTAGAGCAATTAACT
TCAACAGGGTCTCTATCTTCATAATACTGATAACATTCTCTGAACTCTTCAGATTGTATGCTGGCAATCT
GATATTGATGACCAAATACTCCTAAAATTAAAAATCCTACAAAAACAAGAGCTACCCCTATTATGATATA
GCGCATATCGCTCATAATTCCtTTTTGTAATTATGCTATTTACACTTTGATTTTGGTTCTCTCTAGTGCT
ATTTTTCAATAATATTTTTTAGATTTCCTAATGATGTCTCATAAAATCTTTCCATAAATTCGACAAAATC
GGTAAATTGTTTTTtTGACATCTTTTTACTATTGAGATACGATTGCCAAGTTAATTGAGTTGtTTTTTTA
TTTTTAGCCTTGATGGATATTGTTGCTACATATGCTCTTAATGGTAATCCTTCAGTTGCCATGTATGTGA
AATACTTTCCATTCTTCCATGCAACAATATGTTCTTCAATTGTATTTCCATCATCAAATGTAATTTTACG
AATTGCCCCGACGtTTTTTTTCTTTTTGGAAAGATATGTTGtTTTTTTAACATCTACTGCCCATAATGGT
AATCCTGCAATGTTGCTAAtTTTTTGCCATACTTTTTGTTTTGATGCGTTAATTGAAATTGtTTTTTTAA
CTGAACCTGTATGAAATGTTTTACTTAtTTTTTTAACCATTTATTTGATATTCCAGAATGGTTTTAAATT
TCCTTTGTCTAACACATTTAATCCCCAAAAACTAACTAAAACCATGGTTTTTGGATGGGGTAAGAAGAAA
GAAGATTCTAAAACCTTAGATGTTTCATCTACTAAACAGATTCAACTATCTGAAGTGTCTGGAATTGTTC
GAAAAATATTGGAATTACGAACATCTCAGATATTATCCGATATTAAATCAGTACGAGATACCACCCAACC
GTTAATCAAAGAGCTTACCGTGATCGGTAGTGCATTAGAAAAGGATAATCTCCAAGTTGATGATATCGAT
AAACATCTTCGAATAATTGTAGTGAGAGGCAAACAGCAGGTTATTGACATGATCAAAAAAGATGCGATAT
CATTGCCTGATGTTAAATCATATGCTGATGCTGAAAACATTAATGTAATTTTAAATCAGATGTTGaAAAA
AATTGGAGATGTCTTAGGACGTCAAACAAGAGTAATCCATATTTTTGCaAAAAAATATGCTGAAAAATTA
AAAGAAATTCTTCTACAAATGCAATCAAACCACTCTAAAATCCAACAAATGCTTACAAATTTTGATGAAA
CACAAACAACCTCTACTGAAATTTTAGATTCGTTAAAAGAAATTAAGGACATAGAGGAGGAACTATCTAA
AAAGGAACAAAGAATTTCTGAACTTCAAACCAATATTGATTCTCTTGACaAAAAAATTACCTCCTCCGAA
GATTCTATaAAAAAAATAAAGGGTTCTGAAGAATATGTTAAACTTTTAGAGTTGACAAAAATTTTAGATG
AATTAACTGAAAGCAAAAATCAAATAAAAGATCAGATCACATCACAATTTACAAAGATTTCAAGACCTCT
AAGTAGATATGAACATATATCTGCAATGGAAAAAGAACaAAAAAATTTACTATCTGGATTAATAGAAGAT
CCTTTTGAAGTTTTATTGCCGAAGAATAAAGACTCTATAATTCTAATTTTGGAAAATGTACGAAAAGCAA
TATCCTCTGACTCTATATCCGTTAAAGACGCTGATAAATCATTTTCACAATTAACTGAGATAGAAGAAGC
ATTGGATGGATTAATCCATCAAGTTAATGATTATACTGATaAAAAACaAAAAATTCAAAATCAAATAAAA
TCACTAGAGCCACGTGAATTACAGGATCTGACaAAAAATCTAAAAAATCTGATGACTGACAAGGAGGATT
CAGAGTTAAAAATTAAAACATTTCAATCTGAAATCAATGAGATTCACTCTAATTCTACTAAATTAATTGT
TGATATCGAAACAAAACTGAGAAAATTCTCAAACACTCTCTATTCAATATCTTATTGATACTAAAATTAA
TTAGCTCTTGATTGGTACTTTATAGAGTGTTATTTAAAAAGaAAAAATTTGAAAGACAACTTTCGTTACa
AAAAAAAGTACTAGATAGCATTCTGTCTTATTGTCAGATAAAACATCCTGAGGAATGTGTTCTTATCTTA
AAGGGTAAATCCAAACATGGAAATATTCTTGTGGATGGTTTGGTGATCCCACCCTTTGATTATACGGGTC
ATACTTTTGCAGGATTTCCCTCCTCGTTTTTGCCATTTGATATGAGCTATGTTGGTATAGTTCACTCTCA
TCCTACAGGTCCTGCTGAACCTTCTTTAACTGATTTACAAAATTTCTTTGGTTTAGTATCAGTTACTGTA
AAATCTCCATACAATGATGAAGATATCTTTGCATGGGATAGTTCTGGAAACTCGATAAAACTTGTAATAA
TCTAATTTAACTTTGAAATTCATTAATGGAAAAATGAAAAATACTGACAAAACTTTATAAGTATTTTGAG
TCTACTTTTGTTGAATTGTTTAATTATAAGACTTACTTGATTTTCCTTTTTGCCTCATTAGGCATTAGTA
TAGGATTACAGATGATTCTGCCATTTCCATATGGATTAGGTGCAGCATTGGCTATTTTTATTGCGTTTCC
TATGTTGTTAAGAAAACGATACATGAGTCGTATGAAAGGATATGGTGATTCTGGTTCCGGCGGTGGTGGC
GGATTTTTTGGAATGAATTCTGGTGGTTCTGGAATAAAATATGTTTGTCTAGTTTGTAATAATAAGCACA
AAGGCGGAACCTGTCCACGATGTGGTTCTAAAATGCAGCGTGCTGATTTCTAAAATAACATGTCCTTAGA
AGAACTTAGaAAAAAAGTCCTGTATCAAAACTCAATTGAGGTTTGGATTGGAATTAGTAAAGaAAAAAAC
ATTGATTGGGTTGACACAAACAATTATCAAAAATTCATTGCGTATCTTTTAAAAAATAATCTAAGCATGA
AACAAATGTCTATTTGCTTTGATGAATCAGACAAAGCATCTGAAGGAGGTCATAGCAAAAAAGTATTTGC
AAACAAATTGGCAGCAATAAATGATGAAAATTCGGCATGCTATTCAATAAAATTGAATGACAGTGCTATT
GAATTAATTCGAAAATTCAGCCTTTAGTTCTATTATCTTTTTAACTTTGGATTTACTATTGCATCCAATG
CATTTCCTATGAATACAAATGCTAGTCCTGTAATTGCAATCATTACTCCTGGGGGCATAATCCACCACCA
TAACCCTCTTGATGCCGCTCCGTATACATTGGCGTCATGTAATATCTGACCCCATGTTGGAAATGATGGA
TCTCCAAGACCTAGGAAGCTCAACCCTGCCTCTGTTGTAATGGCAGCTGGTACTGAAATTGCAATACTTG
CAAATGCATATGGAAGTAACTGTGGTAAAATATGTCTAAGTACGATCTTTGAGTCTTTTTGACCCATCAT
ATTTGCAGCTTCCACATATCCTCTAGTTTTAATCTGCAATGCCATGCTTCTAGAGACTTTGGCTATTCCA
ACCCACCCAAATACCATTAAAAATCCTACTAGAACAAAAATACTGTTGCTTATTGTTACTGATAAAATAA
TTAAAAATGGAAGTGCCGGCAAGGCATAGATTACATCGTTAAATCGCATCATTACTTCATCAGTTTTTTT
GCCTCTATACCCTGCATAAACTCCATAGACTAATCCCATTACCACTGATGCTATTGCAACTACCAATCCA
ATGAATAAAGCTAAAGGAGTACCCCACAATAATCCTACCACTAAATCTCTTCTTAATTCGTCTGTTCCCA
TTATTCCAAATGCTTTTCCTCCTATGATTAATTTAGATTCTAAAATTTTACTTTCTGGTTTGTCACTGTA
CATCTTTATCACAAAAACATAATTTCCTTTTAATGGCTCATGAATATCTGTTTTAGAAAAGACGATGTCT
TCTGAAGATAGATTATTCAAAGAAAATAGAAAATTGCTATTCTGTAGATATAGAtTTTTTTTGATCATTT
CATCTGTTGAAAATATTCTTTCGTTGTGTATTGTTATTATGTCTGAATTTGGAATCGATGCTGAAAATAA
TTTTAATTTTATTCCGTCAGGACGTATGACCTCTATCTGTAATAGTGGAGTTCCAGAATATTTCACTGCA
AATTCATAAATAAAATCACTTGGAAAATCATCATAATCAAAATTTACTCCAAATTGATGATATGTAATTG
AAGTATCTTCAGTAGTAAAGTCATTAATTTTTGGTTGATTCAAAATTTTATGTTCGGGAATTTTTTCACT
TAAGAATAAATTAGTCCATACTGGTATTGCTACTTTTGGATATGAAATCCAACTACTTGGATTATTCCAT
TCTCTAAAAGTGTCCACTGGAATTATAATCATAACTAAAATTGATATTGAAATTAAAATCAATAAAATAG
CAATACCTGCAATTCCTATCTTGCTTTTTAGGAATTCATTTTTGATGTCTTGCGGTGTGGCACTACTCAT
CCTGTTCTCACCCTAGGATCAAAATATCCATATAGTAAGTCTGCAACAAATATGCTGATAAGGAAAAACA
CTGTCAAGATGTATGTGGATCCAATTATTACAGGAAGATCCATGACTGTAATTGCCTCAAAATACAGTCT
ACCCATTCCTGGCCAATCAAATACTGCCTCTGTAATTATTGCTCCTCCTAATGAGCCTGAAAGGCTTAAT
GCAAGGATTGTGATAATTGGTGGTGCTGCATTTTTGAGTGCATGTGTGTACACAATTTTTCTATGATCAA
TACCTATCGTCTTTTTTGCAATGATGAAATCTTCTTGCATGATGCCAACTATGAAATTTCTAACTAAATA
TGCCCATGAGCCAAATCCGATAATTACAATTGTAATTAGTGGTAGTGTCATATGATAAAGCAAGGAACCA
ATATAGTTTGGGTCTGATGATGGAATTAGTGGTGTTGCCCTTGATGGGAAAACATGATATACAAATGAAA
ATAAAAATATCATTAACATTCCAATCCACCACACAGGAAAGCTAGAACTAATTATTGCAAAACTTGACGT
AATTCTATCTATTATTGATCCTACTTTGCTTCCTGAGAAAGCTCCTAGAAATATCCCTATTACAGATATG
ATTATTGTTGCCGTAGTAAATAATAAGATCGTTCGAGGTAATTTTTCAAATATTATTTCTTTAACATCTG
ATGATCCTGAATCACTGGTCAGAAATGTCGCATGACCGAAATCTAAGAATAATATTTTATACATTGTTAA
TCCAATTCGTTGAGGTGAATACCATGGCTCCTCTAACCCTAATGTTTTGATTTTTTGTTGAATTTGATTT
TGAATAAATGCTTCAAATTCATCTACTGATGAAAAACTTTCTGCAATTTTTGGATTTTTAGTAATCTCCT
CTCTCACTTGAAAAGCAACTCCTTGCTTTAGAATGCTATCCATATTGGATCCTACTAACGCAATGGTGAT
CAATAATGTGATCATCAAAACAACAAACATTGTGATAAGGCGTGTTGCCACATACCTCTTCAAAGTCAAT
AAAGATAGGTAGTACTCTCAGTTTATAATAATTCCATTAAAAACGAGTTTTAAATTATATTGCTGCTCGC
ATGTCTTTAGATTTCTTTAATTACTGTGCCTAGAACTGAATAtTTTTTATCTTCAATATATTGAATATTA
TGAAAATTCTAATTTACTACGATTGTGAATATCATGTATGGTaAAAAAAACATCATTTGATCCTGATAAA
CTTGTATTGTCAAAAAATGAAATTCTTGCATTTTGTGATAAAGTTATAGAAAAATGGAATAAGCATCCCA
CCAAAAATGCTAATAATATTTTAGCAATGACTGCTGTTAAAGCTAGTATTGTTTGGACTGATGAGGATTC
TCTTAAGGCAATATGGGGTGAGATAATTGCATGGGTGTTTGAGTTACTTTACGAAAATGCTCTATCACAA
GGTAATGATGATGCTAATTGGTCAACAGTCATGaAAAAATTAAAGACTaAAAAATAATTACATGGAAATA
ATATTATGAGTGCAAATACAATAAAGAAAGCTAAAAAGCTTGTTGAAACAGGTGGCGTTGTTAAAATCGA
TGATGATCTATATCAAATAAAGTCTTCATCCGATCCTGAGAAATCCTATTTTGTAACTTCTGATTCTTGT
GAGTGTCCTGGGTTCAAAAATTTCTACAAATTTCATCATGGGAAAGGTCTGAAAGCAAACTGTTCGCATT
TGGAAGCAATTAGAATATTCAAACAAGAATCTTAGTTTATTTTAAtTTTTTTCAAATCCATTTTTCCAAC
AAATGCTTTGTTATTAACAATAACAATTGGACGTAAAATCAATCCTGGGtTTTTTACCATTAGTTTGATG
ATCTGTTCATCTGtTTTTTAtTTTTTTCCAATTCTAGATGTTTGTACATTTTATCTCTCTTTCTAAGGAG
TTCTACAGGTTTTTTACCCGTCATTTTTATTATTTTTCTTAGTTCGCTTTCAGAAAATGACTCTGAAGAA
ATCTCTTTTTTCAATATCTGCTTTCATTCGTTCCATTTCTGTGATGGTATTTTTACAAGTGATACATGAT
GGTTTGTGGTATACTTTCAATCCATATTTTGTGCCTAATTTTTATTAAAATTTGTTTAGAAAAGTGAAAA
AATGCTGTTATGCACAGCAAATGGATTTTTTGAAGTCTTCAGAATTTCTTTCAAAATTACATTCTTTGCA
TACTTGCCAACTTCGtTTTTTTAGAATTGAGAGTGTTGTTTCATAACTAATTGAACACATCTTTCCTCCA
CATATTGGACAAGGTATTGGTATGTCTATTTGCATTAACATGGTTACTATTATTTTGATTATAAGGGATA
CGTAGAAATGATCAGTGGTTTGAATTATCTAATTTTCTAAATTATTTGTTTGAAGATTATTATTTTCATC
TATCAAATATTCTGCAATAATGCCATCAACTGTAATGCTGATCATTGTTGCATTACCACTAACTATTGTT
TTTATTCCAGAAATTTTTGACTGAATAGTTATGTCTTCCCCATTAGATGTTATTTCATTTTGTGATTCTT
CATTATTAACTCCGAAATTCTCTAATGATTCTTTTGAAATCAAAATATATTCTAAATATGCTAGATTGGC
ATCTTCTTCTGATCCGCCTTTCTCAAGAATGTTGTTTTTGATTTGTTTTGCCTCATCAAATATTTTTATT
GTTAGATTTACCTGATTTTCAACAATGGTTCTAATTGATGCTTCCATTCCATCTAAATATTCTTCATAAG
TTCCTGAAAATCTGTTTATTGTTGTTGCTTGTTCTTCATATGAATTCATCATTTGTTGTTGCTCTTCGAG
ATATCTTTGATATTCCGGAATTTTTTGATTTTCTATATCAAAATATTCTTTTAATAAtTTTTGATAATGA
TTAAATAAAATAAATCCTATTGGATCTTTATCAAACTGATTTGGAGCTGCACTAAGATATTTTAATGCCT
CTGGGGTTGAAAGTTTTTCTTCTATTATTGACGATTTAGTAAACTCTCCAATTATTTGAAACTCGGTACT
TGTGATACCTGTCTTACCATCAGCGGTGGTTGCAATAATGTTGACAATGTAATTTCCAGTAATTCTTTTG
ATGTTTGTCAATTCGATGGTGAATTTTCCTTCCTCATCTGTACTTGTAATTGACGTTCCATCTCCAGTTC
TAATGCTAACTGTGACGTCTTTGATCGGTTTTGATGCATGGTCTGTTACTATGCCTGAAATAATCGGTGT
GCCTGAAAGTGACGTTGAATACTCCACACTAGTCTGAATTATGAGATCCCACAGAACAGCATCTGAGGCT
GGAATGAGCATAATTGCAAAAACTGATAAAATTCCTAAAAATATGATCTTATTTGACATTGAATCGATTC
TAATAATCTCTTGTTAAGACAAAGTATGAAGAAAAGTTGTCTAGATGTTACTCTTTTTTGAGTATTTTGA
TATAATTTTTCATaAAAAAAATGTATGATTTCTTAAAAATCTATAAATATTATGATCTTAGCCGAATGTC
ATGTATGTTCCCTTTTTGATTTTATTTGCTGTTATCTCTTTATCGTTGGTCACAATATCTTATGCCGAAC
CAATGAAATGTATGAACTGTGTTCAAATTCCGTCTTACGAAATAGATCATTACAAAGAAATGTTTCCACT
AACTGTTTGGACTAACTCCTTAGTATATGATCATCATTCCACAATAAAGGTTAGTGGATATCTGAAACCC
CAAAATACAGTTGCTCCGATATTGGCAGTTGTAACAAATCCTGTGGGGAATGTTGTCACTGTCCAACAAT
TTGTATCAGAAGGTGATGGTAATTTCTCATTTGAACTAAATACTGATGGTCCACTTTGGTCACAAAATGG
TGAGTATGTTTTAAAAGTTCAAAGTGGAGCAGAGACAAGACAATTTAAAACCAAGTTTACTTTGGTGTCA
TCACTTGCAGGTGACATAGATAGATGTGGTACAAATGAAATTTCTACAATGGGAAAAACTGGACGTATCT
ATTGTATTCCTTATCACATATCTGATGGAGTTCTAAATAGTAGGAAGGGCACACTTAATTCTGATAGTAA
AACATTAACTTTTGAATTAAAAGGGCATGATATCAAATCTATCACATTTGATATTCCAAGATATGTGTTT
GATTCAAAATCTCCTACTAACGATGATTCCGTTTTTACTGTGATGTCTAACGGTAATGTAGTAAAATACA
ACGAACTGACAAGTGATTCCGTTTCAAGACGTATTCAAATAGATTATCCATCTTCAGGTAAAGTCACTTT
TGAAATTGTTGGAACTCATGCTATTCCTGAGTTCGGTTCTATCGCTCTATTGATTCTGGTTGTTGCAATT
ATGTCGATCTTAATTGTAAATAAGTCAATTTCACACAGAATAGTCAAGTTCTAAAACCTTGTCAAGTTCT
TAAGTCACCTCAATAAAGTATACTAAAGTATGGATTTAGAAAAATTTCGCAATGATGTCTATGAAGTTAC
AGATAGATTATCTAAAAATTTACGTGAGAGTGATTTACCTAAACTCAATTATGTTCGTCAACAACTAATA
GAAATGTATCAAAAAAATCTTGTTAAGATTAATCATTCCGTATTAGAACTGATTTGTGCATCAACTCTGA
TTTCTCGTGGGCATTCTGTTGAAGTTGAAAAGCAAATTTCTGATATTTTGGTGTGTGATATTTTTGCaAA
AAAAGGTGATGGAACGACTATTGTTGAAATCGAAACTGGATTTACTCCACCTGATCATGCAATGGACACA
ATTGATTATTTCACTGCAAGAATAATGAGTAAAATTGCGAGATATAGTAAATATTGCTCAAAATTTTCTT
TGGCAACTCCTGTTATTGGTCTTATACCAATACCCAAAATTTTCCTGATTCCTCCAAATGCAAGAAATGA
ATCTGATGTAAATAAAGTCAAGGAACTATGCGATAGATATTACAAGAATCCGCCGGTTACATACTCTGAT
ATTTTAAACGCTCACCTTCATTCTATTTATCTAATAAATATCGATAAAGGGTTTGCAAAAGAACTTGATC
CTCAAGGGTATGTGGATCTTACTGATAAACTCCTTCGTAGAAGCGAAGTGGAATACTGACCATTTTTTCA
AATAGaAAAAATACAAATTCATCTTCATTTTACTGCTAGTATGATATGTGGTGCATGTGAAATCAGAAAA
CACTATGAATGCATTGACTGTCTAAATAATCATAAAACTCATCTTTGTCAATGTGATTGCCATGATGAAA
ACACAAAGCCTCACCCTGTCGATAAACCCCATTGATATTTCATCCTTTCAAATTTGTGCCTATATAGTAG
ACTTTCTTCATATTTTAACTATTGGAGTTTTTTACAGATCTTTTTGTTGATCGTAAGAAACATCAAGATT
CATAAGGCAAAAAAACATTCTATCGACAAATTATGGCGACATCGATGGAAAACTTTGGTACATTGGAGTA
CGTTTTAGACAAATACTCCAAAATCTGGTGCTGGAAGATTACTGGTGAGCGTGCAGTTAGCATGATTTCA
CGGTTGGTGCCTGAAGCCTGGTATGGTGAAAACACTGAGGAGGTAATAATCCCTGACAGTGTTGAGAGCG
TTACTCAGATCAAATTGATAATGGATAGATACCCGCTTGAAATTTTATCTAAATCTGCATGGCAAAGAAA
AATTGTAAAAACATATACTCCAAAACCTGCGCTTCCTCCGATTAAATATAATTTGCATCGTGCAAAGGCA
GGAGAACAATTTAGGGGGAAATTACTGAATTTTCAAAAAGAGGGATTGGATTTCTTGTTAAAATCCTCTG
GAAATGCATTACTTGCAGATGAAATGGGTCTTGGAAAAACCGTACAAACTTTATCTTATGTTGCAACTGA
AAAACAAACTTTTCCTGTTTTGGTAGTAGCCCCTCTTGTAACTCTGAATAATTGGGAACGCGAAATTGCT
AAATTTATGAAGaAAAAAAGTAGGAATGGAAGAATAATAGAATCTGAATCTTCAACTGCAACTATAATTA
GAACCGGAAAATCAAAAGAACTTCCAGTAACTGATTTTTACATAATTAATTATGAACTGCTTTACAAACG
TCTTTCTGATTTATCAAAGCTTAACATTCGAACTATTGTGTGTGATGAAGTGCATAATTTAAGATCAAAA
ACAACTCAAAAATACAAAGCAGTTAAAAAACTAGCTGCCCTTCCTTCTATTTCCTATAGGATAGGTCTTT
CTGGCACTCCAATTTACAATCGTGGTTCTGAGATTTGGCCAATTGTTGATATTCTAAAACCTGGATTGCT
TGGCAGCTTTAAGGAATTTTGTGAATACTTTTGTTATGTTAATGAAAAAGGAAAAGCGATAGTGCTTGAA
AACAAGAGGGCGTCTCTTAGAAATGAATTGCAAAAACATGTTATGTTAAGACGAAAGAAATCTGATGTTC
TCAAAGAGTTAAAAGATAAAGTTCGTTACAAAGAAGTAATTGATGCTGACACTGATTATTATTTTGATGA
GTTAGGAAAGATCTGGACAAAATTAGAAGCAGAACAGAAAGACGCTGAGAGTGCATTTGACAAATCTGCC
TCATATCAAAGAGCAATTCAAAGTGAACGGCAAATTGCAGGCGTTGCAAAATTACCGCATGTAATCAATT
TTGTTAAAAACATTATGGAAATTGAAGAAAGCGTTGTAGTATTTTGTCATCATAAAGTTATTCATAAATT
ACTCCATGAAAAACTTGGTGAGTTTTCTCCCGTTTCAATTATTGGTGGTCAATCAGATAAAATGCGTCAA
GAGGCAATAGACAAATTCCAAAAAGGTGAATCTAAATTGATGATAGCTGGTTTGAGGGCTGGTAACGTGG
GTATTAATTTGACTAGAGCAAAATATGTTATTTTTGCAGAATTAGATTGGAGTCCTGCGATTCATAGACA
AGCCGAAGATAGACTGCACAGAATCGGTCAAAAGAATACTGTTTTTGCATATTATTTGATTGGTAATGGC
ACTTTGGATGATCATGTAGCAAACATCCTAGTCGATAAAAGCTACGAAATTGACTCCATCATGGATGAGA
CTGCAGATACATATGAAAATAAAGATAAAGCTGAATTGATTTTAGCTCAAATTCACGATAAAATAAAATC
AAAATGAATTTAATTTTGCTTTAATTTCCTCAAGTTTGGAAACCATCTTCTCTTTATGAATATCTGAAGA
TTCTTTAATTTGGTTTATCACTTCGTCGACTAAATCAAAAATCTCATCTTTTGAtTTTTTTTCAAAACTA
TTTTCTTGTAACCCTGATTTTTCTATCTCTTTTATTTTTTCAATACCTTCAGGAAGAATCTCATACATCT
TGATGATTTTAGACTCTTGTCTTAATGGTGACATTAGAACAAACTGGTTTTTTCTTAACTTTTCTACCTC
TTCACTTATTTTAGTTTCTGATATTTTTAAAAAATCTGAAATAGTTTCTAGACTACATGATTTAATTTCT
AATAACCGCAAAATTTTAACTTGTAATGGAATCTGTTGCCCCCACAAAATTTGTCTTGCTAAATCTGTTA
CAGAAAATGATCCATCTTTATTCAAATCTATTAGTTTTCTATCTTTTAATGATGCCAGGGAATCTAGTAT
TCTGCCCACTCCCAGTTTCTTTAATTGGGAGTTTTCAATGTCTTTTTCATTAAAACTTTTGTCATTTTTA
ATCCCTAAATGTAATATCTCTAAATCAATTACTCCTAATTTTGTCATTACTCTGATTTCATGCTATTAGT
TATCATCTTTTCCACCATGACCTCTTATTTTCAATTTTGATAATATTGCCGATGTTTTAATATTTTATAC
TCAAAACTACCATATGGCaAAAACaAAAAATATCGTAAAGAAGAATCCATCACTAAATCTCTGGACATCT
AGCTGGACTGATATAGAACGTTCAATGGATAACATTCGTAAAAATATGGAACAAGCATTTTCATCATTTC
CTTCGATGCCGAAAATTTCTCATGCCTCTTGTGATATAATTGACGAAGGCAAACAATACCGAGTAAAAAT
GGACGTTCCTGGTATAAAGAAAAATGAAATTAAACTAAACGTAACTGAAAATTCTGTGGAAGTATCTGCA
GAACATAAGGAAAGTTCTGAAGACAAGaAAAAAAATTATTTAAGAAAAGAAAGAAGTCAAATATCTTATT
ATCGCTCATTACCACTCTCTGGGAAAGTGCAGCCAAACAAAGTAATCGCAAAACTCACAGATGGTGTTCT
GGATATAACATTACCAAAATCCACTCCTAGTGAAACACAAATGAAAAAATCTGTTTCAATATCATAGGAC
TCACCACATTTTTATTTAATAAATGAGATAAGAAATCATGCCAAAAATTCTGAATAATGTTGATTTAGAT
AAAGTTTCTCAAACTGTCACTAAAGGTAAACAAGAATCATCCACATTaAAAAAACCTGTTAAACTTCAAG
GTGAATGGAATTTTGATCCTAACGTTGGTTATCAATTTAAAACTGAAATGAGTTATGAAAAAGGaAAAAA
CACCATAGAAATTGATTCACCTTCATTTTTAGGTGGTCAAGGAAATCGTTTAGGTCCTATGGCTTATTGT
ATTGCAGGTATTACCTCTTGTTTTATTGGAACTTTTGTCGGTATTGCGTCTCAACAAGGTATTCAACTAA
CAAAACTAAATGTCAATACAGAATGCAATGTAAATTTTGCAAAAACTTTTGATATATCAGATGAACCAAT
TACAGAAGGAATTAATTTTAAAATTGATGTGACAAGTAATAATGCTGATAAGAAAAAACTTGAAGAGATT
TTAAAAATGGCCGAAGAGAGATGTCCTGCAATGTATAGTATGACTCATAAAATTGATGTAAATTCTGTTA
TATTGTAAAACGTTTAAAATTATTTCAAGTTATTGATTTTCTTTAATTTGTAATTTATACATCAATTTAA
CACTAAATCACAATTAAAAATTTCATTTTATCTTGAAAAATATATGTGGAACCTATTTGATTAAAGTATG
GTCAAATACGAATTACCTCGACTTCCCTATGGATATGATGAGCTTGAACCATATTTTGATAAACGAACAA
TGGAAATCCACCATCAAAAACATCATCAAGCATATGTTGACGGTTTAAACAATACTCTTACAAAAATTGG
GGGCGAATTCCATCCTCAATATATCACATCAGTTTTATCTGATCTAAGTGTAATTCCTGAATCTGTTAGG
AACGACATAGtTTTTTTTtGGTGGTGGATTTGAAAATCATAAATTATTTTGGGAAACAATGACTCCAAAA
AATGATGGTGGACCTTGTGGGAAATTATCTGATTCAATTGATGTTTATTTTGAAAATTTTGAGAAtTTTT
AAAAAAGAGTTTTCTAcCAAGGCACtATCCATTGAAGGTAGTGGGTGGTGTTGGCTTGTATTTAATCAAA
CTTTTAATAAAATAGAATTGATCACGACCCTTAATCAGAATAGTCCTTGGTCTATTCGCAAAATTCCTTT
ATTGGGATTGGATATGTGGGAGCACTCATACTATCTAAAATACCAAAATAAAAaATCAGATTATGTCGAA
TCTTGGTGGAATGTAGTTAATTGGGATTATATTGGAAATAGATTCTCTGAATTATCTGATTGATTTTAAT
TTTAAAATTACTTACGTTTGTTTATTTTTtTATAATAATAATGACAAATTTTTAGTGTTTGAATGAACAA
TCTTATCTTCGTTAATGACTAAATAATTCCATGAGCACTGTTGGCTTGTATCGTGTATTGAGACAGGGAT
TTGAAGATGTTAAAATAACTCAAGCATTGGATATGTTACTTGTAGATCGAAAAAATGAATTTCGTGAATT
ATATGGTGTATTATTGAAAACACCAAAATCAATAACCCCGTTACCTGATTCTGAGTACTTTATACTGAAT
TTTTGTTTGGAAGTCAATGAAGCATTTCAGACTTGGTCTGGACAAAAAAGTCTCTCTATTACTTCACCAC
AAAAGGCATTAACGATTTTAAGACAACTATCACGAGATAAAACAACCATGAATCAATTGGCACATCTTTT
AAACATTTCATATACACTTGCAGAGGAATTCAAAGAAATCTATAGGCGACTAAAGTAGtTTTTTTATTTC
TATATGTAGTAATTCAATTATTACAATAACCTCTTGTTCATAACTACTATGATTAACTCTTTATGTGATT
TACAAGTGTCTTATTTGTAATACTCTATTGGAATCTCCTGCAAAGTTGGAAGATCATTTACAATTTGAAC
ATAAATGGGGTCAAAAAAGAAATTCTTCCAAATGATCATTTTTAAATACCATCCTACATTTTTTTAAAAG
AATATTAGAACCGCTAATCTTAAGTTTGTATAATTTAATTTACATTAATGAAAGATGACTTGGCGACTTG
TGAGAATTTCAATGAACAGGTTTATGCTGTCTTTCATTATTTTATTTATAATCAGCACTAATAGAAAATT
TATTTAAACAGTTGTTGTTTTTTATAAACACACCATACTATAAGGTAATGCTCAAGACATATTTTATATG
AATAAGGAACACACATCTTGTTTTGGTATGAATTGTATGTATAAACAAATTATTTTATTAAATAAACAAA
TGATGTTAGATGTTATTGATAATTTATAGGTGAAAAAGAAATGTGTGACTGCCCTGTTTGTAATCTGCCT
GAAAAAGAAATTGAAGATGAATATTGAATTTTAGTATAGACTAAAAATAGAAATGGtTTTTTTAATTTTA
TAATTTTAATTATTGATCATATACCATCAAACCTTTTTCTTCTAACAAGGAATGTAAGTTGTGAACTGAT
CTAAATACGTCTGATTCATTTTTAGCACCCGTGCAAACAAGTTTTCCAGAAGAGAATATCAGTATGACTG
TTTTTGGATCTAACATTCTGTGGATTAATCCTGGAAATTGTTCTGGCTCATACATACTTCTTGGTAAAGT
TCTCGCAGCTTTTTCCAAATGGACTTTACCTCCAAGATTAATTGATGCCACAATATTTTGAACCGTTACA
ACTGCGTCtTTTTTTACTTTGACCCCTTCTTTTCGAAGTTTTTGTACTACTGTTTTTACTGCATTTCTTG
CCATTTCTTCAGATTTTGAACCCGTACATACCATTTTACCTGTTCTGAAAATCAGAGTAGCTGTTTTTGG
ATTCTTTAATCTGAAAACTAGTCCTGGAAATTGATCTGGATGATATTCTGTATCTGGAAATTTTTTAGTA
ATATCATTAAGATCAAATTTTTGGTCTACTGTTGCAGATGCAACTACGTTCACAATGCTAATCATTGGTT
TTGATTGAGGCATGTTATTTTATTAAAAACCGCTTTATATATTCTGGATCTATTGTAAGATTTTCTTGCA
TTTGCCTAATGATCTATGATTTTATTAATACAAAATTTTTGAAATTGTTATTAATCAATCAGGTCTGATT
TTATTTTATCAAACTCTTCTTTGCTAATTTCACCTCTTGCATATCTCTGCTTTAAGATCTCCAAAGAGTC
TGGTTTTTTCTTATTTCTTCTCAAAATCCAGATTATGATGGCAATTGTTCCAAACTGAATAATTATTCTA
TATGGGTAATGAAAAAACATGTCTGCCCCAAGATATACAACTATGATTGACAGAACAGCAAAAATGATTT
TTGCATATCTGAATTCAGATTTCATTGAATATCCTCTAACTGTTATTCCAATCCCTGCAGCAAGCATTAT
TGTTGTAAGAACGAAATATGATGTCGTTATTGCAGTTTTGGCATAGTTTAACCATAAAATTTCAATACCA
ATAAGTATCAAAGTTATTCCTGAAAGTAAGACGTACTTATTCAATCTGCTCTTAATTTCAATGTAGTTTT
AAGGATATATAGAAAAGCTTTTTTCAAATAATGAACACATCATAATTATTTCTTGTTGTGATATTTTTAG
ATTTAATAGTTTGTTAGATTCTTTATTATCATACTTTTATGGGTGATGATTTTTCCAGGGTTTAAAATGT
TGTCCGGATCAAATTGtTTTTTTAACTCTCTGAATAACTTGTAATTTTTTGAGCCATATTGtTTTTTAAC
ATACTATGATCTTGCCAAACCATCTCCATGTTCACCCGTAATTGTTCCTCCCATTTTGATGATATTATCA
AAATATTCGTTAGCAAtTTTTTTAATTATTGAAATCTTTTTCtTTTTTAAAATTAATCTAATGTGAATAT
TCCCATTGCCTGCATGGCCGTATGCGATTGATTTGGTATGGAACTTTTGGTTAATTTTCTTTATCAAAGA
AAATAATTCAGGGAGTCGTTCTATTGGAACTGTAGCATCTTCTATTACATGAAGTGTCTTGTTCTTAATT
ACTTTTGAACTATAATATAACGAAGAATCTCGGAATTTCCACCACTTCTGAATGTCTGGATTATTTTGAA
TGATCTTTGAAATTTTACCCGTGATTAtTTTTTTTATTCtTTTTTGAATAtTTTTTATTTCTGAATCATA
TTCAACAAAAAGAAGGCATTTACtTTTTTTATCAAATCTATGATTGATATTTTTCATTATTGTTTTATCA
ACAAATTCTATCGCTGTTGGAAATGTATTTGCAATTTGACTACAATTAGTTGCAGCCTCATTTTCTGATT
GATATTCTACTATCAAAAGAACTCTATTGTTTGGAATAGATGTGATCTTCAAATTAGCTGAGAGCACAAT
TCCTAAAGTTCCTTCAGAGCCAACAATGATTTTGTGCACGTCTCTAATTGATTTGATTGAATCTAGTCTA
TATCCTGAAGAGTTTTTTGTAACTTTAGGGAATTTTTCAATATCTATTTtTTTTGTTAGTTTGAAAATTT
TGGAACCATATTCTTTGTTTTCTGGTAATGTGATTTTGTTACCATGCCCATCAACAAATGTGATTTTTTC
AATATTGTCTATCGTACTTCCATATTTCAAACTTCTACTTCCAGAAGAATTATTCCCGATCATTCCACCT
ACTGAACAATATGGTCCTACAGATGGGCTTGGCGGAAAAAATTTACTCTTGTTTTCTAATACCTTGTCTA
GGTTGCCCTTGCTGGTCCCAGCACCAACTTTTACATTATTTTTCTGTATTTTTATTGAATCAAAtTTTTT
TAAATCAATGATGATTCCACTGTTTAGTGCACTTCCAACCAAACCTGTACCTGTACCTCTGACAGTGACA
GATACTTTGTATTTCCTTGCAATTTTTACTACATTTATCACATCTCTTTCATTTTTTGGAATTACTACTA
CATCTGGAATAATTTGATATACGCTAGCATCAACAGAATAATAATTTACAATCTCTCTGTCCCAAAGGAC
ATTACCTGTAATTGtTTTTTTTAATGATTTTTGAAGTTTTGATATGTTTGAATATCGTGACGTTTGATTT
TTTAGCAATTTATCTCTCATTGACATATGATTATAGTTTAAATCTATTACAAATTCTATCTTATTGTATG
GACTTCATGCTAGAAGAAGAACTCATTGATTTAATGACCTTCTGTCTTCAAAATCCGGATTCTTCGGAAA
TTATTGAAAAAAAGAAAAGAATTACAGAGATAGGCCATGAACTTTTTTTGGATGGTGGTTTAGATGCACT
TGAAAATTTCTTTTTTGTATTGAAAAATAGAATTATTCAAGAAATAGAAAAAGATCCATCCCCACTGCGT
TCGCTGTGGAATGGACTAACTCCTGAATGGCAGTACTAGTATTTCTTTTAAGAAATTCTAGCCTCTACCA
ATTCTAAAGATAGCTGTACTGCATTTTGGGCAGGTGCCTTTTAGAGCTGGTTTACCATTTTTCATGGTGT
ATGGTTTAGCGCCTTCGATGTCTCTTTTATCTCGACACTTAACACAATATCCTATTGTCATGATACTCTT
AGGCACGTAGTTCTATTAGCGAGATCTTGTTAAtTTTTTTTTACTATGAGGCAAACCTATGATCTTATTT
TTGTCTCAAATTAATTGATTTTGTAAGTTTTTACTTGTAAAAATTGGTTTTATGTGTGACCCGTTCTCAA
CTAGTTATTTTTAAAACAACATGTTCTGCTAATGCATCTAGTTTGTCCCAAGATTTACTTCCCTCTTCTG
TTATATCCCACACAAAAATCTCTACTGTGTATTCATCTGATTCTAGTGGTGTCCATGATAATGCGGGACT
AAAAGTTTGTTCAGGGTCTAATGATAACCCGTTTATCCATCCTAATGAAACTACAACTCCTTGTTGATTT
TTTACTTGGACTATGTATACAAATTTCTGTGTTTTGTCTTGATTATTTTTAATATCGGCAGTAATTTGTA
CATGCTGATTAACATTTACTTGATTTGATATTTTCACACCAAATGCATTTACTAATCGTGGATTTGTAAT
TTCAACCCTTTCTAATTGTGTTAATGCATATGCTGAATTGATTAAAACTATCCCAACTAGCATAACCATA
CAGATACTCGCTATCTGTTTTATCATGAGTTTTGACAtTTTTTTTGTTAATAAAGCGTTTCTACATCTTT
TCTTGATACATCTGGGTTAATTTCTACTACATTACTGTCCTTGAAGAATTATGCTATTCCGAGTTTAAAA
TTTTAAAATTGATTATATTTTGATTCTGTAATAATCCCATCTTTCTGGGTCGAATCTCGTAACAAATTCT
GCTTGCTCCTTATCTATTCTGGATTTAATTACGTCTCGTAATGCGAAACTAGTCAAAAATTTGTATTTTT
TAGAATGCGCTTGCATTATGAACATGTGGCGCATTTCACTACCTCCTTTTAATCCCCAATACCCCATCTT
TAATGCCAAAGGTTCTAGAAATATAGTGTTGTTTAATCCATAATTTTCATCTCTTATTTCTGGTCTAAGT
CTATAGTTTTCTAAAGGACCTCCTTTTGCAAATCCAATGACTTCTCCTTTACAATTATTTAGTCTTAGAG
TATTGAGAATTATGTTTGGATCCTTTATAGATTCTTCAAAACTGTCTCTTGCAAATTGAAGTGGCTTGGG
CAATTCTAAAAATATGGCAAACAAAGATTTGATGAATTCTGGTTCTAACCGCGTATCAATGTTTTCAATA
GTAGGAACCAATTTTAAATTGTCATAGGTGTAATTTGCTTGTATGGTGATCTCTTGTTGTCTTATGTTCA
TAAATCCTAACACTGTATCAAAGAAATTTTTTCTCATGTGTTTTGGTAGAGTTTCTAAAATGAACCTGCA
CATCTCAGTTTCTTTGTTTAATAGTTCTTCAAAATAAGCTACTGAGCTTCTGACTATTAGAGAAGGTCTC
CATGCTAAAGCATGTGCGTTCATTTTTGCCATCTCCATAGCTCTTGAAAAATCTCCTAATGAATAACCAC
TAATTCTATCTACTACGGAAAGATACCACCCTAAATTCATGAAATGATCTTGCTTTGCTTTATTGTTTTT
TGTAATTTCTGAATTGTTAAAACATTCTTTAATTTGTATTTCTGCATTTTCTTTTAACTTGCCGCTCCAT
GGATATGTTGTTCTAAGTATTAGCACTTTAATAATTTCAAGATCTAAACTTGCTTCATCTATTAATTTAC
GAAGTTTTCTATCCATGGAAATAAATTTCAAAACGCTTTCTTCATGAGGTTTATCTACACTTTTTTGAGG
ATCAAAGTCATGAAATAGTGCAGCCGTGTACAGATATTTTAAATCAGTAATGGAGAAtTTTTTTGATGAA
TTATTTAGATTGGCCGATAATAACGCAACATATGTGACTTCTAATTCGTGGTTGATATTGTGATATCCAT
AGTAATCGCTTCCAAGACCCTGAGTTTCAAATAACTCTATGGTATAGTCTAGCATCTCAATGTAGCAATC
CTCATCAATCCCGCTCTCAACAATCACACTCATGATCTCGTTTCGCATGGTGTGTGGATTTGCGAATTCT
TGCATTAtTTTTAGTTCCAAATTCCTATTTTTAAAGATGCTTCTAAATTTATTGAAAATTTCGTTGATTA
ATCTTGTCTTTTTTGAAAATTTCTTTTATTTTTATTAGAAACACTCAATAGAATTATTTCtTTTTTTACT
ATTATTGCCCGTTAACTTGGAATTACTTGAATCACTTATGAACATACATCAGAGAGAACCTCTCAAATTT
GTTCTTTATCTTGATGGTAAGAAATATTCCTTTTCTGATGTTATGATTGTAAACTCTCCTACTCCTGTCA
ATTCTCCTACTACTCGAGGTGGCGTCTATTTTTCGGATACTTTTGCATACAAGATTAAAGGAACAATTAG
TGATCTATCTATAATTCCATTATTATCAAAAACCATGTTGGGTCCAAATACTGAATTTAGAGAAATTAAA
ATTACTACAACTATACATAGTGATGAAAAAGAAACTCATTTGACATTGTTTACAAATTTAACTAATAGTG
TTCAAAGTTCATCAAAAATTGAATTAAATATGATTTTGGTAAAATTAACGTCTGATTAATTTTTATCATA
ATATGCATCATATTTTTTCCTCAACTCTTCGTTTGATAATACCTCGTATGCCTTATTGATCTTAACCATG
ATCTCTTCTGATTTATCGTCTTTATTTTTATCTGGGTGTATCTTCTTTGCAAGCTCCCTGTACTTATTTT
TTATCTCATCTTGTGTTGCCTCTTGTGAAATCTCTAATGTTTTATAGTAATCTGGTAGCGCTGAGTTTTG
AAACGCCTCTTTGAATTCCTTATTTTCTTTAGATTTACTTCTTGTCCCAAATTCTTCATAATCATCTGAC
CAGTCAGAATGATATTTTTCATATGTTTTATCATTTTTTGAATCAAACTCTTTAGAATCATATGATGtTT
TTTTCCTAAGTATGATGTCTCGTGCAAGATATACAAAAATGCCTATAACTGCTAAGGCAAAACTTCCAAA
TAAAATAAtTTTTTGTTCATCTGTTACAATTAATTCCATCTCTAATGTTTTTTGATCATTTGTTTGCCCA
GACACAACTTGAATGGTACTTAACATAATTGCCCCTAATATGACAATGCTGAGACTTTTCATTTTTTATG
TTAATCTAAAATCTTCTTTAGCAGTATTTAACACCACATGTGTTATTGTATTTTCTATGTTTTGAATTGA
TGCTATCCCTTTTACAAACTCACTTAATTCGTTGCGAGATTTGAATTTTGCAATAACTAGAGTATCTGTA
TTTCCTGTAATGTCGTAAACACCACATACATTTTCTAATTTTGATAGCTCAGCCTCTATATCTATAATTT
TATCtTTTTTTGCAATTATTTCAATTATTGCTGTTAGATTGTACCCTAATTTTTCATGATCAATTAATGC
TGTGTATCCTTTGATTATTTTCTCTTTTTCCAAtTTTTTTATTCTTGATAATACAGTAACTGTTGAAATC
CCAAGTTTTAACGCTAGTTGTCTTGCAGATAATCGTGCATCCACCATTAAATTTTTAAGAATCCTTTCAT
CTGTTTTATCTAAATTCATCATTACCATTACGTCAAAAATATATTTAAATTTTCAGTAATTCATTAAATA
TATGTTTAATAATATCTGTTTTTATGACTGTTTTTGtTTTTTATACTAATTGAAGCTTAAAACAAATGAG
TGCACATATTTGTTATGGACAGAATTACAGAGTTAGTTTTTAAAGGTAAAAATTTCTTAGACTCTTCAAA
TTTTGAAGATGCATTGGCATGCTTTGAACAAGCATTACTCTTGAATCAAAATGATCCTGAACTGTGGAAT
TTGAAGGCTGTATCATTACGTAGTTTGGGTAGATATGAGGAAGCGGTGGAATGCTTTAACAAATCATTGG
GCATCGATCCAAGAGATAGAAATGCATCATAGTGTGATTTTGTCAAGTTTTTATTAGTTCATCCGTTTTT
TGGTCTTTTTATGAATAAACGGTGCCATTTCCTACTAGTTATTATTAAAGTGATACGTAAGTGATTCTAT
CATGGTTTTACAGTCTGTTAATGCTGATAATTGTCCACGTTGTGCAAAAAATTCTCTTTTAACTGACGAT
GTTACTGGAGAACGATTTTGTGGCAAATGTGGTTATGTGATTTCTGAAAAATCTCAGGAATCTGGTCCTG
AATGGAGATCATTTACACAGGATGAACATGGCAATAAAGCAAGAGCTGGTGCGCCAACATCATTAACGAT
GCATGACATGGGTTTGTCCACTATAATTAATCCAATGAATAAGGATGCATCTGGAAAACCATTAACTGCA
TCAATGAAAAGTACAATTGAAAGACTAAGAACCTGGGATAGTAGAAGTCAGGTTCATGAATCTGTTGACC
GAAATCTCAGACAGGCTTTAAGCGAATTAAATAGATTAAAAGATAAACTTTCACTTTCTGATGCTGTAAT
TGAAAAAGCAGCATACATTTACAGAAAAGCAATTGaAAAAAAATTAGTACGTGGAAGATCCATCTCTGCA
ATGATTGCATCTGCTCTTTATGCTGCATGCAGAGATACTGAGACTCCAAGAACATTAAACGATGTAGGAG
AAGCTGCAAATCTTAAGaAAAAAGACATTGCAAGATGCTATAGGCTCTTGCATAGAGAACTAGAACTGAA
AATGCCTGTAGTTGATCCTATTCAATGTCTTGCACGTATTGCTAGTAGAATTGGAATTACAGaAAAAACA
AAACGTTATGCTGCAAAAGTTTTGAAAATATCCCAAGAACACGAAGAATCGGCTGGCAAAGATCCAATGG
GTTTGGCAGCTGCAGCATTGTATCTAGCGTGTGTTAAAAATGGTGAAGATATTACTCAACGTGATATTGC
AGAGGCTGCAAGTGTAACTGAAGTAACAATAAGAAATAGATACAAAGGTCTAAAATTAGATCAAAACATG
GAACTATAGATTCCTAATTCTAAAATTGTCTTGAGATAAACACAAAAATTTATTTTGAAATTCTCTTTAT
TGATAAATTCAAAAATGATAATCATCAAAGTGTTAATTTAACATAAAACTTGTCACTGAATATGCTTTTT
AAAAACATTCTAGTTCCTTGGGATGGTTCAAACCCTTCCTTACATGCATTCAAAATTGCATTGGATATAG
CaAAAAAATATGATTCAAAGATATCTGTTATACATTGCATACAAAATGAAGCTTATCGTGGTCAATGGTT
TCCAGACTCAAGATATTCAAAAGCAGTAATaAAAAAACAAACAAAATCTGCTGAAGCAGAGATTGACAAG
CTTGTTGTTCTAGCAAAAAACAAAGGAATCCAAATATCTACTACTGTTTTGGCTACCCCGTCTGTTGTAA
AACAAATTGTAACATATGTAAAATCTaAAAAAATCGATCTTGTTGTAATGGGCTCTCATGGTAGAACTGG
ATGGAGTAAGACTCTATATGGAAGCGTTGCAAATGGTGTGTCACAAAACATTCATTGCCCAGTACTTATT
GTTAGGTAATCCTAGTGTCTCTTGATTGAGTCATGTGTAATGATATTGCAATCTATATTATTGAATGCTT
ATTATCAAAAGCATAATGTGTGCTGAACTTGATAAGATATTATCACAAGCTTATGAGTTATGTGAGGATG
GAAATTTTCTTGATGCTCTAAAATTGTATGATTTGATATTaAAAAAAGAACCTCAAAACATTGCCGCTTT
GTTAGACAAAGGTGTCACCCTACAAAATTTAGGTCGACTAAAACAATCTATAAAATATTATGATAAAGTA
ATTCATCTTGATCCTAATAATATTCAGGCCCTGATAAATAAAGGCGCATCATTACATTCAAGTAAAAAAT
ATCATGATGCTATACGTTGTTATGATTTAGCTCTTAAAATTGATAAAAAATCTCCCATGGCATTGGCCTA
CAAAGGATTGTCTTTAGGTGAATTAGGCGATCTTAAAGATGCATTAAAGCACTTTAAAAAAGCGTTATCA
ATCGAAGAAGATTATGATCTTGCCAGTATCGGCAAAGATACAGTTACTAAATTGTTAAAGTCTATTCAAA
ACCAAAAATCTAAAACACAGTAACATCTCCAGGTGCTGGTTCTCGTTTAATGCTTTTTTCATGAGATTCT
AGAAATTCCTTATGTATTATATTTTGATGTTCTCTAAGTTTTTCAATATTGTCAAATCCTAAGTGACACA
AGTAACATTTTGGTTTGTGCTCATCCACTAGTGGCAATACCATGTAGATTGTAGTCTTCTTACCTACTTA
TTTCTTGAGATGACAGTTAAGAATTATATCCTTTAGCCATTGACTTCTTATGTGTTAGAGCAGTTAGTTG
GAGAATCAAAGGCGTTAGATCGAGCAATTGCTGGAGAAGAATTGTCTTATGACGATGGAATGGAATTAAT
GAATTATGATAATTTACATATTTTAGGTGCAGTTGCAGATATTGCTAGGAAAAAGTTGGTTGGAGATACG
GTTTCTTTTACTGCCTCATATTATATGAATTACACAAATGTTTGTGCTGCAAGTTGTCAGATGTGTGCAT
TTTATAGAAAAGACGGTGCAGAGGATGCATATACTCTAACTCCGGAACAAATTGAGCAACGTGTTGGCAT
TGCAGAAACTATGGGTGCAACTGAAGTTCATATAGTAGGTGGATTTCATCCTACACTTCCTTTAGAATAC
TACGAAGACATGATGAAGGTAATTaAAAAAAATCACCCACAATTAAAAATAAAGGCATTAACTGCTGCTG
AAAtTTTTTTTCTGTCTAAATTAACAAAAAATTCTACTAAAGAAATCCTTTCTCGTCTGAAGGATGCAGG
TCTGGATTCAATGCCTGGTGGCGGAGCTGAACTCTTTCATCCTGAAGTCCGAGGGAAAATCGTTAGAGGT
AAATGCACTGGACAAGAATGGTTGGATACTATTGAACAAGCTCATAATCTTGGAATTAAAAGTAATGTTA
CCATGCTTTATGGACATATTGAAAACCCCTCACATGTTGTTGATCATTTAATAAAAATTCGTGAATTACa
AAAAAAGACCAATGGATTCATCACAATGATTCCGCTAAAATTTAGTCTTGATAATACTGAACTTGAGCAG
GAACATTTGGTTAATAATGAATGCTCTTCTTTGTATGATTTGAGAATAACTGCATTATCTAGATTAATGC
TTGCAAACGTTTTGAATAACATTTCAGTTTACTGGGTTGCTTATGGGAAAAAACTTGCACAAGTTGCTTT
ATCAAATGGTGGGAATGATTTGGTTGGAACTGCATTCTCTGAAGAAATTTATCGAGCTGCCGGAAAACCT
ACTACTTCTTCTATAGATGAGTTGGCTACTATGGTAAAAGAAATCGGTCGACAACCTGTACAGCGAGATA
CGTTTTATAATGTTGTAAAGAGATTCTAAATTTTTATTAATTCTATCCTATCACTATAGGGTATGTACTA
ATTTCTACATGAATCATGATTTTTTCATGTGTTTTTGAAATTAAAATATTTGAATTTTATGTGGCTGGTT
TCTTCTCCACTTTTTCTGGGCTACCTTTTCTTTTCCTTCTTGCTCCAAAACTAATTAAAATCAACATAAA
TCCTACACCGATTAAAATTCCCGCAAGCGTGTTCATGTCTTTGTTTTCTTGTTGTTTTATCATCAAATCA
ATTACTTCCTCTTCAGTCATTCCAGATTGACCTACAGGAACATCCGCGTTAATGAATATGATCAATACGA
TTCCAACAACTAGCATAATAATTCCGCCTGCAAAAAtTTTTTTATCGATTAACATGTCTGATAATTATTT
TAACTTCATCATATATTAGGGATTTTCTTATAATTCTATATCCTGTATTTTATCTAAAAATTAATGATTG
TAATTCAtTTTTTCAAATCATGTGAAATTAATTATTTGCCATCTTATTCCAAATATGCAGTTATTAATTT
AGATCAATTTAGGCACAAATATGTATATTATTGCAATAATTTCCAATCTACCAAAAATCATTAGAAATGa
AAAAATAATTTTTGCAGTAGGATCTGTTTGCAAGTCAATTATTCCTGCTGATAATCCACCAGTAGTTATA
ATTCCTGTTGATTCTAAAAATGCATCTTGAAAATTGACATCCTCCAAAACCATCAAATAAACTGCAGATA
ATGATGCAACTAATGGGAATGATATGATGATAATGAGTGTTGCAATTAATTCtTTTTTTAATTCTGGAGA
TAATTCTGATTTTTTTGTTTGTCAATTAtTTTTTTTATATCTTTTAGATGCATCAATCTAAATATTTTGA
TTCCACCTGCAGTTGAAAATCCGCAACCTCCTATGAACATTAAAATAATTAAAATCAAATGAGCAGAACC
ATTAAAGTCAGATAAATTGTCTGATTGTAATCCTGCTGTAGTACTTGCAGATACTGTATAAAATATACTT
GTTAACGGCTCCAATCCACTAAACCCAATAAATAATGCCATTGCACCACCTAGAATCGCAAAATAAATCA
AAATTTCTTTTCCTAATTTTGGTGATAAAAATTTCTTTTTCACTAAAGAATAGTGAAAAGTAAATGGCAA
TGCACCTAAAATCATACCTCCAATTAACACCAGTTTTTCTTCCCAAATTAGATTGTGTAAAATTGTAGAT
GTTGGTATGAATCCCCCAGTAGCAACTGTACTCATTGCTAATGAGACATTATCTATGATATTTCTCTCTC
CGAATAAATACAGTAGTGATGCTATAATTGAAATGTATAAGATAAAAATTATTGTTATGGTTGCAAATAA
TTCCCTCATGTGTAATGTTTTACCTGAGATAAAACCTCGCATTGATTGTAATTTTGATTCTGGATAAAAT
GCTGTAATGATCAAATAAATGAAACTCATTCCTCCAACTAGCTGTGTAAAACTTCGGTAGAATGTGAAAC
TTTGTGGAAGATTTTCAGGTTGATCAAAAAGTGATATGCCACCTGTAGTGAATCCAGCCGCACTGGAAAA
AAATGCGTTTGCAAATATCTCTGTATTTGATCCTTCATATGGTAAAACGTACAGATATGGAATTGTGCCA
ATCAATGTGAGTAAAAAAAGACTAGATACTACTAAAATCGATGCTTGATGAAGATTAAGACTTGCTTTCT
CTCCGTACGAATTCAAAAAGAAACCAATTACCAATAATAAGACTGTAGTGAGATAGATTCCAGTGGCAGT
TACAGCTTCACCTAAAATTGTTGATAAAATTGCAGGTACGATTAGTAATACCCCTGCAAATTGCAATACA
AATCCTAGGTTCCCTAGAATTGCTTTTACTGGTGGACTCAGAAGACGAGGTGCAGTGGCAGTTGCATCTC
GGATGACATTTGCAATTGTTACTTGATAAATAATTCCTATTACAAGAtTTTTTTTAGATACGACTGGAAG
TTTTCTTACATTACTATCTCTCATTTTATGAAGAGCATCCTGTAATGATGCTTTTTCATTAATTGTTATT
AACGGAGTATTCATTATGTCTTTCAAAAATGTAAATTCTGCATTTACTGTAACATCGCTAACCTTTCTTA
TGATGTCCTCATCAGTGACGATACCTACAGGTATGTTGTTTTCGTCAGTTACTATGATATCATCTGTTTC
ATAATGTTGAAGTAGTCTGGCTGCATCACGGGTTCGAGTATTCTGATTTAACATCAATACCTCTTTGTGC
ATATACGTGGTAACATATTTTGTCAGAACATATGATATGGATCTCTCTGGATTTGAAGACATCAACTATC
CTCTGTTTTTTGACATTAAATAATTTGGGTCAAACATAAGGATCCTTTGAACTTAATGCAAATTGTTTTG
ATTGtTTTTTTCATTTAAAATCTATTTTTATGATCTATGCCCTAAAAATCAATAATCTTGTAGTTTTCAT
TAAAGCGAACTGTATAGTTATTCTCTATTTGAACCTGTTTTTCATGTTGATTGTTTTAATATTTTATATT
CTTCAATTAAATCATTAAGTTGCTTTAGAATATTTTTATCATCAAAATCTGTCTCTTTTAATTCATTAAA
ACACATTATGATGtTTTCTTTTAAAACAAATAAAGTTCGTTTGTCATCACAATGCATGCTTTTTCTTATC
TCTGTAGAATTTATGCGTGTATGCTATTTGTTTTAATAATTCTATATGATCTATTCAAAACATTAATGTG
ACAATTATGACTGCTATGCTTCCAATCAGCCCTATTATTGCAAGCTTACTGTTTTTAGTCCATCCTTTTT
TAATTGACACACCAACCATTACCCTTCCTAAATTTTATCCAAAATTAAACCTTGATCTTTTGTAGCTGTT
TTTCTAATTCTAAAATTGCTATTGGAATCTGATAGTCTATTGATTTTTAATTTTATCTTGTTAGTCAATA
CGGCGAACTTTTGATGATGGTTTTAGAGTTTCACCATATGAGTACGGTGGTTTTGGAATTACCGGTAATA
TTGATACATTATCCCCTATCATTTTTTGAATTTCTTCGTCATATACTGATAGTGTTTTGCATTGTGGACA
AAACCATCCTCTACCTTCTATGAAACTGCAACATTCGATTATTATTTTAAATCCACATGCTGGGCATTTA
CCCGGCTCCTTATTGATATATTTCACAAATTCGAATACTATGCGTTCTACGCTCATCACCCTAAATCAAA
ACCTCTGATTTTTTAAATTATGTGTTGGCAGTTCCCCTTGGAACTACATACTTGGTACTTTTGAACCCTA
TTTTTGTAACTTTTTCATATCTCGTTCTATCTCTGAATTTGTCTATTGTTATTTTTACCGCTTTGATAAA
ATCGATGATGCTTTAtTTTTTCTTTTTAGTTGATTTACTTGGTTTATTTTCATCTTCATAATCGATTTTT
TCTCCACAAAATGGACAAAAATCTATAGGTTGAATTGATTGTCCTTCATATGTTATTTGATCTACTATTG
CAAATTTCCCCTGTTCATAACTCCAAACAGTAAATTTTTTACAAAACACTTTGAATTTCTCACAACAAAA
TTCAGTATTACGTTTTAGTGTAAAATTAGTATATGTGCTATTTTCAGATTCTGGATCATTTAGTATTTCt
TTTTTGAAAATCGCTTTCATTATATTATTATTCTATTTGGCTGATAATACTTTTACTTAATTTGTATTAT
CCTTTTTATTCATATAATTACTGAACTATTTTTCCAGATTGTTTCtTTTTTGAATTTCATCTTTAATGGC
ACTAAGTAATATATCAAATCCAGAACAAACCATATTTGtTTTTTCATAATCTTTATCTCCAAATTCAGGA
TTTATTTTTTTTCCAAACATGCTTCGTTCTTTTTTGACATCCTCTGATATTTCATTAAGTTCATCTGAGt
TTTTTTTAGTTAATTTACTGATTTCTTGGTTTATATTTTCACCTATCTCTTTTCCAATTTCTTCAATCTT
GATTTCTTTATCTGACAAAAATACATTTTCAGAAATTCCAACATAGGGTATTTTAACATCATTTTCATCT
TGTTTTATGCCTGATGATTCTTTTATCTGGTTTCTAACATCCTTTATTATGCAAAATCTGCGAAGAAAGT
TTACTAGCCCCATACATTATGATAtTTTTTAACAACTTAAGGATTTAGTAATTTTTAGATTGCTTTTGtT
TTTACTTAAtTTTTATTCCTTTCCTTAATGTTTCATTTATGACTTTTGAGAAGCTGACAGAGCCTGATTC
GGTGTGAATCCTTTTTGCTTGAATTGCTCTTAGTTTTTGGCCAACATCCTCATCCAACATGAATGTAATT
CtTTTTTGCATATTTTATTAAATCCAtTTTTTCATATTTAAATCACAATCAAAtTTTTTTCTAGTGCTAA
TATTTCATACAACAAAATATTTAATTCAGATTAGCGTAAAATAATTAATTTTACATATAAAACACTGTTC
TTCAAAATTAAATATTCTTCATTTTATTACCTGTGATTCTGTAATATTCCTCAGAAATGAATCCAATGTT
TGGTTTTACAATAGGGGGATTAATGATGGTGTTCATAGTGATAGTTGTTGtTTTTTCTTTTCTTGAAACA
TTTGTTTCTCCCACATCTGAAAAATCCATTTTAAAAAATGTGGATTCTGCATTGAATCTTAATGATCCTC
ACATATGTTTGAATTTTGATGATTATGAAAACTGCATTTCAAATATTGCTTATATGaAAAAAAATCCTGA
AATCTGTGTTAATTACATCCATGATGAAAAAAATCAATATGATTGTTTGAGTCAATTTCTCAGAAAATAT
AAAGATAGAATTTGTAATTTTGTGAGTGAACAGTATCGTGCAGACTGTATAGATCAGGCCAAAAATTATG
ACAATTAAGTATTTTCTGAAtTTTTTTATTTCTGTTCTCTTTATTATAACCCGTCGTAAATTCTACATCC
CATTCACTGAATCGTATAtTTTTCTAATTTTTCTGTATGTCTTTTAATGTTATTTTGAATTCTGTTTTAT
GTAAGCCCTTTTAGATGATAATTGAGCAACTTTTCTTAGAATTATAGGTGACTTGAACTACCGTTTTCTC
TTGGTTTTGAAAATATGGGTTTTCATCATTTGGGTTCATACATTTTCTAACTCAAATACAAAATTTAAGA
CTTTTTAGACCCTAATTCTTATTTTGATCTTCTGATTCATCTGCAGCTTTGTCTCTGACACTTTTTAGTA
TGCAAAATTTACGAAGCGTATTACGTAATCCCATGGTTATGATTTGtTTTTTATGAACTTAAGGATTTGG
AATCTCTTTCTTTAATAAGAAATGTTTGtTTTTTATGTAACTCTTTTAAATTATGTTCTAACCGTCTTAG
TGTTTCTATGATTGTTTTGTTATCTGATTTACCCTCTCTAATCTCTTTATTCACAGAATCTTTATGCTCT
TCAAGCTTTTTGATTCTTTGATCTACTTCAAGTATAGCAGTTTCAAGGGCTTCTATGTCATTTTCAAAAT
CCAAACCATCAAATTTTGAAAAACTATGAACTTAAGTCTATTGAATTTTAAAtTTTTTATAAAGTTAGTT
CATTTTGTTTTGATAACCTTTCTCACATACTTTGAAGACTGAATTTATATCACAATAAGATACTTGTTTT
CTCGCTTATAGAAATTGTATCTACATTACTATTAtTTTTTAATAATTGAATTTAAATAAAAATTATGTTT
TGCTCCTAATTATTTACATTAATTATTCAAAGAAATTTAGAATGTCATGATGTGTTCTTGATGTTTGTGT
ATTTTATTTGTACAAAATTTACAAACATCAAAATCTAAATTTGTCATTATTCTAGTACATCCACACTTAC
ATGAACACTTTTTTTCTGATTTATTATCCACTTGTTTTCCATATGTGTGATAAAGTAATTCTGTATCAAG
TCTATCTAAATGCATTGTAATATACAACCCGTTTTCTGTGCTAATCATTGAAACAGATATTATGATTCTC
TTACATTAAGATTTTCCTTTAATTCTTAACATTTGTTTGGATTATCTATGAATCTTGAACATTTAGGAAT
AAAAAATTTAGAATCTATTTGATTAAATTTAACTTAAATTGGCTCTGCTGCATTATGTATTTTATCAATA
TGCTTTGATAATGTTTCATTATTTTCAAATAATGAACTACAGTACGGACATTTGCTTTTTGCCATGATAA
TTCTAAATTTTATGTGAACTTAAGCATTTAGTTTCAAAAAGTTTGAATCCCAGTATTATTCACCGTCATC
ATAACCGCTATCCCTGCCACAGTTGGGGCAAACTCTTTGATTTTGGAATAATTCTTTCCCACAATTTCTA
CATGATTGAGGCTTCATAAAATTACTATTACTTTATTTGATTTAAAAtTTTTTTAATCCAGGTTAATCTT
TTTATTGGATTTCCACATTGGACATCATAATTTATAAAAAATTCCACTCTTTTTATGTTTCAAATTATTG
CAGATAAAATGTCCTAGTTCGTTTATACTCGTTGCAGTATGTTGTTTCAACGAGTTTAtTTTTTCAAATT
CTGTAAGGCCTCTAATCCTGAATTAGTTTTGTTTCAATGTTACACAAAACCTTCTGGAGGTTTTTGAACA
AATACATTGCATACTAGAGCATCTGTTTTAGAGTCTCTATACTGAACATTACATGAAACAAATTTTCCTT
TTAATGCCATTTCAAGATCTGTTTTTGTTGTTTCTTGATATTCTGGCTCATCTGGATTATCAATTTTGGC
AATGATTATGCGCTCTGTTTTTGCATAATCATCTTTATTGTCTTTACGAAAATGTGTCACTAGAAGCTCA
AAAGTATTGTTTGACAAACAACCGATAACTGGACCTCCTATTCCATCTCCCATTGTATGACTAGAtTTTT
TACGATATAATTACTTGATGGCTATACTTAGTTTGAAATCTGGTACAAGAtTTTTTTCTTTTGCCATTTC
AAAAATTCTTCTAATAGATTCTTCACCTTTATCGCCCATGTTTATAGTAACTTTGTTGACGTACATTTTT
ACAAATTTCTCAATCAACTCTCTTGGTTTTCCTCTGCTGTATTGCATGGCATATTCTAGAGCATCATCAA
GATTTTTCAATCCGTACTCAATTGATGCCTGAAGGTATTTGTCAAATTTATGAATTGTATCTTCTCCCAA
ACTTGTCTTCATAACATTAATTCCTAATGGAACTGGCAATCCGTCTGTTTCTTTATCCCACCATTCACCC
ACATCTAAAATTTTGACATTACCCTCCTGCTCATATGATAACTGGGTTTCATGAATAACCAGCCCTGCAT
CAACTTTCCCtTTTTTTACAGCTTCTGGAATATCACTAAAATTCATTTCAACATAATCGAATTTTCCTAT
CATTAATTGAAGTAGTAAAAACGCTGATGTCATCTTTCCAGGTATGGCAATCTTGCATTTTTTTATCTCA
TCTATTGACATTTGCTTTTTTGCAGTAACTATTGGACCATATCCAATACCAAAACTTCCCCCACTTCTCA
GTATCGTGTATCCTGGAATGTATGCACAAGCATGAACAGATACTGCAGTTACATCAAGTTCTGGGTTTGT
TGCTTTTCTATTTAATTTTTCAATGTCTTCAATTACATGTGTTACTGTAAAATCTTGAGATGATACTTTT
CCTGTAAACATCCCATAAAACATGAATGCATCATCAGAATCTGGTGTATGTCCTACTGTAATATCCACAT
TTTATTCCTAAATAATCGTTATAAAAATCAAAACCAGACCGTTTTTCTAATATGTCTGATAATTTTATGA
TTTTTATGCAAAGTATTGAAGCATATGAAAAAGATATTTTTGATCAGCCTAAATTTTTGAATGTATTTCA
AGCAAAAAAACCTCTTACTGAATATCAACAAAAAAATGTAATCTTTTCTGGAACTGGCGATTCTTTTATT
TCTGCAATGCTAGCTGAAGTATTTTCTGACTATGCAGTAAAAGATATGGATCCACTTGATCTACTGAGGA
CCAAGTCAATTGTAACAAATAAGATTATTTACTTTATTTCAATTTCTGGAAGTACAATTTCCAATATCAA
AGCTGCAAAAATCACTAAAAAATCAACTGCTATTACATCAGTATCCAAAAGTAAATTAGCAAATGTCTGT
AATTCTTCGATAATCCTAAATTTTCAATATTCAAAAGAATTGACAGCAGGTAGTATCAGTTTTCTTGAAA
GTGCTTTAACTTGTATTTCTCTAGTATCTCCGATCTCAATTCCAAAAGACCCAAAAATTTTCAATAAAGC
AATATCTGATGCAAAGAAATCAAAATTTGGAAAAAGACTCTGTTTTAGGCTCTGGATTCACATTTCCAAT
AGCAATGTACTGTGCCGCAAAATTTTATGAAGTGCTTGGTTATGATGTTCATTTTCAGAGAATAGAGCAA
TTTTCACATATGGAATTATTTTCAATaAAAAAGGGCGATACAGTAATAATTTTTGAAGAAAATAATTATC
ATGTCAAACAACTTTCAAGAAATTTGACAAATATTGGATTAAATGTAATACGTCCTACATTTGCATCAAA
ACACAAGATTTCGCAACTTCTTTACTATGTGTATTTTTCTCAATTACTGACTCTTTTTGAGGCCAAACGA
AGACGACAAAAAGAATGCCATTTTATTTTATCCAAAAATCTTCGAAATGTAAGTAATCAAATGATCTACT
GATAATTTCAATATCTCCTTATTTCGTATAGATTTATTAGCTGAATAATTGGTTTTGCGAATATGGCGAA
ATTCAAGTCCACTACTGAAGTGTTGAGGATCATCAAAAATAAGGAACAGATTCGTAACTTTAGTGTAATT
GCTCATGTTGATCACGGAAAAACAACTATGAGTGATAGTCTTTTGGCTGCATCAGGAATCATTGCCCCAT
CTGCAGCTGGAAAAGCACTGGCAATGGACTTTGATAAAGAAGAGCAAGAAAGAGGAATTACAATTTACCA
AGCAAACGTTACCCTGTTTTTCACTCAGAAAGAAAAAGAATACGTCATTAACATGATTGATACTCCTGGA
CACGTAGACTTTAGCGGAAGGGTAATTCGAAGTCTCAGAGCCATTGATGGTGCAACTGTTGTATGTGATG
CAGTTGAGGGAATTATGACTCAAACAGAAACTGTTACTAGAATGGCCCTTGAGGAAAGAGTAAGACCTGT
TTTATTCATAAATAAAGTCGATCGATTAATCAAAGAACTTCGTTTAACTCCTGAAAAAATGCAAGAAACT
CTTGCAGGTGTTGTATCTAGCTTTAATCAACTAGTTGAAACTTATGCTGAACCTGAATACAAAGACAAAT
GGAAAGTATCTATCCAGGATGCTAGCGTAACGTTTGGTTCTGCCAAAGACAAATGGGCATTTAATGTAGA
TATTATGAAAGAAAAAGGAATTACATTCAAAGATGTTATTGATGCTTATAAAAATGAAAAAGTTGATGAT
TTAGTAGCACGAGCTCCGTTGGCTGATGCAGTACTTGGAATGGTTGTTAAACATATTCCACCTCCACACG
TTGCTCAAAAATATAGAATTCCTCAAATTTGGAAAGGGGATTTAGATTCTGATATTGGAAAGGCTCTATT
GGCATGTAGTGATGATGGGCCAACAATTATGATGGTTGTCAACATGGTATTAGATCCTGCAGCTGGACCT
GTTGCAATTGGTAGATTGTTTTCAGGAACTATCAAAGATGGACAAACGATTAACATTATTGATGCAAAAC
GAGAAGGTAGAGTTCAATCCGTAAACTTTTTCATGGGAAATCAAAGAGAACAAGTAGGTGAACTAGGTGC
TGGAAACATTCCTGCACTTTTAGGATTGACCGAAGCTAGAGCAGGTAATACTATTTCATCTGTTAAAGGC
ATCCCAATGTTTGAAGGAGTCAAATATGTTTCAGAACCTGTAGTTCAAATTGCAATAGAACCAAAACATC
CAAAAGATTTACCTAAACTAGTTGAGGTTCTCAAACAATTAACCATTGAAGATCCTAACCTTGTAGTAAA
AATTGATGAGGAATCAGGCGAAACCCTTGTTGCAGGAATGGGTGTTCTTCACCTTGATGTAGCAACTCAT
CGTATTCAAGATGCCAAAGTCGAAATCATTACTTCTGAGCCACTTATCAATTACAGAGAAACAGTAAAAG
GCAGTTGTGAACCAATAATGTCCAAATCTCCAAACAGACACAACAAGATTTTCATGAAAGTAGAGCCTTT
GGAACCAGCTATTGCAAATATGCTAAGAACTGGTGAAATCAGCGATATGAAAGACAAAAAAGTTGTTTCT
GATCTACTAAAAGGTGCTGGGTGGGATACTGACACAATCAAGAGAATTATGAAGATGGATCCACGCGGAA
ATGTTATGATTAACGGTACAAAAGGTGTTCAATTTATTCAGGAATCTACTGATTCTATCAATTCTGGATT
TGAAGAAGTAATGAAAGAAGGTCCTTTATGTAAAGAGCAAATGAGAGATTGCAAATTCATCTTTACTCAC
TTTGTTCCTCACGAGGACACTGCTCATAGAGGTCTATCTCAACTTGGCCCTGCATCAAGGCGTGCATGTA
TGGGTGCCCTTTTGACTGCAGGTGTTACAATTTTAGAACCAATGCTTGCAATTGAGGTAAGAGTTCCAAC
CGATCTAGTAGGAAACGTTGCCACGGTTATCTCTGGTAAACGTGGTAAAGTACTAGATATGCAACAAAAA
GGTGCTGCAAGTATTATTACTGGAGAAATCCCAGCAGCTGAAACATTTACTTTATCAGAAGCCATGAGAG
GTCAAACTGCTGGACGTGCAACGTGGAATACTTCCTTTAAGGCATGGACTGAACTTCCAAAATCTATTGC
TACAACGGCAATTGCAGAAATCAGAAAAAGAAAAGGTCTTGCACCTAATCCCCCTGGTATCGAAGAATAC
ATCGACAGAGAGTAAAAAGGGAACGcCCCCCGTCTAGGTTCAGAAAGTTGGTTATGACTTGGATTATGAT
TTCAGTTTTTATTGCTAATTTTGTTTAAAACAATTCCTAGAACTGCAAATCCAATTGAGATAAAAACAAT
ATCCGGTGTCGCAGACGTTATTTTCATTTGATCTAATTCTGAAAGAGCATCTTCTGATTTCATATTGATG
GTTTGAACGGTCTTTCCATCAAGAAGATTGGCATACGAATCTCTATGTTTGAAAGCATATACGGTGGAAT
TGGAGGAAATTTCTGGAAAGTCAGGTGGTTTTGGTATTGAATTAAATTTGAACAAAATTGGATCCGACGT
GAATTCTTTTCGTAATGTTATGTATTCGCTTAATTGATTTGGGTCTAAGAATAGGATGTCTCGATCGCCA
TCTAATTCGTATTTGATACTTCCTGAACCCTCAAAGTATACTTGATCATAATTCCTTGTAACATTGATGA
TTGCAAATCGATCATTAtTTTTTTCGATATTTTCAATATTTTCTGCACCAATAAACACAATaAAAAAAGA
CTGTGGGAAAGTATCCATTAGTTTTTGAAATGTATATCCATCACTTACTTCAATTGTAGATGATTTGAAT
GGAGGGTTATCTACTGTGAATTGAGCTTTCTCAGCTAACGATTCTTTGAATTCAGGTCTCAAAATGATGT
CTACATTGATCACATTATTTACGCTAAAAATCGTACTTGTAAGTTTGAGATCTCCCCTGACATTGGCCAA
TCCATGAAGATATTCGTAATGAGTAACATATTGTCCGGGCAAATCTACCGTTGTAAAACCAACTTGATAC
TGTTTCCATAATGGGTAAGGTTTTGTAATTTCTTGGATATATCCACCAGTAAGGGAATATACTAATTGAA
TTCCACTACCGATTATTATTAAAATACTGATGACAAGCAATATCAAATATCTATTTTTTCGTGGCGAtTT
TTTTATTGAATTTGTATTGGATTTTGCAAGTTGtTTTTTCtTTTTTTACCCACAATCAAATTTTTAAAAT
TGAGTAAATAAGACTAGTGTTTATTTTGGGAATTATTGTAACCTTGATAATTTTCATTACAAGAAAAATC
ATAAAATCAAGAATTCATCaAAAAAGAACTCAATAATGTGTAATCTAAGCATAACTTTTGTTTTGTAGAT
TATTGCTGTTACTATTCGCTGCATGCTCCTAATTGGCTATTTTGTTTGTTTGTCTTTTGAtTTTTTCTTT
TCTGATTTGATCTCTTTTTCAATCATTTTTCGtTTTTGTTTTATTTCATCAAGTGCTCTTTTTTCATCCA
TGATCTGTTTTGCCAAATTGCTTTGAATTTTTAATTTCTCTTGCTCTTCTTTTGTTTTAATAGCAATATC
TTCTTTTTCTTTGGAAATGGTGTCTTCAATTTTCAATCTCTGCTCTTTCGTTTTCATTAACCCTTTTTCT
TGTAATTGGATTAAtTTTTTTAAtTTTTTAGATTCTGTAAGTTTGtTTTTTTCATCAGTTACTTGAGATA
AAATTTCAGCATATTCTTTTTTAGCTTTTTCTAAGTCTATTTGTTTTTCTTTAATATCTTGAGTAATTTG
GGACTGTTTTAATAAATTCGTTTTTTGCACTTCAAGCATCTTTGAAAGCGCTAGCCTTTCtTTTTTAATC
TGCTTTTCAATATCATCCTGCTCTAAACGTGTTTGTGATAATTGCTTTTTTTGATATTCGAGTTCTTTTG
ATACTTGTTCTTTCTCTTTTTCAATTTTTTTCATCAATTCATTTCTTTCTGTTTTTACTTTTTCAATCTC
TTCTTTTTGTAATAGAATTTGCTCTGAGAGTTTAGTTTGTGCCTGAATATTGAGATGTTCTTCTTTAATT
TGTGATTCTAATTGAGATTTTTCAAGTAAAACTTGtTTTTCATACTCTTTTCTGTTTAAAATAAGTTGAG
CTAATTTGGAACGTTGTATTTCTAGTTCGTTACGTGTGtTTTTTTGTTCCGCCAATAATTCCTCCTCTGT
TTTAAtTTTTTCATACAATCCACCTAATTCATTTGGTTTGTTCTTAGGGGGACTCCATCCTTTTGGCATT
GTGCCACGAAGTTTTGGCTCATTGGTATCTAAACGAGAAACAGTTTCTAAAACTACCTTGCTATCTTTTG
ATTCCTTTGTTAAATCACATTCAACTTTTTGTGATTCATCAAAATTAAATGACCTGTTTTCATTATCTGT
GTCGGATTTTAATTTATGTTCTAGGTAAATTTGATCAGAATGAAATAGTGGTTTGTTATGTGATACTTTA
TCATAGATATATTGTAATCTCCCAGGATCTCCTATCCCTGAATCAATTAATGATTGTATTTTTGAAAGAA
TTGGATTTTCTTTAGGTTTTTCTTCATCAATAATAATAAATGGCCCACTAACTTTATTTTCTAAATATAT
CTGATCTGAATTAAAAAGAGACTTACCTTGTTTAACGTGTTCTAAAATATGATATAATCGTCCAATATCT
CCATTATTTGTGTCAATTAGATATTGTAtTTTTTTAATAATTTGAGTTTGTGTGATTTGCTTAGGATTGT
CGATGTCTGTCACTTCATTTTTGATTATGGAAGTTAAGTATAAAAAATCAGATAAAGATAATTTACATTT
TTATAAATTTTAAATGATTTCGATCACATTACTAGTCTTAAtTTTTTGTTATTTGGTTTTCTCTAAATCT
ATTTACTCATTACTCTTGAGGGATACATCAtTTTTTATCTGGTTCATCGGTGTCCtTTTTTTTGAAATTC
TAAAGTTTTGCCTATGGTGTTTTTATTTCTAAATTCGCTCAAACTGTTAGCAAAATTGATAAATATATGA
CCTGCATTATATAGGTCGACCTAATAAGAATGACCTATCTTGAGCCTAATTCAGATTTGTACGAGCGTGA
AAGAATTGTTTTAGAATTTATCAAAAAATATCCTGAAAAGCATCATAATGCACTCATATCTATGATAGTG
CCTGAATGTATGGCAAAAGCAACATTTGaAAAAACTAGGGACTCTTTACTTGAAAAAGAGATTATCGGTG
CACAAAaAAAAGGTAATATGAAATTCTATTTTCCCACGTTAGACTATCTTGACAAATTTCAACAACATGT
TGAGAGAATCACGAATACTTCATTTCACAATATCAAAAACCAATTAAAAAGACTCGAATCGTCATATCGA
CATAAAGATGTAAATGAAAAAATTTCTCTATCTACATCTTTATTGAAAGATCTGATGTTGACTGATAATG
GATTCACTTTTCTTGATTCGAATAAAAATCCACAAAAGACCTTGTATCGTGATGAACATCTTGAAATTCA
ACAAATGATCCATCTACTCTTTACAATAGTCAAAAATGATAAAGACTTTGATAGCATTTATCCAACAATT
ATGAGTTTTTTTAGCGCTAGCATGCCTAGAAATTTCCAAGAGATAGAATGACATTTCAAATGTTATTTTG
GCTATCTGATTTTTATTCTGGTTTGTTTTATGGTACTTGAAAATGGGGCTTCTTTATACAAAATTCTATC
TTGATTTTGAACCAAACGAATGGAGAGAAGTTTCTAGCAATCCTGTGATATTTGAAACAATTACAGATAA
TGTTTCACTTGAAGTTTATGATACGTCTCAGAACTCATATAAATTAAAATTTaAAAAAGGCGCTAAACTA
CAAATTTTCAGAGTAGTGGGAAAATTTCGCCTCACATGGAATGATGATGATATTATTTAACATATGTCCT
ATCAAATAAAATAATAACTGGATTTATTCAAATAATTCAATGTCGTTAAGAGACAAAGTTATAAACATTC
AAAATAACTTCGATAACATTCCTCCTGAACAAATTGTTGAAATTTTGGTTCAAATTCAATCCAACCTGAA
AAGTGAAATCACTCAAAATTATCTTAATGGAAAAATTCAGGGTATTTTAGGCACAAATGATGTAATGGAG
AAGaAAAAACTATGTAAAAATCTGAAGCCTTATCTGGATTGGTATATTCAAGGATTATGAATCTGAAAAC
TGCTCAATTTTATTTAATGCGTTTTTGATCATAGTTGGATGGTTCTTAATTTGGGATAAATCACCTACCA
ATTTTaAAAAATACTCATGACCTGAATCTTGTGCtTTTTTTATATCTGCATCATAACACAAGAGTGCTTT
AACTAAAAACGATGAATCTCCTGCCATCAAATTAAGTGTCTTTTCATCTGTTAGTCCGTCATGTAtTTTT
TTAATAGTTTCATCTATTTTTGGAATTGTCTTCATTGCTTCTTGTTGGAGTAATGATCCAAACATGGCTG
ATGAGTCTTTAAGTTCTGGACTGTTTCCTATGGTTCTTAATCtTTTTTTATAGTGTTCAAGCGATTTTAA
TACTATTTTGTATCCACCCTCATCTTTTAGAAAGATTGAGCCCAGCCAAATTTTTTCAGACAATTTTTAA
TCTTGTGCTTTTGTATTATTATAATTTCTCTATTCCCGTCTGTATTTTTTTAAATACTTACCACTAGTAT
AATTTCTACTTGTTACTAATATACAAGAAATACGTAATTCCATTGATGAATATACAAAATGAATTTGGCA
TGAAACCATTACTTGCATCTTGTCCAAATTGTACTAGATCATCCCTTTATTGTGGAAAAATTCCTACTGC
CTTACGTGATATGGCAAATAAAGAAGTATTATTTTGTAAGTTGTGTAAGTTTGTTGTTTCTGTAGATGAA
TTCAAAAAAATTCTATCTAGTGTGTAATATGTATATTTTTATGATTTACATTTATTTTGTATAATTTGCA
ATACTATTCTTTTACATCAAAATCTTGTTGAATTTGAGGCTGATTTCTATTGATAAGATACAATAATACC
CCTGCCAATGTTACACCAATACCTAATAATCCTACAAATGTTCCAGCATGTTTCATTGTTCTAAAAAATG
GTTCAATTTCAGGAGTAATTTGAACAACATAAAATAAGAATAATCCCGATAATACCATTATCCCTCCTGT
GATAATTATTGCTACTCCACTTTTCACAAGTAAATTATTTTCATGCCATCTAATAAACATCGATAAtTTT
TTAAAtTTTTTTATCTATATCTGAAGtTTTTTGATTAATTCTTAAAACATCAAAAATTTTCTCACGGTTA
AACATCTATTTTTATAGCACTTCAATAGATTATATTGGCAAATTTTTATAATTTTAATGTGGCAGCAACA
AAAGTTGATCTACTAAAAATCGTTGAATCTATGATTAACTTAGATCCTAAAATGCGTTTTGCAGCAATTA
TTGATCCTAAAGGCAACATACGAGAAGGTATTATGAAAAGTGGGAAAACTTCTCTTAAAACCCAGAAAGA
AGAAGAGCATTTCTGTCAACAAGTAGCTCAGAGAAGAAAAATGAGAAAGGAATTTGACAGATCTTTGGGA
AAGGTACGATATGTCCATGTAGAACGAGAAAAAATAACTCAGATGGTAATTTACACTaAAAAAAATATTG
TATACTTTACAATGGAACCTGAAATGCCAATAGATACTAAAATTCGAATAATCACAAAAATTaAAAAAAT
CACTGCTGGCATTTAATATTTTTTCATGTTATCAATTCATATTTTCTAAAATGTCTCTGAAAAAATTCAT
AGCAGATTCAAAAATGTTTGAATATGATAGGCACTATAGAGAATGTCAGCAAAATAATCAACCGTTCATT
AAAGCACGAATAAATCCAAGTAATGGAAATTATTATGTTCAGATTGATTTGATGCCTTGTAATTATGAAC
TAAGTCTAGAAAGCAAAAATCAGATAAAACAATTATTTGAAAATGAAATTGATTTTATCAAATCCACTTC
CAAGTCAAAGTCCTCATTTAATGGATATAATATAGATAAAGAACTTTCTTGGTTCGATGGAGTAATACCA
AGTAGGATGGAGTCATTCTGTGACAAATTATATGAAATATCTCAAAGTTATCATGATTAATCTATAATGA
ATTAATTATTGTTAATTTTATTCTTTTAATTACTATAATTAATTCATAATTATGTAAATGTATTCTAAAA
AAGAATATTTACACTAATATTGAAATTTAATTTATTCATGCCAAAGACAATGAAGATATTAATTGATGAA
ATGGATGATGGGTGGGATGAAAAACTTTCTAAAATGGGATATGAGGCATATAGTGTTAAAAAATTACGTA
CAGATGGGCACAAATTGCGTACTGATTATTCTGTAATCAACTTTGCAAAAGAGAATAACATGGTTCTAGT
AACACGCGATACTGAAAGTGGTCAAGCATGTGAAGAAAATAATTTACCATATATTTTGCTTGATAATGAG
GAAATTTTTAAAATTGTCGTTGATAAATTAAAACAAATATCATAAAACTCATAATTCAAAATTTTGTTTG
TTTAGTTTACACTTTGTAGTCCTATCTGTGACATTCTTAAATTTACTATTACTTCATTTAGGAATTCTTC
TTCAGGTTGATGTATGATTCCATTCATTATGTTCTCCCAACAATCATTGATTTTTCTAGTAATCTGTGAA
AACATTCTGTCTTTTTTAAATGTGGGATAATGAGATAGTAATTTCATAACTGCATCTGTAGATTGGACGA
TATGTATGAAATGAATTGTTATTCTTAGTCTTTCTTGATACTCGATTTTATTTTGTTGTATTAATTCTGT
AAATTCTTTAATTTCCTCAAAAATACTTTCAATCTCATTATGTACACTCTTGAGTTGGCTGTTCACTGCT
TCTGATACATTACTTAATTCATATTCTATGTGAGATTTACTGTACAtTTTTTTACCAATCTCGCCCGATT
CTACAAGGGCACTTATTTCTCTATACACCATTTTTTCATTTCCTACTTTTTTGATGACTCTGCTTGTAAG
CTCGTTTGCACGTATTTTTCCACTTTCATTTAAAATACGTAAAATCTCAGTTTTAATAATATCTGAACTC
ACAGCCAtTTTTTCTTTTAATTACATTTGCTTAATAATACAATCtTTTTTCAAATTTAATGGTTTTTTGT
ATTTGAATTGTTTTTATTTTATTCGAGGTATTTTTTTAATACTTCATGCTCACCGTTTTTCTTTATATCC
TCTATTAATTCCTCTAAAATTTTAATTCCATGTAAAATGGGTATTTTCTCGATCCTTTTATTTTCAAGCT
TTTGTTTTAAAATCAtTTTTTCATTATTTACAAAACTTAGTAAACTTACACTATCTTTCATATCTAAATT
AATGTAGAATTTTACATACTCTTTTGTTGTTTTAATGCCCATACTTTTAACATAAATTTCTAGTATTTGA
TTTAATTCATTTTTAACTTTCCTTAACGAAACTATACGGAATGTTGATTGATACCTTATGATATGCCTAA
AAATAATTTTTAATTGAACCTTTAATCAAAGTTTATTTAGAATTTTTGTAATTTTTAATTATGGATGCTT
GTGATACTAGAATTCGTGCGTACAAAAATGGAAAAACTTTTGGCCAATGTAGAGATATTGCTGAATCTCT
AAATCCTTCGTTCAAAGAAGAAATTGaAAAAAATGGTCGTATTCTCTGGACTGAAATTCTAAATAAAGTA
GATCATGATGAATTGATTTACAAATTGACATTAAAATTTCTTAAACGTGATGGTTATGATATTGGAAATA
GTAAAATTCCTGAAGTGAAAAAATTTATTTTGTAGGATCTATTTTACAGCTCCCATCTGAATTTCTCAAT
TTTTTTGCCATCACAAAAGGTGTGACTAATAAAACTGGAATCGATATTGCTATGAAAACTGTTTGTAATT
GAGTTAAAGCAATTGATAATGCAATTCCACTTGCTGTACCTATGAAAATTGACATGAATGTGCCGGCACA
TGTTGGACATGCTATGAATAATCCCGTTACAGCACCTACACTGCTTAATCCCCTTCCTTTTTTAGAAATC
GTATAAGCGCTAACTGCAATAGCTGCATTCAGTCCTACTAAGTATGATACAATTACTTGTAATACTAGAT
TTATTGGAATTATTTGTAATCCTACATGCTCTGTCAAATACACTATTACTTTAGGCATATATCCCAAATC
CCCACAACATGGTGCTACAAATCCTGATGGAATCACTGCTCCATAATGTGTGACAAAATTGACTTCTGGC
TGATAGACTAGTGTACCTGATACTAACGaAAAAAATACTCCATAAACTATGGATGTAATAATGAAAAGTT
TTCTTGATTTTTTACTTGATATACATAAAGCAATGATTGTTGTAATATCTTTTTCAtTTTTTTCAAtTTT
TTCTTTATTGTATAGATTAACTCCATAAATTATTGCTCCAAATGATGCGAACAATATTATGTAGAAACCA
TATGCAATTCTCTGAATCGTATCCATAGAATCTGGGGTAAATAATGCCGGATCTTGATATCTGGCATACA
TTACAAACATTATTGCAATGGTTGAAAATCCCAAAATGATTAAtTTTTTTCCGCCCCCTCCAAACAtTTT
TCTAATATTTTTAATTACTGGTTATTCAATTAATTCTATTCTGtTTTTTGTAtTTTTTTTTAGATTAGTT
TAGGCACAAATATGTAAATTATTGCAATGATCTCCATTCTGCCTATTATCATTAATACACTTACTATTAC
TTTGATTGTTGCATCAGTATCAAAATTAATTACATTTGACGTTAATCCAGCAGTAGTGATTATCCCAGTT
GCTTCATAGAAAGCATTTTCAAAACTAGTATCCTCAATAGTTGTCAAGTATATTGATGTCAAGAATATTG
TTCCTGGAAATGCCACTACGATGAGTATGGTGGAAATTAATTCTTTTtTTCTTTTTGGAGATAATTCTGA
ACGGTGAATTTTATTAAATATATTTTTACATTCTTTTAATTGCAATAATCTGAAAATTTTAATTCCACCA
GATGTTGAAAATCCGCACCCTCCTATAATCATCAATATAATTAAAATTACATGTATGGGACCACTAAAAT
TTATCATTACTTGTGAATTAAGTCCTGAAGTTGTACTTGCTGAAACCGTATAGAATGCACTAGATAATGG
ATCAAGATTACTTAGTGACATGAATAACAATGTTGCACCACCTAAAATCATGAAATAAGCTAATACTTCT
TTACCTAGTTTAGGAGAAAGAAATTTTTTTCTAACAAATGAATAGTGGAATGTAAATGGTAATGCCCCAA
ATATCATAGCTCCCATCACGATTAATTTTTCTTGCCAATCAAAATCATTGAGAATAGTTGATGTAGGTAA
GAATCCACCTGTTGCAAATGCACTAACTATTAATGAAAAATCATCAATTATGTTTAGATTTCCAAACAAA
TAAAACAAAACTGAAAAaATTACTATGTAAATTAAGAAAATAATTGTTATAGTTCCAAATAATTCTCTCA
TGTGTAATGAACGACCAGAAATGAATCCTCGCATAGATTGTATTTTTGATTCTGGATAAAACGCAGCTAT
TGCTAAATAAATAAAACTCATTCCACCCACAAGCTGTGTAAAACTTCGATAAAATGTGAAACTTTGTGGT
AGATGTTCTGGTTCATGAATCAATGAAATTCCAGTAGTGGTAAACCCCGCGACACTTGAAAAAAATGCAT
TTGCAAATCCGTCTATTGATGATTCTTGACTTGGTAAAACGTATAGATACGGAATTGTTCCAAATAATGA
TAAAATTAACAGACTTGATATCACAAGAATTGATGCTTGTTGTATGTTGAGACTTGCTTTTTCACCATAA
GTGTTTAAaAAAAATCCTGTAACTAATAATAACACTGTAGTAAGATATACCCCTGCTGCAGTTAAAAGAT
CCCCAAGAACCGTAGATAGTACTGCTGGTACTAGTAATAATATTCCAGCAAATTGTAATACAAATCCCAA
GTTTCCTAAAATAGCTTTTACAGGAGGACTAAACAGATGTGGCGCAGTAGCTGTAGCATCTCTTATTACA
TTTGCAATAGTTCTCTGGAAAATAATTCCTACTACTTCAtTTTTTTTAGATAATACTGGAAGTTTTCTAA
TTTTACTATCTCTCATTTTGTGGAGTGCTTCTTGTAATGTTGtTTTTTCATTTATTGTGATTAAAGGGGT
TGACATTATGTCTTTTAGAGTTGCAGTTTCTACACGTGTAGTAATCTCACTCATTTTATTTATGATGTCT
TCATCTGTGACTATCCCTATTGGCAAATTATTCTCATCTATGACAATGATATCGTCTCTATCAGAATCTT
GAAGCATCTTGGCTGCTCCTCTGATCAATGTATTTTGATTTAGTAGGAGGAAGTCTTTACTCATGTATGC
ACCAATATGTTTTGATAGAACATATGATACTGAACGTTCGGAGTCTGATGACATCAAGCTTCAATTAGTT
ATTGACGTTAAATAATTTGGGTTGTATGATTATTAGATCGATATaAAAAATAAACATAGATTTACATTAT
TTAGTTTAGTATCTTTATAAGCATTAAAGAGGAAGTTGTAGTTGGAATGAAGATTGATCAAGCTCAAGAA
CCTGATTATGAATCCGTAAAAATTGACTATGTTGGATTCGTGGATCCCTACGCAGTTGAAGGCATGTTGG
TACTAAAAGGCGATGATGGAAAAGAATTTCACATGCGTGCATTTTCTGGGGAGGTGGCTAGACACATCTC
AAGCTTTGTTGACAGTGAAAGTGATTCAGTTCCATCTATCTACAAAATGATGGAAGAAATATGTGAAGAA
AATGAATTGATCTTAGTAAAGGTCAAAATTTATGAAAGTGGTGAGGTACTGCGTGCAAACTTGTATTTTA
CTGGGAAAAAGGACATCGTATTAAGAAATTATCGTGCATCTGATGCCATGGCTCTTGGTGCATTGTATAA
CATTCCAATTTTAGTTCGAAAAAATCTACTGAAAGAACACATGGAAGCATAATTTTTGCTTTAGAATGGt
TTTTTTATAATGTGATCTTCTGTGAGTTATGACTCAGGAAGAACACTTGATGGATAATTTACTGAATGTT
GATTTAGAGATAATTGATTGTGTTAGAACACTTCATCAAAACAATTGGGATTCTGGTAATCTAAAACAGC
AAATTGCTGATTTATTAAAGATACGTGATGATCTAGTTGATAAATTAATGTCATTTAAAGAACATGATGC
AAACTGTGACTGCAGTCATGAGCACAATTAAGTCAAATCCTTTAAAAtTTTTAATTTATTTTTCTGCCAA
GTAAACATCaAAAAAAtTTTTAGGAAACATGTTTTTGATCTTAATTATTTCTGATTCATAtTTTTTAAtT
TTTTCCTGAACTTTTTCAAATTCCTCTTTATCTAAttTTTTTTTTCATCCTCTAATTGTAGGATCTTTTT
TGAGAGTGTTTTATACATGATTATGTGCTCAGGGAATTTTTCAGGAAGGTTTTTCATATTAAATAGATTA
AATATGTTGAAATTAATTGACACATATGAAATTTCTTATTTTAGCTTTGATATTGTTGCCATCTAGTTTT
GTATTTGCTGATGATGGTACTGTCACATCACAATTATCATCAGACGATACTATTTTGACCGTAGGGAATC
AAATTATGATCACTGCAGATGTCTCAAATAATCAAGATGTACAACAATCATTTGCATATTTAACTCAGGT
AAAAGATGAAAATCAGATTGTCGTTTCACTATCTTGGTTAACTGGTTCTCTATCTCCTAGACAATCTTTT
TCACCTGCACAATCTTGGATTTCTACTGAACCTGGCATGTACACAATTGAGGTATTTGTCTGGAAAGGCA
TTGACAATCCTGAGGCATTATCTGCTCCCCTTTCAATGACTGTAAAAGTGATTGACCCTCCAACATAATT
TTAAATaAAAATTGGTTTTTGTTTGAATTTAATACAAATTGTATTAATGCCGTCAATAATTTCTTGAATT
TTTGGATATGTTGATTTCTTTTCTGCTATGTCGTTTTTAATTATTCTAAGATAATGTAGAATCTTTTTGA
TCTGTTTGtTTTTTTGTGTTTTTGAAATCGGTGCATTTGACAAATCTTTTAAATTTGCAGATATGTCACA
TAATTTTATAATTTTTGTCTGAAATGACGCATTTTTTAATTGATTGATATACTGTGTTTCTCTATCtTTT
TTTGGAATTTTTTGATCTTTAGTTAATGATAAAACAATTACTGAAACTTCTCTTCCAAATCTTTCATTAA
TTTGATCAAATGTTACATCTGTTGCTTCTAGTATGTCATGCAGCCAAGCAGCACATAATGATTCTTTATC
TGAAATTCCTAAAtTTTTTAGTCTGTTTACTACTCCTTCTAAATGAACAACATACGTCGTTACTCCGTCA
TTCCTTtTTTGATTTTTATGTTTGTCTTGAGCAAATTTTTTTGCATTAAGTACCATCTCTTCAGTGTCAT
CCATCAATTTGTAATTTCTTTTCTATTATGTAGAGGTTTATTCTATAATTTTGTTCATTGTTTTTCTCAA
GTCAAATATGATATGCTTCATAATTCGGCAAACTCATCAATAATCAGATATAGCTTTTCTACTAATCATC
AGCATCAGTTTGTTCACTGTTCTAAGATATATTGGTATTATTTGATATGTTTGGTTTTTATCAAAGCATA
ACATTTTTGACATCCTGAAAATCTATAGTTCTTCATGGCTAATCTTGATACATTATATCGGAATGTTGCT
TCAAAAGTCATCCAAAGATGCCATGGCAGTATAAAAATTACGAAACATGGAAAGATTCTAGAAGTTTATG
ATGTTAACAGACATATTTGGAGTAAGGGATTAGCAGGATTGATCATTAAAGAAGAATGTAAAAATGCTGA
TTTGAGGGAATGGGAATTTGCATCTGTTCGAAAATACATCATAGAAGAATTATTGGATAAAAGTTAATCA
TATAAATAAAATTTAATATGTCACTTTTCTGATTAGGTGTGGTTCTTTTAACATGACTTGATCATCTTTT
GCAGCTACTAATTCTACTTCTTTGAGATTATGGTTTGTGATTACTGTTAGTGCTTCACATCTTGTACATA
GTAGTGTTTGCCCATCTGTTTTTCTTTCAAAAACTATGtTTTTTTCTAATCTATCACCTTTTTGGCATGT
AGGGCAAAGTTTTGGCTCTTTCAATATTGTAATAATCTCACGAATGTAAATTGTTCTTGACATTTGTAAT
TTTATTAAAAGTCTATCAATAAAGACTTTGTATTTTGATGTTAATTGGCATCCAGCATTTTAATTCAAAC
AAAAACCGTTCTATAATTATTTGAATCAAAACGTTAGGTATTCTATATATTTCCTAATCTAGCCAATTAA
CAATCATTGTTTTATTGTCAATAAAATATGTCTTTGGTATTTTTGAAAAAATAATTTCTTGGAGTTGTTT
TGTAGAATTTATATTTCAAAATCCTTAAGTTTGCACAAAATTTAGATGAGTTATGTCTGAAAAATTTAAT
CCCTCATCACTAAATTCTAAAATTGAAAAACTAGATGTGTCTATGAAAGAACTTGTCGTCTTTTTTAGGA
GTAAATGTAGTGTCTGTGGGCATCAAAGAATAGCACATGATGAACATGGAAAATGTGAGGGTGTTATGAA
TAAACCCTGTAATTCTGGATGTGATGGTTTTATTCTAGAATAGATTATCATTCAAATAATTTAGGTGACT
ATTTCGTCTAATCTGTCTTCTTCCTGAGCCTGTTTTATCTCCATTGCGATTCTTCTACCAATTCCAAACG
TTTTTCCGTATTGGTATTTTGTATATGGGCTTGTGGTTGCAACTATTGGATTGCCTGGAACCCGAAGTGA
AACATCATACACTACTAGTTCAAGATCTTTTGTAATGACGCTCTGCAAAGAGAATGGCCCAATGATTCCT
GGTGCATATTCTTTTTTGGCTGCTGACACAAATTTGTCCCCCATTTTTATCACTTTTTCAAGTAATGATT
CTCTAATGCTTGCAGGTGTATGTCCTACCTCTATATTTTGTAAATCAACATTGATGTCTAATTGTTGTTT
TGCAGGAAGTGCATTAAAATCATGAACATTTGTTTGCAATCGTCTTTCTATTCCTATAAAATCAACTTGT
TTTGAAATTGGTGTGTAAAAGTAATTAAAATTCATGTATGTGCCAATAGCTAATTCTTCAATACTTGATT
TTTCTAGATCTTTTTTAGAAATTAACCCTTGTTTTATTTTTGCTTCTGATTTTTCTTTATAATCTTTGTA
TGACGATACAGTAAAAAATGCACGTTCTAACGGTCGTTTTAATTCCTGTACTTTGACAATGCATGGTTTA
TTGATACTTTTTGGATCTTTGAATAATTTTGGAAATTTTATTTTTGCTTTTTCTAACAGAAAATATTGAT
TTCGTTTTGCTGTTCTTTCTTCTGCTTGGAATAATTTTCTATTTCCAAATATTGGAACCTTAAATGAATT
TTCTAGAGTTTTGTACCCTAGGTATACTGTAAGTGATCTGTGCGGAACAACTATTGTATTTGTCTCCCTC
ATTGTTTTTTGATTTTTAGGAGATGCCATGTCTTTGAATTTATTTAAAACTATGATCTCATCTGCGATTC
TGTTGAATCTTCTGTATGGTTCATCTCTTCCTTTTTGACAATAAACCACAGTCTGAAAATTTTCATCTTT
TGCCCCATCCATGACTTCTAGTGCTGAATGACTTCCCATCACTCCTATTCTGACGTCTGAATATCCGTTA
ACTAtTTTTTTAATTTCAGAACTACTGATCACATTTTGACTAGAAAACGGGAACTAATATAGCTAATTTT
CAATTAATTGGATCGATTCTATGATCACAAGATTTTTCTTAAAAGAATTGTAGATGATCTTATGTTTTAT
TCTGTTGAACTGCAAATGGCTGGAGTGATTTTATTAACTGCAATGGCTGCCGGTGGAATATCTTTATGGC
TAAAACGAAGAAGAGAACAGCAGAAATTAGGTACATTTGATGATAATACTCAAAGTTAGCCTAGTGCCAA
ATTTGGTTTGCTAACTAATAGATAAAATACCATTGTGCTTTAGATAATTCATTATGAAACTAATAGTTGG
TATTACTGGTAGTACAGGTGCAATCTATGGAATTCGTTTGTTAGAGGTTCTaAAAAAATTAGGCGTTGAG
ACACATCTTATCATGTCTGAATGGGCTATGAAATGCATTGCTATGGAAACTGAGTTTCAGATAGGATATG
TAAAATCTCTTGCAACAACTACTTCTGATGaAAAAAATATGGCATCTAGTGTTTCCAGTGGAACTCATAA
GGTTGATGGTATGATAGTTGCACCCTGTAGTATGAAGACATTATCTGCAATTGCAAATGGATATGATGAT
ACTCTAGTCGCAAGAGCTGCAGGTGTGACCATTAAGGAATCTAGAAAATTAATTTTAATGGTTAGAGAAA
CACCCCTGTCTGCAATCCATCTTGAGAATATGCTCAAATTATCTAGATTGGGAATAATTATTTTGCCTCC
TGTTACAGAATTTTATACAAAACCAAAAACTATCGATGACATTGTAAATCATGGAGTTGGTAAATGCTTG
GACCAATTTAATCTAGAGCACGGTTTATACCCTCGTTGGGGTACTTTTTAACTTGTAATTGCCAAAAATA
GTTTTTGaAAAAATCATAAAGGCTGACAGaAAAAAAGTCTTTGAAATTACTAGTAATTTTGAAAATTTTC
AAAAAATTCTACCTCAGTACTATCCTTCTGTTAGAACAATATCTGTTCGTGGAAATACCTCTGTTGTAGA
AGAACATCTACGAATTGCTGGACGAGAATTAGTGATGATGGCAAAACATGTAATTGATGATCCCATTCTA
CATGAAATTTTTATTATTGGAGGAGATTCAAAAGGAACTCATATCACTTATCACTATGAGCATATTCCAA
ACGGAACAAAATTAATAGTTGAAGTGAATTGGAAATTGAAAGGAGTAATGAGATTATCTTCTGTTATTGG
CAGACAGGATATCTCAAAAGAATATTCTAAAATTGTTGATGAATTTGCTTTAATTGCTGAGGGTTAGTCT
AtTTTTTCTTTGTTTTTAAAATCGTTTAATTCTCTTTCTCCCTCGATTtTTCCTTTTTCAAATTCTCCTT
TAGCTTTACCAAGAGTTTTGGCTAATTCTGGAATCTTTTTTGCTCCAAAAATAAATACAGCTGCTAGCAC
TAGAATTATCAATATTTCATTAATTCCCGGCATTGCAAGGGAAATTGTTTCTAGTGTCATCTGAGCTATA
GTCTATGATTTAAGATTTAAATCTTTTTTATGTTTTTTGTACTCGATTACCATGCCTGCAAAATAAAGCA
CCATCATTGGTACTGCGATAAACCACATTGTGACTCCACTGCCATCAGGTGTAATGATCGCCCCAAAAAT
TATGATTGCCAAAATTGCGTATCTCACATTTTTTCTCCAAAAATCATCTCCTACTATGCCTGACATTGTC
AAGGCATACATTACTATTGGAATTTGAAATGAAATGCCAAATGCAAGCAAATATTGTAAAACAAAAGTGA
TAAAATCCATGATGTTTAGAAATGTAATTAATCCTGACGCATCACCAAACATGTATAGAAATTCTAACAT
GTATGGAATTACTAGAAAATAAGAAAACAAACAACCTGTAATGAATAATCCTAATGCGGGTAGTGCAACT
CTGCTTGTAACTTTAATCTCTCGTTCTTTTAATGCTGGTTTAATGAATCCCACAGCTTCTTTGATTATTA
TCGGCATTCCAAATACGACTGCTACAAGTGCTCCGACATAAATTTGGGCAAATAGAGCTTGTCCTGGTTC
GGTCTGTATCAACTGAACTCCTTCTGGAATTAAGCTTGTTTTCATATGTGTGGTAATTTGCGCTGCAACA
TTGTTGATTGGATCTATTTGTGGATAGTAAAGATGAATTCCAGAAACATCTATTGGATACAAATGACACG
ATATTACAAATGCaAAAATAATTCCTATGACAATAATTATGCGAACTACTCGTTTTCTAAGCTCTTCTAG
ATGTTGATTGATGTCTTCAATGGATGTCATCTAAAATCCATCTATCTTAAACAATATCTACTTGCCTGGG
ATTGGAAGTAGTTTTGCTTCTGGCAATCCTGCATTTTTTAGTTCTTCGAGACTTAAATCTTGAAATTCTA
ATGATATGATTGCCTTTGTTCTGAATTTTTGTTCCATGCTTTTTGCTAATGAAGCCAAATCTTTGCTGGA
GTAGATTTCTTTTGAACCTTTAAGAAATATTCTTTCCCCTTTTTCCATTTCTTTTCCTCCAAATTTTTCT
TGAAGGAAACTTGTGATTGTTGGAAGCTCCTTTCTTGGGATGTTATTATGATAGTATGTAATTCCCTTGA
CTGATTCATAATCATATGGTGTTCCATTTCTATACATGAAAACACCGATAAAAATTGCATCTACCTCTGG
TTCTCTAACACATTTAATTTCCCAATTCATTAATTTTTCTTCATTGTAGACAAATTTCTCCATCTCATCA
GCGGTAATCTTCCAATATCTTGATCTTGACAATCTACTTACACTGTATCCTTCTGATATAAATTCCAATA
TCTGAGATTATTCTATCTTTGTTTTGAGATCTTTTGAATATTTTCTTGAAATTACTACTTCTATTACCAA
GCCTGCAACAATTACTGATAATACAGCTACTACTGACCATAATAATTGAACTAACGGTTCAATTGGTTGC
ATGATTTGTGTGGATTGTATCATGGAATCTCCTGCTTCTTGTACTGGCATTGACTTCATTGCCATCTCTG
GTGCATCCACTGGCATTGACTTCATTGCCATCTCTGGTGCATCCACTGGCATTGACTTCATTGCCATCTC
TGGAGTATCAGGAGAAATGGGACTTGTGGCTGCCATATTCTCATTAATGATGACTTCTTTTCCATTCTGA
ATTAACTGTGAAGAAAACCACGCAGCTATTGATACTCCACCCAACGTAGCTAATCTATGGATTCTTGTAA
ATGAATTAAAAAGTGATTTGCTCTTTTTTGCTGGCTCTGACATTTTTAATGGTAAGATAACAATTGCAAG
TTTATCTACCGTGTAAAATTTCATGTCCCTTTCTTTTGTAtTTTTTCCAATGTTTGTAATCTTGACAACT
CCTGATTCTTG

>Nlim_contig23 [organism=Nitrosoarchaeum limnia] [strain=SFB1]
CTAAAATTTACAATTAAAGAGAAGGATAAAAAATCAGCAAAAACCACAGTTCAAGAAATTTGCGATGAAT
TAAGAATTTACAATCCCATGGTTAGTAAAGTTACAATTGATGTTTTTGATGCATAATCTACTATGAGTAA
TTTATAGAAAAATCCATTTATTCTTAATAGCGATCAGAATTCATTTATCTACAATTTGCTTCAAATTAAA
TATCGCTGCAGATAAAACAAGGCGTGAAGGTAGGCGTAGTAGTTTTTCCTGGCAGTAATTGCGATCGTGA
TATGTATCATGTTTTAACTGATGTCTTCAAATTTAACGCTGAATATTTTTGGCATGAAAAGGGACTGCCA
AAAAACATTGATGCTGTAATTTTACCTGGTGGCTTCTCATATGGTGATAGATTAAGGTCAGGCGCAATTG
CAGCACACAGTCCTATAATATCTGATGTGAGAAAAATGGCAGaAAAAGGAATTCCTATTTTAGGTGTATG
TAATGGATTCCAAATTCTTGTAGAGGCAGGGTTGCTTCCTGGTGCATTATTGAAAAATACATCTCTGAAT
TTTATGTGTAGTTGGACAAATCTAATTGTAGAAAATAACAAGACACCATTTACAAATAAATTAAAACTAC
ATCAGAAAATTCCAATTCCTATTGCAAATGGTGAAGGGCGATACTATGTGGATAATGACACTTTAAAGAA
ATTaAAAAAACACAATCAGATTGTATTTAGATATAGTGAAGTTATCAACGGCTCTACCGATAAAATTGCA
GGAGTGTGTAATGAGGATGGAAATGTTGTTGGCATGATGCCTCATCCAGAAAGAGCTGCCGAGTCTGCAA
TAAATCCAATTGACAACAAACCATCTTCTCTAATTTTTGAATCCTTACTTGATACAATTGGTGTTACACA
TTGAGTCTAGAACCACAGGAACTCGATGATTTAACTTCAAAGATTGGACGAAAACCTACCTCAACTGAAT
TACAAATTGTATCTGCCGAATGGTCTGAGCACTGTTCTTACAAGTCATCGAAGAAACATCTCAAAATGCT
ACCAATGAAAGGACCTTTGGTAATTTCAGAAAAAGGATATGATTCTGGTGTGTTGGATGTTGGAGATGGT
TATGTCATTACTGCACACATTGAAAGTCATAATCACCCATCTGCAGTGGAACCTTACGGTGGTGCTGCAA
CTGGAGTTGGCGGAGTGATTCGTGACATCTTGTCTGCTGGAACAAGACCGATTGCAATCCTTGATGGATT
ACGATTTGGAGATATTGAAAAAGATATGCAAGCAAGGTGGCTATTTAAAAACGCAGTTACTGGAATTGCC
GACTATGGAAACTGTTTGGGAATTCCTACTATTGGCGGAGAAGTAGAATTTGATCAATGTTATTCTAATT
ATGCCCTAGTTGATGTTGCAGCTATAGGGTTTGGTAAAAAaAAGAATCTAATTAAAAATCATGCaAAAAA
AGGTGACGTTGTTGTACTGCTGGGTGGTTCTACAGGTAGAGATGGTATAGGTGGTTCACAGTTTGCATCT
GATTCACTAGAATCTGAAAATCGTTCTGCTGTACAAATTCCAGATCCATTCATTGAAAAATTAATCATAG
AGGCAATCTTGGAAGCAAGAGACCAACATCTCATTAATGCCATGAAAGATCTCGGCGGTGGAGGCCTATC
ATGTGCAGTATCTGAAACTGCTGATGCCTTGTCTATTGGAATTGAGATGGATGTAGATAAAGTCCACACT
AGGGAATCTGATATGAGTCCTGATGAGATCATGGTATCAGAATCTCAAGAAAGAATGTTAATTGTTACTA
CTGATGAAAAATTAAAGAAATTGCAAACAATCTGTAAAAAATTTAGAATTACATGTTCTGTAATTGGGCA
TGTTACAAGCGATAGTATAATGCATGTaAAAAAAGGaAAAAAGACATGTGCTAATCTCCCAACAGATGTG
GTTGCAAATGCCAAACTGTTGGATAGACCTTCAAAaAAACCCGAATATTTAGAAACAATAGAACAAGaAA
AAAAACTCAAACCTATTTCTGATTACTCAAAAATGATGATGAAGTTTTTAGCATCTCCAAACATTGCAAG
TAAAATCTGGGTTTATGGTCAATATGATCATGAGGTGGGAATTAGAACTGTCGTTAAGCCTGGAAAAGAT
GCATCTGTATTGAGATTAGATAATGGAAAATTCTTGTCTGCTAAAATTGATGGCAATCCAAAACACTGTT
ACATTAATCCTAGAGAAGGTGCTATTGGATGCTTTGAAGAAGCATGTAGAAATGTTGTGTGTACTGGTGC
AAAACCAATAGGAATGCTTGATCATTTACAATTTGGAAATCCTGAAAATCCTGAAATCTTTTGGACATTT
TTAGAATCACTTAAGGGATTAACTGATTTTGCAAAATATTTTGAAATCCCCTGCATTGGTGGAAAGGTAA
GTCTTTACAACGAAACCCCCTCTGGTCCAATAAAACCTACTCCTCTGATTGGAA

>Nlim_contig24 [organism=Nitrosoarchaeum limnia] [strain=SFB1]
TTTTAGGGATAACTGAAAAAACATCTTTATTTTCTCAATCAGTTTCACCTGATGATTTACTAGTAATAAT
TGGTGATACTAAAGATGAGCTAGGTGGCTCTGAATATTTTGAATACATTCACAAGTTTATTGGTGGAAAA
TGCCCGGTAGTAAATTTTGAAGAATCAAAATCTAACATGACTGTGGTTTTGGAATTAATTCAAAAAGGAT
TACTCAAAGCTGCTCATGATTGCTCAAAAGGTGGATTGGCAGTAGCAGTATCTGAAGTATGTATGACCTA
CAACGTGGGTTGTAAAGTATCTCTGGAGAAAGTACCAGGACCAAAATTAGATGTGGATAGAATTTTATTT
TCTGAGAGTCATTCAAGATATTTACTAGTTGTATCCAAGAAAAATATAAAAAAAaTACAAGATATTCTCA
AAACAAGCAAAATAAAACACAATACAATTGGAGAGTTTGGCAGTAAAAACATCTTATTTAGTAAATCAAA
CAAACCGATCATAGATCTAAGAGTTGATAAGGCTCAAAAAACTTGGTTTAATTCGTTAAGGGAGTTGGTG
GTTCATGGTTAAAGAAAATTGTGGAGTAGTTGGAATTTTTAGTCTTAGTGGAACTAATGTAGTTCCAATG
GCAATTGATGCACTAAGGGCATTGCAACATAGAGGTCAAGAAGCATGGGGAATTGCTATTCCAAACAAAG
AACCACTAAAAAGATTAGGGTTGGTATCTGGTGCCTCATCTGAATTTaAAAAAATATCCGAAGAATATTC
TTCTCCTGCCGTAATTGGACATGTGAGATATTCTACAATGGGTAGAAGCACACTTGAAAATGCACAGCCG
TTAAAAGTAAAAGATCTCTGTATTGCCCATAATGGAACTATTGCAAACGTCCAAGAATTATCAAATCTAG
TTGGAGGTTGTTCATTTACCCCACAAAATGCTAGTGATACTCTAGTGGCAGCTCAAAGATTAGTATCTTT
GATTTCTGAAAACGGTCAAATGGGAAAAGCGCTTTCAATTTTAAAAAATGAAATGGTCGGTTCTTACTGC
TTTACATTTATCTCTGATGATAATTCAGTTTATGCTGCAAGGGATCCAAAGGGATTTCGTCCTATGGTTT
TAGGTTACAAAGAATCTGACGATACATACATTGTTGCATCTGAATCATCTGCAGTTTCTGCAGTAGGTGC
AAAATTACAGCGAGATGTTAAGCCAGGCGAATTAATCAAACTAAGCACCAATGGATTAGAGACTGAACGA
TTCTCCGAAGATGCATCTCGAGCTCACTGCTCATTTGAGTTTACTTACTTTGCACATCCATCAAGCAATA
TGGAAGGTGCTAACATTTACATCTCTAGaAAAAACATTGGCAAATTTTTAGCAAGAAAATTTCCAATACA
TGATGCGGATCTAGTAATCCCTGTACCTGACTCTGCAAGACCTGCAGCATTGGGGTATGCCCAGGAATTG
GGACTTACATTTGATGAAGGACTGCTTAAAGATAGATACAGCaAAAAAGGCCCACTGCGTAGTTTTATTG
AACCTCATCAAAGTGACAGAATTGAAATCAATCGATGGATAATTCCAATCAGGGAAATAATTGAAGGTAA
ACATGTTGTTGTAATTGATGATAGTTTGGTTAGAGGTACTAGTTCAAAGGCAATTATTCAGGCATTACGA
AGAGCAGGCGCaAAAAAAATTAGCATGGTAATAACATACCCTCCAATTAAATTTCCATGTTATGCGGGAA
TTGATTTTCCATCTCAAGATGAGCTTGCAACATTTTCTGATGGCAAAAATATGACTGAAGAGGAACTTAC
AGAAATGGTTCGAAAGAGCATAGGGGCTGACTTTTTAGGTTATAATGATGCTGAAAATCTAGCAAATGCC
GTGGGGATTCCAAAGGATTCGATGTGTTTTACCTGTTCGTCTGGAAATTATGATTCACTAGGAATTACAC
CGGAGTTTAAAACACGTATTGAGATGAAAGGCGAATAACATGGAAACTGCATATGTTTTAGTGAAAAGTG
TAATGGCGCATGAAATGGATGTAATGAGTGAATTGCTTAAAATTGATTCAGTAAAAGAAGCTAAAGGAAC
TTTTGGTGTCTATGATATTTTTGTCAAAGTCGAGGCAAAAACAGCAAAAGAAGTAGAAGATACAATTACA
AAAAAaATTCGAAAAATCAAGCATGTGGTATCTACTACGACCCTATCTGTAATCCCTGAACAAGACAAAA
AGTAATCAAATATTTCTTTAAATATTGTTTTTTAGAAAATTATGTTATGAAAGCAATTTGGAATGATACA
ATTATTGCAGAAAGTGATGACACTGTAGTTGTTGAAGGGAATTATTATTTTCCATTTGACTCAATTAAAC
AAGAATATTTCAAAAAAACTGACTTGACAACATTTTGTGGTTGGAAAGGAATGGCAAATTATTACTCTGT
GACAATTAATGGGAAAACCAACAAGGACTGTGCCTGGTATTACGCTGAACCAAATGATGCTGCCAAAAAG
ATCAAAGGTAGAGTAGCATTTTGGAATGGGGTTTTAGTTAAGTAATTTTTGGTAAAATAATTAATTaAAA
AAGAAAGATTTAGAGAAGCGGAGTAGTTATGAATCCCACTATACTCCCTACTAGAAATAAAAATGTGCTT
TTTGCCATACGCCTGAATCATTTCGATTTTTGTAATTCTATTATAAAAACAATTCATGATGTTGTTCATT
AATTACAAAGAAATCTACAATTACTAAATCCCAATAATGGGTATTATGAAAATATTGGCTATAGTGGGAG
CTTTATTTTTGATTTTTAGCTTTATGCTCCCGTCTATACTCTCAATCTCTTATGGATTTGATGTGATGTG
GATTCTCTGTGCTGTTTTCGTATTTATTTTGGGAGTTGTATTTTTTATAATATCTGTAATAAAATTAAAG
CAAAAGATGGAATATGATCTTAATaAAAAACAAAGACTTGACTCATAATCCATGAAGTTTGATATGTGAA
TATTGTCTATTTACCACTGCTTGCCTTGTTTTTtTAATGCTAATTTTGAATTTCCAGTTACCGTTTCAAG
CGTATATGCATCATAATTTGCACCTGTAAAATCTACATCCGTCAAAATGGATCCCTCGAAATTTGCATGC
CTGAGATTGGCTCCGCTTAAATTTGCTTGACTTAAATCAGCACTTCTTAAATCCGTATAAAACAAATCTG
CCCCCCTAATATCCGCACCACGAAGATCAGCTCCATACAAGTCGGCATCCCACAATTTTGCATCGGATAG
ACTTGTTCCCCTCAAATCTGCACCTCGTAATTTTACATAAAATAATATCGTTCCACTCAAGTTAGACCCA
CTCAAGTCAGACCCACTCAAATCTGCATTATGGATGTCCCTGTTTTTCAGATCAACCTCACTTAGAATAG
AATTAGATAGATTCCTCCCAATCAAATCTTCGTAATCAAAATTTGTTTTTGAAAAATTTCTTTTCTTAAA
AACATCTGATGGATTCATTGACTTTTTTATTACACCATTAACACATTTGAATTTAGATATTTTCAGTTTA
TCTTAATTAGGTATGtTTTTTATTTGATAAGTAAACTTGAACGACCACACTTTCTGCAACTCATTGTACC
ATtTTTTGTATAATCATGATCACATACACTCTCTGTTTGTAATGGAGTGTCCTTTCTCTCTAATGCGTCT
GTATACAACTTGTAACAACTTGTAGAGCAAAATAATGCATTTTTTGCATTAAACAGTTTTTTACAGTTTC
TACAACTTGTTTCCATGTCGCTATTCTCTCTTTAAATAATTTAAACAATGTGAAAGTTAGATTCAGCTAA
TGATTGCTTCAGGCACAAATATCTGGTATTTTTCACGTTTTTTAGTCTTGTTCATTGCGTCTCTCTTAAT
TATTAGaAAAAACAAATACCTTCAATGAAACAATACACCGTTTTCATTATCATAGGTGTGGGAGTTATTG
GAATTATGGCTGCAATATTTGGTTTTGACGTAATGAAACTTTCTGTAGCAACTCAAGATTATGCTCTTTT
TGTAGATCCTATTATTGACAAACAAAGCCTCTTTGTAACTGGGAGGATTACTATTCAAAATACCGGTTCT
CAGACTTTAACTAACATTCATGTGAATTTTGGGGCAGGTGATACACTTGATATTAAGACCTTAAAATCTG
GTCAGAAAATTATCCTTTCACCACCACCCGGCAATCCTATGGAATTTGTCATGATTAATGCAGATCATGA
TGTATTTGTTAACAAAGCATATCGAGAACTGCCAAAAATGGTAGGTATGATGGGTTCGTAATGCATTTCC
GAGCAGTTAAATTCAATTGAAATGTAGCTTGGCTGTTTGAAATTTCTGACTTCAGGCAAAGTAAAGGATC
TATATGACATCGATGAAAACACATTACTCTTCAAGTTCTCAGATAGAGTCTCAGCATATGATGTAAAGTT
TAACGAAAATATTCCTCAAAAAGGAAAAGTACTCTGCAAATTTGCTGAATTTTGGTTTAATGAATTAACA
GTACCGAATCATTTTGTAAAAAGACAATCGGATACTGAAATCATAGTTaAAAAAATGAAGATGTTACCGA
TTGAATGTGTGGTGAGAGGTTATTTTTATGGCAGTCTTGTAGGTAGATGGAAAAAAGGAGATGTGATGCT
ACCTAATGGAACCAATACCACACTTGCTGCAAAACTATTAGAGCCAATATTTGATCCAACAACAAAATCT
GAGCATGATATTCCAATTAACAAAACTAAAGCATTGGAGATGAATTTAGTAACAGAAGAACAGTATGCCT
GGCTTGAAAAAACTTCAATTGATATTTACAAAaAAATGTCTACACTTGCTGATAAGGCTGGTTTTATTTT
GGCTGATTTGAAATTAGAATTTGGAATCTTGGATGGGAAAATAACTTTGGGTGATTCTATTGGCCCTGAT
GAATATAGATTATGGCCAAAGGATTCTTACAAGATTGGTCAAACACAAGAAGCATATGACAAACAGATAT
TGCGTGACTGGTTAACTGAACAAGGTTATCAAAAACAATTTGATGATGCACGTGATGCAGGAAAAGAACC
TATAGCCCCAACAATTCCAAAAGACATAATCCAAAAGATGACTCAGCGCTATGTTACTGCATATGAAAAA
CTAACTGGGCATTCTTTGTGATTTGATTATTTTaAAAAATTTTGTTTTCATGACTAGATGTTGACTCCAA
TCTAACGCTCAACTCGAATTTTAtTTTTAATTGCTTTTCTAACATATCATTTTGTATCATTTGCATCTTG
ATCCCGACATATCTTTTTGAATCATTGACtTTTTTTATTTTTTATAAAATATTGTAGTGCTATGATAAAT
ATGATAATGGTAAGATATTGATGATAGTGCTGTTATTAATATGATAATGTAGATGATAAATTTATTTGCA
ATACGATATTATTGATAACGGGTAGGTCTTTTTGGTACTTCTCTCACTAGAATAATAGCaAAAAAAAATT
GACGTGATTAGACaAAAAATATGATACAAGGATCTTTTAGATCAGAATTAAAGCAGTTATCAACATGTCT
ACATTACTAGAAAAAGAAATCAAAGTAAACAGAATCCTTACAACAAGTGTCAAACACGCACGTGCAATCG
AAGACCCTGCACGATCCAAAATCATTGAAATCCTTTATCATAGAGCATTATCTGCAGACCAAATTGCAAA
TGAGCTAAAAAAGACAGGATACaAAAAAGCCCTAACTACTGTCCGACATCATCTGGATATTTTAAAAGAT
TCAGGTCTAATTGAAATTGCAAAAATTGAAGAATCCAGAGGTGCAATAACTAAATTTTATAGCACATCTA
CAAAATTACTTGGTTATGTGGCCCCTGATGATTTTGATTCAAAATACTCTAAAGTAATTGATAGTACATC
TGTAAAAATTGAAAAGATTCTAAGAGCAATAACCCCAAAAACCACTAGAACaAAAAAAATCAAGGGTGAA
AACTCGCAAGATTACTCACAATACTTGGTAATGGAAATTATGAATCGTGCAATGACTAACATCATGGAGA
ATTCTGGAAGAAAAGAATCGATCAAATAGGCTTGTTATTGATCTCAAAACTAAAATGAGTAGATGCGATC
TTACAAAATGATCAAAAATGGACaAAAAAGCACAGAAATTATTTGAACaAAAAAATATTGTGTTTATTGC
AACTATAATGAAAGATGGGTCTCCACAACTATCCCCTGTTTGGGCAAACTATGATTCTGGATACATTCTA
GTAAATACTGCGGAAGGAAGAATCAAACACAAAAATGTTTTACGTGATCCGCGTGTTGCAGTATCTGTAA
TATCTCATGACCATCCACTTGACATGACAACAATTCGTGGCAGAGTTGAAGAAATAATTTCTGATTATGA
TTATTTGCATGCAGACAAACTGACAAAACAATACATGGGCAAAGAACATTATCCATTCAAAAGAGAAAAT
GAAAAAAGAATTATTTTAAAAATTAAACCCGAACATGTATTTGTTTTACCTGAATTAAAGATGAACATTG
ATTAAATTCATATGTTTCTAAATTCGAATTTAGAAACATTTTAAATTTATTCTAAAATAAAAATGaAAAA
AGGTAATGAAAG

>Nlim_contig25 [organism=Nitrosoarchaeum limnia] [strain=SFB1]
TTTTGGAGCTTTTCTTCTAGGAGCTGCTTTCTTTCTTAATGCTGCTGCTCTCTTTGCTGCTCGACTTCGT
CTTCTTTTTGCTGCCATTCTTGCTGCTTCAGCTGCTTTTAGTGCCGCATTTCtTTTTCTTGTACGTGCGG
CTTTTTTAGCTGCTTCTGCTCGCTTGGCTTTGGATGTTGCCATTGGATAATTTAGTTTGATGATGCGGTT
ATATGGTTAAAGTCACACATTGTTGCCTTGCTGCTTGTAAAAATTGACAATATTTTTTTTGCGATCAACA
ATTAATGATGCAGATCAGTGCAGTATCAACTGATGATTGTTGTTTTGATGGACGGATCATTACATTGTAT
TGTTTTAGTTCATCGTATGGAACATCAAATTGTGTAGTTCGCATTACCGGTTTGTTTGGTTCTAACCATT
CATCTAACAAGTCTTCTGGAGAGAATTTGCCATATGTTGGTTGCACTTTTTGTTGTTTGTCATCAACGAG
GTAAAATTGACCTCCTGAAATTCTAGTTTTTTCATTGCTAATGTTTTTAGCAGTAATTTTGATTTTTACA
AACGTGTTTTCTGGTGATGTTTCGTTATTTCCTTGATTTGTTCCATCAAATACTACTGTGTATTCTACTG
GCCCCACAGTTACTATTTCTCCTGAATTTGCAGTAATGAAATTTGTTTGATACTGGGTATACATGAACAT
GGCAGCTGCCATGGAGATTACAATTGCTCCAATTATGATAATGATTGTAATTTGTACCATAGACGTTCTG
TAAAAATTTAGTATATAGTTGAAGCGTAATGTGGTGAAAACCCCTTGGTAATTTGCCAATTTGGTGCCTA
AATTCTCCAAAAATCTACATAATGAATTAAAAATAACTGAAATTGATGTTTGATATGGGTCGATTCAAGC
CTTTAGaAAAAAAGGACTTTATCAAAATTGCAGCAATTTTTGGAATAATTGCGGTTCCGCTGATATTTGC
ATTCTCTATTAGATAGTGTTCATTTCAGTGAACATTTTTTATCCGCAATAAATTATGTTTTTCATACTTA
CATAATTATATGAAAAACTTATATTCACTATATTCGAGAATTTCACCAATGACTAAAAAAGTTCTTTTAG
GTGTAACATTAACTGCAGTAATTACTGTATTGATGTTTTCATCTCCACTGGCTGATGCAATTACCGGTCT
GGTATCTACAGAAGTAAAAGATAACaAAAATACCTTTCAAAAAATCACATTTTCATTAGCTGACAATGTT
GTCACTGATGGCTCTGTTTTTGGAGGATATGCTGTCTTCACTGAAGATGGTGATGTTATTGCAGTCACTT
CTCACAAGGGCGCTTATGATAGTGCAGGTCAAAAATATGATAATCCTGCAATTACATTTGCTTTGTGTAG
TCCTGAACAACTAGGTGCAGGATTATGTGGACCTGAATGGCACTCTCATCTTGTCAAACCAGTAGCTAAT
GATGCTTGTGCAATTGCAGCAGTAGGTGCATTAACATTTGAAGAACCATCTGCAACAGTAGTTGCAAAGA
AAGATAGTCTCAAAGTAGTTAATGTGAAAAAAGGCATTAAATCATTTACAGAATCTGTAACTGGAACTGC
AACTGACTTTACAGCAGGAAATTCTGCTGTTAATCCAAATCCTGTAACTGGAGTTGGAGTTGGTGTACCA
TTTGATCTAAATCCTGTATTTGATGATGATGGACTTGCCGCAATTTGTATCGGTCCTCTCGCAGAATCTG
AAGAATAAATCTTCAtTTTTTCTTTTATTTTTGAAAATGCCAACCTCAGTGGTGCAGTCCTATCTTGTAT
TGATCATCCTGTTTGTACTTGATTAAATTTCCAAATTGAATGATTTTTTCATCAATTTTTAGGGGGTTTA
GCTTTTACGCACGACaAAAAAACATGACACATGTTTAGCTGGTACATCTAGGTGGTTTTGTGGTTGCTTT
TCTAATACAGGCACAAGTGTTAATCCCCCCACTAAAACAGCCTTTTTTGAAAAAATCACGATGTGACTAA
ACCCTGTAAATTTCAAGGGGGGTTTAACGTTTAGGCGTGTTTTAGtTTTTTTTGCATTTTTTAGAATTTC
TTTGATTTTAGATAAATTTAGAATGTCTTCATCAAAAATCGTGATGtTTTTTCATGTAATTCCGACGCTT
TGTTTATTGCATCTAAAACAGTCTGTTGATGTATGTTCTCTTTGTCATCTAATACAACAAATACCCCTAC
CTTTTGCTTACCATCTTCTGTGACAATTCGATTAATTGCTTGTATTGAATTGCAATATTCTGCAACTCGC
CTCTCAAATTTTTCTTTTTCATCCTCAGTAAAACCCAAGAATCTTGCAATTTGATTATCTTTCAATATCA
CTTTAGCTCCTATTACTATCACCCCTGGTTGTGATTTTGGTTCAAATATTTCTGTAGGTATGCCATATTT
GCCTGCATGTTTTACTAGAATTTGAAAAGTGTTTTCAGGATTTTTCATCTCTTGAAAAGAAAGACCTTCA
TGTATTAGCCATCTTTCAACATTATCTCGCATTCTTGATGTGCTCATGATTTCATTCCTCTTCTAGTTCT
ATATGATTCTAAATTCGACACCTTTACTCTCTGAATTTACTGTATTTCTAAATTCGAATTTAGAAACATC
CTAAATTCATTCCTTCTTACAAATCCGTTAGTTGATTACACATTTACGTTGAAATTCGGTGCTAAATCAG
GTATTTGTGTAACAACCATAATGTTGATTATAATTCCAACAATGGCTAAAATTATTCCCAAGTACAAGCA
tTTTTTTGCCTTACTTGGATCATCCCGTCTTAAAACCCAGTATGCTATAACTCCCCCAATTAATCCAACA
AACACAGGTAAAAGATACCATGCATTACTTCTAGACTTTCCAAACTCCATATCCTGCTTTCTTACTATAA
TTTTGTAATAAAATTCTTCATTTCTAACTAGtTTTTTTCTGGACTTGTGTAATTTCTATTTCAACTGTTT
CAAGCGGGTCATCTACTTGATTCCGTCTAATTGAAAACATTTTTGGTTTTTCAAAGTCTTCAGTACAGTC
TGGACATGCATATACTAGAACTCGGTGTTCATTTGGGGCCTTTGGATTGGATAATCTTGGGTAATACACC
AGTCTTGCGCCACAATCTACGCAATATCTGTTGGCCCTTCTAGTTCTGACCAATGTATACCTCCTGCATT
ATACTTGATATGCGATCATCTATTAGATCTATCCAGTCTAATAGAATGAACTAAATTGTTCCAATCGATC
AATATTTCTAAATTCGAATTTAGAAATATTCTATTCTAATGTGGTGTTTTATTGTATCTTGTAGGAAAAC
GCTCTTTCAAAATTCGAATTTAGACATAAGAAGCGCCTCCCATCAGACTTGAACTGATGACCATCCGATT
AACAGTCGGATGCTCTACCACGCTGAGCTAGGGAGGCACAAGTTTGTACCTTTGTAAAAGCGATTTAATC
CTTGCGCCTATTGAAATTAGACAACACTTTGAAGATGTTAGTTGAATTTTACAAAGAATTCTTTAATTTC
TTTTGAATAACTTTCTACCAACTCAATGATCTCCATGTGTTCATCTGCAGTGGGTTCTCGTTTATGCACA
ATTTGAAATGCACTAAGGGCGGAACCGACCATTTCACCTACaAAAAACCCACAAAGAAAGTCACCAACAT
TTTGACAATCCCATAACTGTCCTACTCTGGGTGAAGCACCTGCACTTTTGTATAATTCTAATGTTTGTTC
AATTAATGTTGATGTTTGTTTTGAAAATTCAGGATCAAGTGTCATGTAGTATGTTAAAAATTATTATCTG
TTATTTGTCTATTCCtTTTTTCTTTTCGTAGGAATATACCCCATCTAGGAAAACTCTATGATCTTTATCT
TTAACTTTGCTACGCAATTCAATGTTTGCTGCAGTTTGTGTGATGTCATTCCATACTTCACCTGTTAAAA
TTACGTCTTCACCTTTTGGAACTACTTTAGTATTTCCAATGATTCTTGTGACTCTAGCTGATCTTTCTCC
TTGAAAGTTTTCAATTAGTACAGTTTTGTCTTGAACTTTAACAGTAATTGGAAAATGTGCAAATACTATT
TTCATTTTAATTGTATATCCCGTAATTAATCCCTCACAGATGTTTCTGATAATTGATCTTGCAGTGTGTA
ATATGGAATAGTCTCTTTTTCTATATCCCTGTGACTTTAGTATTACTTTACCGTCTTTGACTTCAATGTT
TACTGGTATGTTTCTAAAGTTTTTGTGAGTTTTACCTAGTGGTCCTTGGAAATGCAACATGTGTTTCTTT
AACGTTACAGTAACTCCTTTAGGAATTTCTACTACTTCTTGGAATTTTTCAATCTGCTCAGTAGACATAT
CCTATCAAAAATCCTCCTAATCCTTTGTTTACGGCATCATGATGGGACATTACTCCTTGGTTTGTTGTTA
CAAGTAACATGCCTCTGTTATATGCTGGCAGATATTGCTGTTCCCAATCATTATACTCTGAATTTTTTAC
TTTAAATCTTGGTGAAATTGCGCCACATTTTGTTATCTTTGCCAATAGTTTGATTTTGAATTTTCCTCCT
CTTTTATCATCAATGTGCTCAAATTCTCCAATATACCCATCTTTTTGCAATGTCTTTAGCACTTCAATAC
CTAATTTTGAAGTTGGAAGGATAGTGCAGTCACTCTTTCTTCTTGCTTCATTATTGTATAATGTTACAAA
TAAATTTGCTAAAACGTTTTGTGCCGGCATACTAATCACATATTTTTCCTAAATCCTAAAGATGTTGCTA
CTTCTCTAAAGCATCGTCTACATATCATTAAATCGTATTTTTGAATTACAGCTGTATAATCTCCACATCT
TTTACACCATTTGGAACCTCTTCCAAAATCATGtTTTTTCCTACCTGTTGCTTCGTATGATCTATCTTTT
GGCATTATACTATCGTCACTCCAAACTCTTTAACTAGATAATCCTTTGCTTCTTGATTACTGATTATATG
ATTTTTTCCAACACTTGCTTTATGTTTACTTCTTTTTCTAATTCCATAACCTGGTCTGGTAAGTGTCACT
GAAATTCCAAGACCCAATATTCCAACTTGTGGATCATATTTTACACCTGGTATGTCTATGTGTTCTTTAA
TTCCAAATGAAAAATTTCCAAAATCATCAAATGATCTGCCGTTTATTTGATTACCTTTTGCATCTAGTAA
TCTTTTTAGTAGTTCACGAGCATCATCTCCTCTTACTGTGACTGCTACTCCAATTGGTTCCCCTTGTCTT
ACACCCCACTCTCTTTGTGTTTCTTTAGCGTTACGTGCACATGATTTTTTGCCTGAAATGTGATCTAATG
CTTTTTTAGCAACAATGATGATGTCTCCTGATTTTCCTAACCCCATGTTTAGGACTACTTTTTCTAAAGA
TAtTTTTTTCATTGGGGATTGTGTTACTTGGGACATATGATCACTTTATTTGAATTACGGGCTCCtTTTT
TCCTATTGCTAAGATAATATCTGTTGGAATTTCGATTTTCCTTTCCCCTAAAATTAAAACTGCACGTTTT
GGTAAGATAAAAGATCCTTCTTCGATTGATTCGATTGTACCAACTTGTCCTGCGTTAACACCGCGGGTTA
CTAGAGCATGTGAATCTTTTTCTAATTTTATGACCTCGAGAATTTTTTGATCTGGAATTTGTATTAAACA
TGAATCTCCGATATTTACTTTAGTATCTGAAATTGTTGAACGTCCATCATGGAACCCAATCTGCATTCTA
CCTTTGCTGATAGTTGTTTTGCTTGTAACTCTAACTAAtTTTTTTGATTTTTCTGATTCTTTAATTTGTA
ATGGTTTTAGTAGTTTTCCTTCCATTGGAACCATTCTGTATATCTCTGGAACATTTTCTAATTCAACTAC
ATCCATTAACCCAATTGCATGATGGAGTGATTTTCTGACTACTCCGTCGATTTTTACTTTGCCAGTGTAA
ATTGAAGCCTTGGCTTCTCTTAATGTCGTTACAATTTTTAAAATATCTCTGAGAAAAATTGCAGTTGGTA
CTGAATACTCtTTTTTGTGAGGACCAGGCCTTACTGTAATTGCAAATCTCTTATCTTTTCTTGTAATTCC
CCAAAACTGTGGGGCTAATTGTCTTTTGAGtTTTTTACTTCCAGATATGCTTACCATTAtTTTTCAACTT
CCtTTTTTTGATTGTTGGTCCCTTTTGTTTCTTTAGATACACTTTCTTTCTTTGGGGTTTTTTCTACCAC
TGGTTTCTCACTTGATTTCTTTCCCTCCAATTTGGAAATTCGCCATTTATCATCAGTGTTCAAACCAGTA
ACCACAAGATTTGATGTGTGGATGTAGATATCAAATTTGTCTCCTTTTGtTTTTTCTTTTTTGACACCTT
CAATTGAAACGCTATTTTTTTGTGTTGATACTTTTGCAATCTTACCGTCTACTCCTTTGAATTCCCCTCT
GACAATTTTTATGGTATCGCCTTCTATTACTCTGATACTTCTTTTACCGTATCTTTTACGAAGTTCTTCT
GATAATGGACTTCCTAATTGTTTACTTCGTGTATGAAATGTTGCACGATAAATTAAATTATTACGCGATT
TTGTTGGTTTCATTTTATACCACCATTGATGCCAAGTTAGCTACTCTTGGCCATTTTTCTGAAGCTTCTG
CTGCAACTGGTCCTTTGATGTCAGTTCCTTTAACTTCTCCTTCAGGAGTAATCAAAACAGCTGCATTGTC
TTCAAAGCACACTCTTACACCATTTAATCTACGAACTGCATATTTCTGTCTAATTATCACTGCTCCATAC
ACTTGTTTTCTTAGCTCAGCAGGGCCtTTTTTTACAACAACATTACAAAAGTCACCTACTGATGCTGCTG
CTAATTGAGCATGTCTAGTATGATGTCTTTGTACCATTACTATTTCTAAAAtTTTTGCACCTGTATTGTC
TGCACATACTATTTGTGCTCCAATTGGAATTGCTTTAGTTACACGAGGACGGAATTCTGCTACTCCTTTA
CCTGCTTGTTTTGCCATTATGCTTTAACCTCTACTACTACATATGATACTGATTTTGAAATCGGTCTGCA
TTCAGCAGTCAATACATGATCACCAGTTTCAACATCAATGCATTCAGGAACATGTGCGTGAATTGTATTT
TTACTTCTTGCATATCTTTTGAATTTCATATAATAAATTGGTGATTCTTTTTGTAATGTGATCGTTTGTT
TTGCTTTATTGCTTGTAACTTTACCATCAAACAGTTTTCCTCTTACTGATAATTTACCATGAAATGGACA
ATGTGTATCTGTACATTCTCTTTCAGGTGCTTTTACTTTTAATCCGATATTGAGAGTCATATTCTTCCTC
CTATCCTGTCATGCGGTCTTTTTGAAATTTTTGAACCTTCTAAAACAACATCTTGATTGTTTATTGAAAA
CTTCCAAACATTGTTTGATTTTGTAACCATTTTACTTCCATTTACTGTGCTCATTGTAAACATCGATTTT
GTTTCATCAGTTATTGTTCCATTTAATCCTATGATTTGTGGATTGGATGACTCTATAATTTCTGTGCGTA
ATCCAATCAATTCATGTGATGTTAAATTATCTGATGTGATCATTTCTTCTTCAACTCATTTACTCTTGTC
ATCATTCTTGCAATGTCGTGTCTTAGTGGTTTTAGTTTTCCACTTTCTTTTCTTAAAGTACCTTTTGAAC
CATCAACTCTTAATTTTGCAAGTTCGCTTCTGGTCTCTTGAATCTTGCTTTTCAGATCTTTTTCATTTAA
TTCTCTAATTGTTTTCATACTTAATCGGGTCATTACAATAACTTGGCCTCCTCTTCTTCAAGTGTTTCTA
GTTCTTTCATCTTCTCTTCTTCCATTGCAATTTGTTCTGATTCTGTTCTTGCTTTTCTTTCTTTTTCAGT
TTCATCTCTCATCTTACCTGTATCTGCATCTTTGACCTGTTTTGCTTTCTTTGGTTTTTGAGTTTTTAAT
TCAAACTCTGGAACATATTTCTCATTTCTTGCAATTCTTATTCTAATTCCAATTAATCCCATTGCAGTTT
CAACATGTGCAATATCTTCATCAACAATTACTTCTGCATGATGACCTGCTCTTGGCAAAATTCCAGCAGT
ATGTTTCTCAAAAGCAGAACGATCTCCTCGTAGTTTACCTGAAATTGTTATTTGAACACCCATGGCACCA
TTTTCCATAATTTGTTTTAATGTCCACATTGTTGCCCTTCTAAATGCTGTACCTCGCTCTAGATGAGCTG
CCATTCTATTACACATTACACTTGGTGAAAGCTCTGGTTTGTCAATCTCCACTACTGATATCTGTGGATT
CTTTAATCCAAAATCTGTTGCAAGTTTATCTGTTAACTCTCTAATTCCTGAACCTTTTCTTCCAATAACA
ATACCTGGTCTTGTTACATGAAGTGCAACTCTTGTTCCAGTAGGTGTTTTTGAAATCTCTGCATGTGAAA
ATCCCGCATCCTTAATTGCAACTCTAAGGTAATCTTTGAGAAGCATCATGTTATAATTATCTTTGATTAC
GtTTTTTACTGCAGACATGTTATACCTCCTGTGCTACCAACTCTACATGTGTCAATACATTGTTTTTTGG
ACTGGCTCTCCCCATTGCTCTTGGTGTGAATCTTTTTACTATTGTTCCTTTGTGTACAGTAGCATTTACA
ATTCTCAATCTGTCTAAATCCATTCCTTTGTATTCTGCATTTGATTCCAAATTATCCAACACTTTAATGA
ATTCTTTAACTGTTtTTTGTGGATAACGTCCTGACATCATTCCAGGATCTGATCTATGTCCTACTTGATT
GTTAAATCTTCTAAATGCGATTGCTCTTTGTTTTGTAATGACTGCTTGAAGATAATCTCGAGCTTTTTCA
ATTGAGAGTCCTTTAATTGCAACTGCAACTTCACGAGCATGTTTGTGCGAGATGTCTTTTTCTCTTAATG
ATGAACGAACATGTTTTGTTGGGTCAAAATTTTGAAATGCGTAATTAAATCTGCCCATGATAATCACTTT
AATGGTACGTAGAGACTGGATCTCGATGCTCCAACACCTGGTGCACCGTGTGATACTCTTTTGTTTGTAA
TTACATATTCTCCAAGATAATGACCAATCATTTCACTCTTTAATAAAACCGGAGTGAATTCTTTTCCTGA
AAAAATATTGACTGTAACGCCTACCATGTATGGTAAAATAATTAAATCTCTTAAATGTGTCTTAATTGGG
tTTTTTAGTTTTCCTGCTTTTGCTGATTTTATCTCTTCAATTAATTTTCTTTTATCATCTGTAATGCCTC
TAGTAAGTGATCGTCTTTGTCTGGAATTAAAAATTTGGAATAATTTCTCTAGAGACATATTGTCTAGTTC
CTCTTTTGGCAATCCACGATATAGAAATTCTTTGACCATCTTATTTCTCCCTTAGTATTGTTGAATTTTT
GTTATCCATATTATAGCATTCCTATCTTTGTGGCTAAGTCTCTGGCTTTTTCTGTAGTTTCAAATTGGAC
AAATGCTTTTTTGCCATAAATTGTCCTTGCTGTGTTTACGCTGATAGCTTTTTGATTGTATAATGCATCT
ACTGCTTGAATGATATCTGGTTTACTGGCTGATCTGTCTACTATGAAACAAATTTTACTTTCATTCTCAA
CCATCGCAAATGtTTTTTCTGTTATGTATGGTTTCAAGATAATTTTACTTGCTTGATCTACATTCATCTT
GTTTTCACCATTACTTCCAAATGAGTTGATTTTATTTTTGCAATTTCTTCTAATGCTGCTTTTGAATATA
TTGTTAATCTAATAGGATCTGATCCTGGTGCCAAGTCTAACACACTCAAATCTTTTACTGCTCTGGCCTC
GACTCCTGGTAATGTGCCACATGCTTTGATTATCTTTGACACATCTTTTGTTACAAACAATACGCTCTTT
CCGACTTTTTTACTTCTTCCTCTAAGTGAAGATTGACCTGTTCGTGGTTTTCGTGATTGTAATCTTTCAA
CATCTTTCATTAGTTTAAGATCTTCTAATAATTTTGACATTTGACTTGCTTTTGAAATACTCTCTACATC
GTTTGAAATAATTATTGGAAATGATTCTATGCCATCTACTTTATGACCGCGTGATTTTATCAAATCTTTT
GATGCAGTAGCTGCTATTGCAGAACATAATGCTAATTTGTTTTCTTTTTGTTTAATTTCTTAAAAATTAC
CTTTTCTACTATTGGTGGATGAGCTTGTCTTCCACCTCGTACTGATGCAACACCACCTGCTTGACCTTGT
CTTCCACCACCACCACCTTTCATCTTTGCAATACGTGCTTGATGTTGTCCTGTTGGAGGATCATTGGATC
TTGCTACAACATCCATACCTGCAGTTGGATGTCTTCCTTGTGGCTGGAATTTATGTGAAGTTAAATTTGT
AAATGCTTTATGAATTAATTCTGGTCTAAATGGTGTAGAAAATATTAATGGTAATTCCACTTCACCATCT
TTAGTTCCAGTTATTGTAAATGCAGTAGTTTTCATTAAATTACTACCTCCAAAATATTTGGTTTACTGAT
TTTTACTGGAGCATTTCTTATTTGACTTCTTAATTTGATTAGTCTTCTATATGTTCCTGGTACTGAACCT
TTTAGAATAATAAAATCTCCTTTTACCAAACCAAAATGTTTGTATCCACCATCTGGATTTATTTTTATTT
GATTATTTTCTGTATTTCCAATTACCATAAtTTTTTTATCATATTCTGTTCTTTGATGAAATCCCATCTG
TCCTGCTCTTGGTACTGAATACATGACACTTGCTGGAGAAATTGGACCTAATGAAGCAACTTCTCTAACT
GTTTTTCTTGATTTGTGTTGTTTCTTCTTCACTCCAAATCTTTGTATGACACCTTGCCATCCTTTGCCTT
TTGTAATTGCAGCAACATCAATTGTTGCACCTGTTTCAAAAATTTGATCTATTTTAATTTCTTTTCCTAA
TAATTCTTTTACATGTGCAAATTGtTTTTtTATATCTCCCCCACTGACTAATGCTTCAAAGATGTATGGT
TTTTTCTGTTCTAAACCTGCTGCTCTAGGTGATACTGCAACTATTGCAAAAATCTCTTTTACTCTTCCAA
GAATTTTTTCTGCATTTTCAAGCGCACCTTCTTTATTTTTTAGATTAATTTCTTTAGAGATGCTTTTTGG
AAATTCATTTGCATAAACATCAAATTCTGCATGTAATCCGTAATGATCTTTAGAATATCCCCTAATTCCT
AATATTGAAACTGGAGGCGTGACTAAAACTGTTCCAAGACTGACAAGTTGTTTTCCTGCATTTGGAGTTT
TATCCCTGTCATCTATAGTGACTAATTGGACACATCCTGCTTTGAAACCACAATGTGCAAGAATTTTTGG
CTCATCTGAATTATTTGTTGGCCAAGTCCTGATACGTGCCTCCATACTTTTAGCACGTCCTCTAGGATAG
TATGCTGCACTTCCTCTACGTGGTTGAGCGTATTTTCTATGTCCCATGGATAAATCGAAATCGTCTTCAC
CCGTCTAATAAACCATGTGAGACATGGTTAACTTGTTAAAATTTGAAGGTTAACGAACTATTTCAAAAAA
ACTATGGTCTAATTATGTTATTAACAAAATTCCAAAGAGTAATGCTGCCAATAATTACACCAATTACTCC
TAATCCTATTGCTAAAATTAGGAAGTTTCtTTTTTCCGCCATTTTTTAATTGATACTATAAGCATTAATT
ATTGATAGTGTTCCTAGCAGTGCTTCTTCTAATCTCACTGTCTCTGTTGCTTGACTTGGAAAAAAGTTTA
ATGTTTTAGCATTTTGAATGTTTTTCATTTTACCGCCTAAAATTTCGTGAACTCCTTTCTCAGGTGAACC
GAAAACTACCAAAATTGGTAGATCTGATCTCAAATATTTTGTAAGTTGTTCTTTTGTTGCAGTCCTGCCT
TTTCTTGATGTGATTATTGTATTTCCTCGCCATTCTGTTAACAATGAAAACAAATTCGATCTTTCTTTAA
CTGTATATCCCCAATAAAGTGGAGTTTCATTTCTTTGAATTTCTTTAACTGAAAAATCTGGATATCCTGA
TTTGAATTGTACTGTCACTCTCTTTCCCACGTCAGTTTTTCCAAAAAATGGAATCACCTCATTAATTCCA
ACATCTACAAATCGTTTACCTTTGATGCTTATTACCACTCCCTCTCTCACATCTCCGATGTTTAtTTTTT
TAGAATTAGCAGGTGTTGCATGACTTGGAATTCTTAGGGGTAATAACACTCCTGCAAATTTTAACTCGTT
CATTTTTGGAAATAACCTTCTTCTTAAAAATTGGGGTGTTTCTAAATATTTTAAAATTGTAACAAGTAAA
TTACCGTCTTCTTTATAGTTGCCCTCTTGATAGACATAAATTGTATCTATTTTAAAAATTGAACAGGCTC
TAGCTAACACTGATATCTTTCTTGTCTTGTCAAGTTTTAAAGATTCGTCAGATAATGCAGATTCTGGAAT
TGCGATAGATATTTTCAATGTAATTTAATCTCACATCTGATTTTGATATTTTACTTTGTTCCGTGAGGAT
ATTTTTCTTTAGCAGTCTTAGCATATTTTGCTATTTGTTCATCTGATACTAGTTCAAACAAACCGGATTT
TGTTTTAATTTGTGCCATTCTAATATGGCTTGTACCTTCTTTATCTTCACTTGATAGATAAATTGCAGCA
GATGCTAATGCTGATGCATCATCTAATGATAATTCTTTGCTGTACGTTTTCTCTAAGAAATCTGTCACTT
GGTCTGATCCTGAACCAATTGCAATGGCATCATATGAAATGTATGTTCCACTTGGGTCTGTTAGATAAAT
TTGAGGATTATTGTTAACTACTCCTCCCAAAATTAATGCTACTCCAAAAGGTCTTACTCCTGCATATTGT
GTAAATTGCTGACATTGATCAGCTAAATGCTTTGCAATTGTTTCAACTTCAACTGCTTCATCATAAATCA
TTTTATTACTTTGAGAAAAGAATCTTGCATTGTCTACTTGACTTCTTGCATCTGGAATATACCCTGCAGC
AGCTACTCCTACATGATCATCGATCTGAAATATTTTTTGAGCAATATCTGTAATCTGTAATTTTCTTGGT
TTCTCTTCAACTGCAATTATGACTCCTTCTTTTGATTTGATTCCAACTGCAATGGTTCCTCTTCTTACCG
TTTCAATAGCATATTCTACTTGATACAATCTACCATCTGGTGAAAATACTGTAATCGCTCTATCGTATCC
TTGTTGTGCTGGAAGCATTTGATATCAGAGCCTTGAAAGTTTAATTTAAGCTTTGGTTCTCAAACCTGCC
ATGAGATTTGAAATACAATTTTCTGGCCATGAAAATATACGTTCAAATCATCAAAAAACAATTGAGATCA
CAAAAGAATCTCATCTGACTCCCAGTGGAGATTGTATAATTGGAGTTAATGCAACGACAAGTTGTGCTGA
ATTACCGATTTCATTAAAAAAGAAACTGCAAAATCCTTACTCCAAAGTGACATTATCTATTAAGGTAGGT
TCACATGAGTTTAATGTGAAAGGAAGAGGTCATGAAAATCTTAGCCTGACACATCTTGAAGATATTGTAA
TTCGAAAAAGTGATTTTGTATGCCCTAGAACGTTGGCAGTAAAATGTGATAAGGCTTCAGATCTTATTCC
ACGAGAGATGATCCTGCTACTACAAAATCCAAAGACTAGAGGAACTTTTACTATAATAGTTGATTAGATC
TGTGAGTATTTTATATGATTACCTTCAAGCAAAGATATGGGTTTGAAAACAAAAATTTTCATTTTAATTC
CATTGATTATATTTGGCGCATTAATCTTTGGAACTGCATTATATATGGAAATTTGTAAAAATTCAAGTCT
TGCTATTATAGACTGTTGATCTAATTTAGAACTAGTTTTCATTTATTTTTCTGCTTTAGTTAAATCTGAT
TTAGCAAGAATTTCTTAAACTATGAACCTGGATGTTTTTTATGCAAAAACCAGTCATTGAATTACAACTT
GCTCAGCAACCTAGTGATGTCGATCTAAAAAGACTACAAGAATATTTTAAAGAAATGCCACTTGATGATA
TTTTATCTGGTTTAAAATTTGCCAAAAACAGGTGGTCTGCAAAAGATGCTGGAACATTAAAAGTTGGAAG
GAAAAGTATTATTCAAAAAGAAGTGCATTCAGTTACGTTTGAACAAGCACAATGGAGACTAAAAAATTGG
AAAATGATGATTGCCAACTATCGTAAAAGAGGATACAGTTACCCTACAATCTCTAGAATTaAAAAAATTT
TGATACAAAAGAGTAAAAAGAAAATTAAATAGCGTCTGGATTATTTTATTAAATTAAAACATCTGATGTT
CTTCTTTGAGTTATATCTTGCTTTAGATTGTCTGGAATGTCTGGAATTGATGATTGTGTTTGTCCTGCAA
TTATAGAATGTGCTTCCTCTAAAATTGCTAGTGTATCTGAATTTGTATTGTTTCCTACACTCATCAAGTC
ATTTCCTTGAATTGAAGAACCAACCATAACGTCTCCTAATATCTGTGACAAATCTTCCATAGATGATGTA
GCTTCTGGCATTATTCCACTAAGTGATGGACTTAATCCCTTGATCAATGACATACATGGACTTAATGTGA
CCACTACATCTCCAAGTTCTGAAACAGTGTTAAGCCTTAATTGAATTTGCTCCATTGAAAGTTTTGCACC
GCTTACCATATTTTTCATTTTTCTAACTTGAACAAGTTCATTTGCATATGCTTGAGCATATGCGTTGTTA
TGAGATTTTTGAGCATTAACGACTTTTTCAAAAATCCCGTCATGCTTTTTCTGCAATTTTTCTGTAATTC
CTTCTAATTTAGTAATTTGAAATTGTAATTTTCTTTGAGCTTCTTCGATTTTTGTTTTTAATGGAATATC
TGGTTTTACTTTACCCATAACTCGTTGAGAAATGCTTTCTCCCGCTGCTTTATTCCATGAATTACTTATC
AAATTTTTATTTCCTCATTAATGATGTGTAATTTTGTTTTAAATGAATTTGTCCCTAGTCTATGTGTAAC
TACGGTAACAAGGGGGTTTGGTGACATCAATTTTCTAGTGTTAGAAAGGATGAAACGTAGTTTTTGTATT
AACTTAGAAAGAATATTATTTTTAAATAATCTAAAATAAGAATAGATATTCTTTTTTATTATATATTTGA
CCCACCTTATTTTCGGTATTTACTTAATTGTCATCCATTCCATTTTTATCTAGGCAAAAATAATTTTTGG
TATGAATAAACGCTTTATTTTAGTAGGTATTGTTTTAGGAATTATTGTAACCATTGCTGTAATAATCGGG
TCTCCTGCTATTGGCGGCTTTGATATGTTGAGATGATCACTTATCAAATTTGATTTCTAAGTAATCACTA
TTAAAAATAAGCCATACTTTATTACTTGAGAAAATATAtTTTTTTTGTTGaAAAAAGTGGTTATAGTTGA
TGATGATGAAGATAACCGTAATGCTATGACTGACATTCTACAATTCAAAGGAATATCTGTCGTTGCAACT
GCAGTAAACGGTTCAGATGCAGTTGAAAAGTTTTCCAAGTACTCCCCCGATGTTGTATTGATGGATATAA
TGATGCCTGATTTTGATGGGTTTTATGGAATTATGAATATCAAAAATATTAATTCTAATGCCAAAATAAT
TGCAGTTACAGCTGATCAAAGTGATGAAACAATACAAAAATTTAGAGACCTTAAACACGAATTAATTATT
TACAAACCTTTTGATGTTAATGTTTTAGTGCAAATGATTAATGACTAGATATTTAGTCGTTACATGTCAA
TTACCCTAAATAATTTCACGtTTTTTTGTTTCTACATTCCATACGTCTTTCATTATTTAGAACAAATCTT
TTACTTATGATTTATTTGAATTCACATTTTAAATTTTTTAGATGCACGTTCAAAAACATTCAATGCTTCA
TCAATGTTGTTTTTTGATAACCACGCAGTGACTGAAATTCTCAATCTTGCTTTATTTTTTGGTACAGTTG
GGTATCTTATGGGCTGTGCATATACTCCATTTTTAAATAAATAATCCCCAAACTTCATCGCTGTTTtTTC
ATTACCTATTATTAGTGGAATAATATGTGTTTTAGAATTAATTTGATAACCTATTTGTTTTAGTCCTCTG
ATAAGTTGTATCCTATTACTCTCTAGTTTTCTTCTTTGCTTTTCTCTATTTGACTCAAATCTTTTTAATG
AATATTCCACCAAAAAAGATGGTAACGCAGAAGTGTAGATGAAAGATTTTGATTTGTTTATGCATAAATC
TATGATGTTGTTTGAAGATGAAACATATCCCCCAAATGAGCCCAAACCTTTACTTAAGCTGCTAACATAC
AAATCAAtTTTTTTTTCCACATTAAGATAGTTTGGAGTTCCCTTCCCATCTTTTCCTACAACAAAATCCC
CATGTGCATCATCTAGTATTGTAATCACATTCCTTTTTTCAGTGATTTCTGTAATTTCTTTTAATTTAGA
TAAATCTCCATCCATGCTAAATATTCCTTCTGTCACTAGAAACTTGTTTTTCCCtTTTTGTTTTAGtTTT
TTATTTAAATCATCTATGTCATTATGTTTGTAAATTATTATTTTAGCTCCTGAAAGCTTACATGATTCGA
TTATGCTTGCATGGTTTAACTCATCACTTAAAATTAAATCCCCtTTTTTTGAAATTGCAGTTATTGAACC
TAAATTTGCCATATATCCAGTTGGATAGATTAAGGAATTTTCATATGATTTGTGATTTGCAAGTTTTTCT
TCCAGTTTTTTGTATGATACATCATTTCCAGAAACTAGTCTAGAGCTTGATTGCATCTGATTGATTTTAG
tTTTTTTAACTTGTATCCCCAAATAATCATTAGAACATAAATTCAATAAtTTtTTTCCATTTATTGTAAT
GTGTGCTTTGTCCACTTTACCATATCGTAATTTTCTGTAAAGGTTGTTTTGTCTTATCTGGTTTAACTCT
AAATCTACATAATGTAATTTATTATTCAAAACAGACCATCTTACACTCAAATTTTTCTTTGGTAAATTCT
TTTCTTATTGGCCGTTATTGTATTTAACACAAAAACAATATTTTTCTATGATTTATGCTTCCAGTCCTAT
CTTTTTGATCATATTCATATCTTTTTGAGAATCGTTTCCTCCCATGGTTAGATAGCCTGAAGTGATTATT
CCATTTGCACCACTTTGTAGTAATTCCTCGCCTGAGTCATTCAGATTTGTCTCTCTCCCACCTGAAATTT
TTATAACAGATTCCGGCAAAAGAAATCTGATCACTGAAAACATTCTTACAATCTCTGTGTTTTCTAATTT
TGTTTGCAATTCTAATGGAGTTCCTGGAACTGGAACTAAAATATTTATTGTGATTTCTTCTGGATAAAGA
GTTGCTAATTCAAGCGCTAATTCTAACCGCTGTTTTCTAGTTTCACCTAACCCTATAATGCCACCAGTGC
ATAATTCTAATCCTGCATCACGAGCAATGTATAGAGTCTTCAATCGATCTTCGTAAGTGTGAGTAGTACA
TATTTCTGAAAATTTTGATTTTGATGTTTCTAAATTATGATTGTATCTTTTTACTTTAAGCTCTTTTAGC
TTTTTTGCTTGAATTGGTGTAAGAAATCCAAGACTACATTCTACACTTATTCCTACTTTATCATTAATTT
CTTGAATGATGTTGCAAACTTTCTCAAAATCTCTTGGTGATGGTTCTCTCCATGCTGCAACAAGGCAATA
TGATTCTGCTCCTTCTTtTTTTGCCTTCTCAGCTTTGATTACAACTTCTTCTGCTGGAGGTAATTGATAC
GTGTCAATTCCGGTATTGAAGAATGCTGACTGACCACAAAAAGAACAATCTTCACTACATGCAtTTTTTT
TAATATTGTTTAACTGTTCTACATCAACCCGATTCCCATTAAAATCACGTGTAATTTGATTTGCTGCTCT
TGCTAACTCTCCTATGTCTTCATCTGGTAAATTAAAGAGTTTTTCAGCATCGTCACTTGATATTCCAGTT
CCAGAAAAAACTTTTTCTTGACATTCTTTAATAAAATCATGCATGCTCATCATATCTTTGAATCAAATTC
CATTAAAAAAGATTAGTAGGCTGTTGAATATTTTTGTGCGTGAAAATTCCATTATCTCTTGTAGTGTTTA
AAGTAGATTTGATTTGATACCtTTTTTTCTAGTTTTTAATTTTCTATAAAACCTGATTCTGAGCTGATTT
AACGGTCTTAATTGTTCTGTTTAACAAAGTATCTAATTCGTTTTCAGATATCGCTAAAGGTGGTACGATC
ATTACAATATTTCCCAATGTCCTGAGATAAATCCCATGTTTTTtTCCTTCTTCAAAGAAAATTTTATTAA
TTGATTTTTTTGGATGTATTGGAACTTTACTTTGTTTGTTTTTGACTAGTTCTATTCCAATAAGCATTCC
TTTGTGTCTTACATCTCCAACCGTTTCTAATTCTGATATTCTTTCATAATACTCCTCAAATACTTTTGAT
GtTTTTTTAAtTTTTTTAATCAAGGAATATTTTTCATATAATTTTAAATTTTCATTTGCAACTGATGCTG
CTAATGGATTCCCAGTAAATGTATGTCCATGGAAGAGATGTTTCCAATCATCAAATTCTCCTAAAAATGA
ATCGTATAtTTTTTTATTTGCTAATGTTGCAGCCATCGTTATGTATCCTCCAGTTAGCATCTTTCCATAT
GCAGTAATGTCTGGAATGCTTTTCTGTTCAGTATACTGCAGCATTGAACCCAAACGTCCGAAACCTGTCG
CTATCTCATCTAATACTAAAAGTACATTGTAtTTTTTACATAGTTTACTGATTTTTTTtTGAAATCCTTC
TGGAAAGATGTTTACTCCACCAGCTACCTGCGCACCACTTTCCATGACAAACATTGCAATTTTTTCATCT
TTTGAAAATACCTCTTCAATTTTATCTATGCAAAAATTTTGATAATCTTGGTAGCTAAACCCTTTTGGAA
TTCTGTATTTGTTTGGAACTGGAATTTGTATTGTTGCAAATAACTGTCTCTTGAATTTATTGAAAAATTC
TGGAACGTATCCAACAGCCATAGACCCAAACGTGTCTCCATGATAACCATTTTCTAATGTCATGATCTTT
GTTTTCTTTTTCTCACCTATGTTATTCCAGTACTGTAATCCCATCTTAAATGCGATTTCCATTGCTGATG
AACCATTATCTGAATAGAATACCTTGTGCATTCCAGGCGATATTTTTATCAAATTTGTTGCAAGATCTTC
TGCTGGTTCATTTGTTAAATTAAACATAGACGTATGTTGTGtTTTTTTACTTTGTTTTGTAATTGCATTA
ATTAATTCTGGCTTGGAATGTCCCCAGACATTACACCACATTGATGCAACTCCATCTAAAAGATTATTTC
CATCCGAGTCTGTAAGCCACATTCCTTTGGCCTTTACAATTTTAGTAAATGAATCCCATTCTTTCATTTG
GGTGTTCGGGTGCCAAACAAAACTCTTCATTTCAAACGCTCTATTTCGTATTAATTGAACTTAATAATTA
AACGATTTATGATGAATTACTCTGCAATAAAAGAAGAATTTTATCATGATGTGATTATTCGTTATCGTTG
aAAAAAGTTCTGATGGtTTTTCTTGtTTTTCTTATTGCTGTGTCTCTTGTCTCTGAAGGATGCTCCCAAA
ATGCCAAAGGTTCACGTCCTGCATATGTATATGATAACGCAAATGTGATCAGTAGTGAATATGAGTCATT
ATTAGATAATTATCTAAGAAAAGTTGATGATGCAACATCCGTTGAAATTGTCATATGGACTACTAGTAGT
TTTTATGGTCATGGAATCAAAAAAGACAATCAAGAGATTCATGACAGAGATCTGTTGGCACATTATATTT
TCAACGATGTCTCTCTAAACGGCATAAAAGGAATTGGTAAAGATGGTAAAGATAACGGCATCTTGATTTT
GTTATCAAAAGAGCGTGACTCGTCTGGAGGCTCAATGAGACTAGAGATAGGTAGAGGACTAGAAGGCGAT
ATTACAGATGGAACTGCTGGAGCGATATTAGATGCTTATTTAGTTCCTGCAATGCAATCATATCAAGCAA
CAAAAGATGTGATTGTTTTTGATCAGGCATTTCTAAATACTGTGATTGTACTATCTGAAAAAGCAGGTTA
TTCAAATAATGATCCTAATTACATTGCATCTGAACCACTATCAAATCAAAATGAATCTGAATTAAATAAT
CTGATCTCTATCTTACCATTTCTTATTATGATAATTTTTGTATTCATAATTTCTCGAAAACGAAAACGAC
GAGGATTTTATGGAGGCTTCATCGGCGGCGGCTTTGGAGGAGGTGGTGGAGGCGGCGGCTTTGGAGGAGG
TGGTGGAGGTTCTGGCGGTGGAGGTGCTGGAAGGTAATACCATAAAATAATATGTGTCCCTCATCTAGAC
AGCTCGTTTGGTATCAAAGAAAATAATTGGCATAATCATAGGCGTTGTGATAATTGCTTTAATCTTCAGT
ATTCTTTATGGTATGTATTTTTCTGGATATAACGCGGCTCAGATTAAAGATGAACaAATaAAAAAATATG
CAGCCGACGTTGATGTTCAATTACAACGGAGATATGATCTAATTCCAAATCTAATTCAATCTGTAAAGGG
GTACATGCAATTTGAAAAGGATGTGCTTGAACAAGTCACAAAACTTCGTTCACAATGGCAAGCAACTTCA
AACACAGGGGAAAGAGTAGAACTCAGTAATCAAATAGAACAGGCTCTCAGTAAAATTATTCTGACATATG
AAAATTATCCTGAATTAAAAGCAGATTCAACTGTTACCCGATTAATGGATGAACTGGCAGGAACTGAAAA
TAGAATTTCTGTGGCAAGAACTTACTATAATGATGGAGTACGTGACTTTAACGTTAACATAAGAACATTT
CCAAATAATGTGTTTAACCAAAGTGGATTTTTAGGAATGAGTCCATGGGGGTTACAACCATATCCTACTT
ATGAAGCAACATCAATGGCACAAACAACTGTTCCTAAAGTTGATTTGACTGCTCCTTAACTGTTTTTTAT
TAATTCTTCAAATTGATTTTTTATCTTTAATGTAAAATTATTCAAGATTTGTCTAAAAATTAAAGAAAAG
AATCGCCTTTTTTAGATCTGATACAATTATCTATCTCAAAGTATGTCTGTTTACTATTGAAATCATTTTT
TATTGCTGGGACTGATACTGATGTTGGAAAAACATACATCACTGCAGGTCTTGCGGTGTCTTTTAGAAAA
ATGGATGTTAATGTTGGCGTAATGAAGCCTTTTGCTGCAGGGATTCCACAAAAAACTGGATTCAAGTCGG
AGGATGTTGAAATTTTAGCAAATGCTTCACAAGTAAATGATCCTGAAGATTTACTGAATCCCCAATTTTT
TCCAATTCCTGCATCGCCTTATACTGCATTaAAAAATTTaAAAATAAAACCTAATGTTAAACTCATCTTA
GAACGATACaAAAAATTATCAAAATTACATTCTATGCTGCTAGTTGAGGGAATGGGCGGTATCATGACTC
CTATACTTAAAAACTATTTTGTAACTGACTTGATTAAATCAATGAACCTGGAAACAATTATTGTAACCAG
AACAAAAGTTGGTACTGTTAATCATACTATCATGACTTGCAAAATGTGTGAGAATTACAAAATTTCAGTT
AAGGGAATAATAATTAATAATTTTGATATAAATGGATATAGAGTCAAAGAATTAAAAAGAGATTTAGAAG
ATTTAACAAATTACCCTGTACTTGGCTCTATTCCGTTTATTGATGATATGAGTGATGCATCGCTTTATCG
TATTTTTaAAAAAAATCTTGATCTGAAGTCTTTATTAAATTAAATTTTAAATTCGTAAAATTTTGAATTT
ATTTTCTCCTTGAACATTTACAAATTGCCCAATATCATTAATTATTTTTGAAAATGATCCGTTATTCTTT
TTAATTTCATATGTTTTGTTTTGAAAATCTAGTTCTTTTGTAGTTATAATCCAAATGTTGTCTTTGATTG
GTTGGAtTTTTTCTAATTGATTTAAtTTTTCTTTTATTACGTTATTGTCACTACTTTTTGGAATATATAT
TATCAAACTTTTCTTGGGATCTGTTTGAAGTGTTTTCAAATTCGGAATTACGATATCTATCTCTATTTTG
TTGTATTCTAtTTTTCTTTGACTAGGAATCAATGCATTTGTCAAAAGATAATGGAGTAATCCTGTGGCTA
AGATTGCTAAACCTTCTTCTTTCCTCCCCATTGAAACTATTTTGTCAAAACAATTTTCTAAAACATCATT
GATTATCTCGATAAATTTTGACTGTGCAGTTAACTCTTGAAtTTTTTTAGATTTTAGATAATCAAACAGA
TAGTCTTTGATTGGATTTGGTTCTTCTTGCATTAGTTTATTCATTGAATATATAGCGTCTTTCGCCTCTT
GATTCAGTAGTTGTATTTACATCTACTAGAATAAATTCTCTTTTTGTATTAAGCATTGACTCTTCTGGTG
AAAGCTTGTTCTCGTGTAATATTTCGTATTCTTCCAAGGTCAGTTTTCTTCTTGGAGCAAGCTCTGCCTC
AAGATTCATATCTTTTACAATTTCTTCGTATTGCGGTTGAATTAAACCGCTAAACACCATGGCACTACTT
CCGCTTCCATATGATCCGAATCCGACACGCTTTCCATTCAAATCAATTCCCTTTTGATATTCAAATTCTA
AACAACTTCTAAATCCAAGATACAGTGACGCTGTGTACAAATTACCAATCATCTTTGATGCCACAAGTGA
GCTTGCAAGTTTTGATTCATAAACTTCCTGGAATTCTTTTGTCTTTGTAAATAATTTTGTGAATTCGTGG
TCTTTTGCCATGAACTCACCATCGCCTAAAACAGATTCTATTGTTCCACGTGGATCTTTTGGTATTGGCT
CTTGGGTTCCAATCTCTTGAATTATTCTTTTCCATCTTGGAAGTTGTCGCCATTCATGTCTCACTAGATA
TGCTAAAGCTTTCTTACCCATGTTGCTATATGGCAAATGCATGTTAAGATAATCCATATGATCTAAAATC
GTTTCACCTGGTTCTAATTTTATTAATCCTGATGAAAGAGCTTTCTTTTTGTAAGTCTCTAATGCTTTTC
TTACTTGAATCATATACAATAGATTAGAATATTGCCCATGTACAATTGGTGTTTCTTTTCCAAAAGGTCG
GTAAAAATCATATTCATCTTTAATTGATGTAGCTGTCACTTTAGGATCAAAAGCTAACAGTCTTGGTTCG
TCATTGAGCAACATTACTACTGCTCCTGCTCCTTGTGTCATCTCACCGCTTGAACCCATATCGTATTTTG
CAATGTCTGATACTACAACCAGTGCCTGTTTTCCTTCTGCTTCTCCTGCTCTAATCCAATTTGTATTATC
ATAAAGTGCATAGGAGCCGCTTACACAAGCAAATTTTGTTTCTACTCCGCCACAATGCTCAAAAGCTCCT
TGACCGTAAACTTGTTCGAGCATCCCAATCACATAAGAATTCATGGCTTTAGATTCATCAAATGATGATT
CTGTTGATACATACAGTCTTCCAATGTCTTCTGGCGATAGCTTGTTTTTCTTCATTATCTGAAGACATGC
ATTTGCTGCAAGACAAGCTGGGTCTTGATTTGTATCTACAATTGCCATTTGAGATACTCCTAAACCCTTT
TGGAGTTTCTCAGGGTCTAACCCCCTGGCCTTTGCAAAATCAGCTGCATCTATGTAGAGTCTTGGTATGT
ATATTGCAATATCGTCAATTCCTGCTGCCATCAAGCTTGCCTCCGTCTATACTCATATAAGGATATTGAG
CTAATTCTATCTTACTGATTGGGGAATTTTTGTAAtTTTTTATATACTTTTTGATAATTGATCGATGATT
TTTCTAATTTTCTAATGCTGAATTGAAAATTCTTTCAAAAACATCATATGGTTGAGCTCCCCCGATCTTT
GTAACTTTGTTATCTGGACTGATAACaAAAAATGCAGGCGTCCCAGTTAAACCCAAATCTTTTGCATCTT
TGTTACTATTTGCAATTTTTGTAGAATATTTTGAGTCTATCATACATTTAGAGAATTCATCAATATTGAG
TCCAACATCCCCTGCAAACTGTAGTAAATTCTTTGAAGATGCCCATCCATTATTCTCCCCAGTCCAATTA
TTATACAAAGTATCATGGTATTCCCAGAAAAAGCCTTGGTCGTCTGCACAATGAGCAGCATGTGCCGCAG
AAATAGAATCAGCGCCAATTATTGTAAAGTCTTTAAAAATCACTTTAACTTTACCAGTTTCTACAAAGTT
TTTGAAAAGTTCATCTTCTGTTTTATGAAAAAACTGATTACAAAAATAACATTGATAATCCCCAAATTCA
ATTAAAGTAATTGGAGCATTAGGATCTCCTAACACAGGTGATCCATTTTCCATAAACGTATCTGCAGTAA
CTTGTACTGGACCTGGTTGAGTTGAAGGTGTTGGTTTTACTGCAAGTTCTGGTTCATTATTTAATATTCC
AAATGaAAAAAACACCCCGATAATTACAACTGATGCAATTCCTGCTCCAATTGCTAATGATAATGGATGA
ATCAATGATTATTAAtTTTTTTTGAGGCATTTAGTCTTTTGTACCCTCTACATTTATGATTTTAAAAAGA
CCTTTTTACTAATATTTTATTTGAGAGAATTGGTACTGGATTTGATTACTGAATCAATAATTATTCTGAT
ATCTTCTCTTCAGTCAAAGTGAACTCTTAGATGGCGGTGGACTATTTATTCTACCTTAAATAAGATGATA
AATAATGACTACGAAAGATGACGTGCTGATTGTTGAGGATAGTCCTGCAATTGGTATGTTATTaAAAAAC
TATTTAGAAAAATTAGGATATTCAAAAATTCATACATGTACAAATGGTTCCACTGCTATTGAAACATTCA
AAGAGCTTGCAAATCAAGATAGGCATCCTATAGTTTTACTTGATTATATGTTACCTGACATGGATGCCCG
TTCTATTTTGACACAATTATTAGCAATACAACCCAATGCACGAGTTGTTATGGAAACAGCTACTGACAAA
GATGATGAAGGGATTAAAGAATTGATAAGACTTGGTGTGTATCAATATTTAGAAAAACCTGTACGTTTTG
AAAATCTACAAACTATTTTTGAAACCATCGAAAAAGAACAATCTTTTTTTGAAAATGAATCAGAACAAGA
TAAAACGTTTAAACATGAAAAACAAGAGGACACACAGAAAATTCATGAACAAATTAATTTTATTCTTAAA
TCCTCAAAACAAATCAGTTTGAATTTATTACAACAAATGATAGGCTTTTCTGATGGGTCTGTCACATCTT
ATCTAAAAGAATTAGAAGATGATAGAAAGATTGTTAGAATTGACGATaAAAAAGAAATTGCTTGTAATCA
ATGTGACTCTGTAAAACTAACTCAAACTTTTTACTGTCCATCATGTAAAAGTTCGAATTTCAAATTAGGA
AAACTTATTGAACACTATGATTGTGGAAATATTTCTGAAGAAAATACCTATGTTGACGATAAATGTCCCA
GTTGTAATAAACTAATTAGGGCATTAGGTGTTGATTATCGTGTAATGCAAAATCATTACGTCTGTAATAA
TTGTAAGGGCTTTTTCTCTGAAATTTCTAGCAGTTATCTTTGTTTAAAATGTGAAAATAAATTCAAACTT
GATGAGTGTAAATGGAAATCTAGCCCAAATTACAAAGTTATTAATCTTTGATTATTGTAATGTTCATTTT
AGTAATAATATAAAATCAATATTGTATAATTATTGTTCTGGAGATGAGATTATCAATTGCATTTTTCAGT
TCAAGATCAGTTATAAATCCCTGCTCATTCCAAAAATAAATTTGTTTTATCCAGATTGGATATTTTTCAA
ATAAAATTTCCTGATGAAGATCAGACAGTGATACTATTTTTATGTTATTTTCTCTAAGTTGAGAAATTAA
ATCCTCAAGTAATTTGATTTTTTCTTCATTAGTCTGATTTTTAAATTCTGTATCCTTTATTGCAAAGTCA
GATGGTTGCATACTAATTAATGCATATCCGTATTGTTTTTGTTGGGTTTGAATTTTTGACATCATTTTTT
GTAAAATTGTTCCTTTAACAAATGGATCATTATCAAGTAAATTTGGAAGATATGATGTTTCTGGAATGTG
TTTTGGATTTATCTTAGCATTTGGTGTATCTGTAGTGGTAGTTGCAATAATATATTGAATTTTATTTAGT
TTTAACGCCTCTGATGTATAATTATTAAATTTTCCAAAAGGTGCTGAAAATATTTTTGCATTAATCCCTA
ATGTTTTAAAAATCTGATTATTTGTTTGTTGAATACTGGATGATTGTTCTTCTGTACCATAAATAGAATG
ATCTACTAACTCCCATCCTCGAACAGCTACGGAAATTTCACTATTTTTATCATCTAATTTATTTTTTAAG
AAATCTACTGTCTTTGGATCACTCCCAAAAAATTTACCTAATATGCTTATTGTAATCGGCGTGTTGCTGT
CTGTAAATGTCTTGATTAAATCTGCCTGTACATCATTTAACCAAAAATCTTGAATATTATCGATCTTAAA
TGCAACACAATTACAATCTAtTTTTTTATCTGTTTTATTGATTGTTTCATTTACAAAGtTTTTTTGAAAT
ACTATTGAATCATATTTGTCGATTTTTCCAATTGGAGTTAAAAGATACCCTTTTGACTTTAAGGTTAAAA
TTACATTTTTTAACTCATCAAATTTTGTTTGGTTGACTTCATTCACATATGCTCCTTGAATATAATTAGA
AAATTCAAATGGATGCATCATGACCACTGCATACCCATAATCAAATAGACTATCGTCAATTTTTTCTAGT
ATTTTTTCTTGTGATATGTGTTCCCAATATCCCGTAGATGGATTTAGTCTAGCTGTGCTTGGCGCTGTAT
CAAAATGATAAAAATCTGTTTTTATGAATTTAGGAGGGATCTCAGTTGAAACAGATGGGCTAATGTGATC
ATATCCATAtTTTTTTAATAATGTAATTGTTTGATTATCAAAAATATTCTCTGGTGGAATAAACACTTTT
GGTTTAATTTGAAATAGTTCTTTAATTTTATTATCGGTATCTTTGATGTATTTATCTTGATCTTCTGGAG
ATAGAGTTGTAATTACTCTATTATTCCAACTATGGCTAGCAATTTCAAACCTTGGGTTTGTTTGTACTTG
CTCTTTTATAGCGTCCACTATTTTTGGGTCTTTACCTGTAACTCCTCCAATAACTCCAACTGTGAGACCT
GCATCATGTTCACCAAATAATTTCATCATATGAATTTGAGCATTGCTTAAAAAATAATCCTGTACATCGT
CAAATCTAAATGCCACACAATTACAATATAATGAATCCGTGTTCAATTGGGGATCATTTGTAAATATTTT
TATTGGTTCATGATTTCCTGAAAGAGTAACTTTTTTTGATGCTATTATTTTACCATTTTCTTTTGAAATA
ATATGAAATGCGTATGTTCCAACTGAAATATTTGATATTGTTGTGTCTCCTTTATCTGAAATAATCGTCT
CTATTACTTTTGTTTTCtTTTTATCATTTACTTGTAATaAAAAATTTCCATCTTCTTCTGTTATTTtTGT
tTTTTGATCTTTGTATACTTCCACTTTTATTGCTGAGCTAATTATTTTTGGCCACGGCGTGACAATTTTT
ATGTCTTTTGAATCTGAAGATTGAATTTTAAGTGGCACATATGTAAATTTTAACGAAGGATCAATTATAA
TGTCTATGTTGTAATATTCATTTCCAATAGTTTGTGGAATCCAAAAACGTACACTATCTCCATTAAAATC
TGTCTCATCAAAACCAACCGTCTTCCCATTCAATGTTTTTATAAAAATACTTGCTTCAGATATCGGCGTG
TGCCCATCACTATAAAATACTCCTAACTTAATACCTCCAGGTAATTTCATTGTTATCTCGTAATTGTTTG
tTTTTTCTTTAAGATCATAGTACCCCACAGATTGAAAATGATCATTGTAATAAACTTCAATTTTATATTT
ATGTCCTAACTGAAGATTAGTTATATTCACAGGATTATTTTCAACATGAATTTCTCTAATTGGAGtTTTT
TCTAAATCTTTGAATATTTTTAGAACAGTTGAATCGATTCCTGCTTTGTTTCCATTCTCATATTTTATCA
ATAAATCAATATTTCCAGTATCTTCTGCAAATGAATTTTGAATTAATATTGAAAAAaATAGGATCGATAT
TACCGAATaAAAAACTAGATTAATGCTAAATTGCATGTCTTATTCGTTTTTGAGTGGTGTTTTGTATTAA
TATAGTTGTGAATTATATTTAAAATCTGATTCATGTATTATTGATAATCTTTGTACTTTTACAATATATT
TGTCTAAAATCATAATTTGACACCTTTTGTTTGTGtTTTTTAAATGGTGTTCTAGATTTTTAATACGTGG
TTATTCCtTTTTTATTCCAGTTCTCTTGGCACTTGTCCAAATAGCTTTTTTATTGCTTAATTGCTCTACT
AATGCTTTTAACAATAAGAAATCAGTAATCTGTTTAAATCCAAATACTAAGAACCCAGCATACCATAATA
ATTTTGGATCTTCATTATCTATTCTAATAGCTAATGCTGACATAAGATAATGCATGATAGTGAAAATCAA
TGACACCTCTAAAACGTACCACCAATCACCTAAAATTATGCCTATTACTGCATTTGCAGCTGCCGTAAAT
CCAATTATTGGAGTAATCACCATTCCTAAAAATAAGTATGGCAAAGATAATCTCTGTAAATACCCAAATC
TTGGATTAATTAGAGCATCAGAATGTCTTTTTAATACCTGAATATTCCCTCTATACCATCTTTTTCTTTG
TGCCATAAAATCTTGTAAAGTATCTGGTGCTTCCGTATATGCAGTAGCTTTTGAACTTCCCTGTGTAATC
AATCCTGCTTTTAGTAATTTTATAGTTTGATCAAAATCTTCTACAATTGTTTCTTTACCATAAGACCCAG
ATTCTGATAAAAATGATTTTTTAAAAGCACCTAGTGCTCCTGGTACAATCGTAATTGAACCAAATACATC
AAAAGCTCGTCTGACGATTTGAATTCCTGTAATGTATTCTAAAGCTTGGCATTTTGTAAGGATATTTACT
CTATTTCTTACTTTAATATTGCCTGCAACCGCTGCAACATGCTCATTTATTTCAAAACCCTTTACAATTT
CTTTTAATGAATGACGACCAATGATGGTATCTGCATCTTGAATTACAATTATTTCTCCTGTTGCATAAAC
CAATCCATAATTTAACGCAGAAGCCTTTCCACCATTTTCTTTATGTAATATCTTGATTTTGTCTTTGTAC
TGCATAGCAATTTCTAGTGTTCTATCACTACTGCCATCATCAACAAAAATTATCTCTTTTtTTGGATACT
TTGTTTCTAATAATCCTTCTATTGTATGAGCAATAACCTTTTCTTCATTATATGCTGGAACGATTATTGA
AATTTTGGGAAATGTTTTGATGTCTGGCTGAGTGTCTTCTCTATTTTTGCTTATGACTGCCATTGGCACA
AATAACATTGTAGACCAAAATGATATTGTCATTGCCCACAATAGAATTATCCTGACTGGGGATTGTAGTA
ATGTATATCCCTCATAAGCAATCATTGTAGCAATTATGAATGGAGATCCTAACAAAAATAACAAAAATAC
TGATGGCATACGCCTACCTGAAATGtTTTTTGAATATGGTTTTGTTCTAGATTGTATTAAATGAAATATG
GTTATTGCACCTCCTAAACCCATTGCAATTGAACTAATTGGACCTAAAATCAAATACACTGTTGATACTa
AAAAAATAAAAATTGTTGCTGTAAGCAAATATAGTATTGGATCTTTtTTATTTTGTTTTTTCTGAGCATC
CTTCAAGTTTTCTTCTTCAGATATTTCTTCAGAATTGAATTCTTTATTTTTGAAAATTATTTTAGGTTTG
TTTTTATCTAACGCTGAATTAtTTTTTGGATAATTATATGTATCAATCAAATAATGTTTTGCTAATTGTT
CTACATACCTTAAATCTGCATCCCAAATGGGTGATTTTTGTTGAATACtTTTTtTTAtTTTTTCGAGACG
TCTGGGATATCCAACATCCATTTTCAGTAACTCGTCAATATCATCCAATAACGAACGCAATAATATTCAC
TAAATTCTGATTGTTATATCAATTATTGTCTAAATTAGATGATCAATAAAGTATGGTGAGATTAAACAAT
TGAATGATTTCAAATTAATAAAAATTCTCTAAACTAATCTAAATAAATGGGGATCTTTAACCAAAAATAT
GaAAAAAGtTTTTGTTAATGGTTACGGTTCTATTGGAAGTAGAATTACTTCATTTTTACAAGATGATTCT
GAAATTTCATTAATTGGAGTAGGGAAATACTCTCCTGACGATGATGTCAATCTGGCAATCTCTAGAGGTC
TTGATGTCTATGTTCCTGAAAGAAAATTAAATGATTTTAAGGATTTTAAAATAACTGGAACAATAGAATC
TGCTCTTGATGACTGTGATTTAGTAATTGATGCATCTCCAGGTGGACATGGGTTTAAAAATaAAAAAAAT
CTCTATGAGCCAAAAAATCTAATGGCCATTTACCAAGGTGGAGAATCTGTAATGGGTGAAGAGGCAGTAT
CTGATTTATTGTTTAATTCTAGGGCAAACTATTCTTTGGCAATTGGaAAAAAACATGTGATGCAAGGTAG
TTGCAATGTTACCGGTATGGGGAGAATCTTAGAGCCGTTGAGAGATAAATTTGCAGATAAATTAATCCGA
TTTGATGTAACTCTAGTTAGAAGATGGGCAGACATTGAGCAGACAGAAAAACAAGTCCCAGACACTATCG
AAATGACCGAATCACCACATCATGGTGATGATGTGAAAATGTATTTTGGTAAAGATGCACCGCTTTTTGT
TCGTGCAATTAAAGTACCTACCAGACAAATGCACTTACACATAATGGATATTAGATTTAATGGTCAAGCA
CCAAAACCCTCTGAAATTCATGATATTTTTAAAAATGAATTTGGTGTTGCAACGCTATGGACTGCAAAGG
GAACAAAGGATGTACGTGACTTTGCCAAAAATATGGGATTTAATTTTCCTGATACTAACATGATTCACAT
CCATGCAAACATGACTGTTTCAATTGGAGACACTGTACAAATGATGTATTCTGATGATCAGACAGGAATT
GTAATTCCAGAGAATCATATGTTATTACAAGCATTGCTATTTGGAAAATCATACGATGATGCATTTGCTC
ATACTGAATCTATATTTCACATGAAAGaAAAAAAGCAAAAACTAGAATCTCATTTCGCACAAAAaTAGTT
TTtATTTTATAATTCTCTCTATTCTGAtTTTTTCAGGTGTGTTTTTAATCACTTTTTCAACCACAATTCT
TATGTTGTCAATTTCCAGTTTGTCTCCCTCCTTTGGTATGTCCTGTAATTTCTCATGTAGTAATCCGTTA
AGTGTACTGTAATCATCTCCTTCAGGCAGGTCTGATTTAAAAATCTCATTAATTCTGTAAATATCAATAT
CGCCATTTGTAATTATTGTATCTTTATCAACTGATTGAAATTCTTTAGGTTGAATGATATCTGTTTCATC
TTCAATGTCTCCTACTATCTCTTCTATCAAATCTTCTAATGTTACTAATCCTTCCACTCCTCCATGTTCA
TCAATTACTATTGCCATGTGCGTTTTTCTACCTTTCATCTCTTTGAGTAATGAACTGACCATCTTTTCTT
GTGAAGCAAATACCGGCTTTCTTGAAATTTGATCTAAAGTGATCATTTTATTTTCATTTTCTAAATGTGT
TAATACATCTCTTACATGAATAAATCCTACAATGTCATCTTGTGTTTCACCAAAAATCGGTATTCTGGAA
TGAGGATTTTCATTAATTAATGGTAACGCATCAAGTAATAGCATTTTTGCAGGTAATGTGAACATCTTTG
TTCGTGGTGTCATGACAGCTCTGATAACAGTATCATCAAATTCTAAAGCACTATGAACTAACTCACTTTC
ATCTTTTTCAATAGCTTTGTCAGCTAATCCTTGATCTACTATCCCTCTAATCTCCTCTTCAGTAATTAAA
GGACCATGATAACTACTTCCAGTTAGTTTTACAATGGATTTTGTAATCATTTCTAGAATTTTTACGATGG
GCCAAAATGCATATCCAAAAATTAGTAGCACCGGTGCAAATCTAAGAGCAATTTTTGTTGCATTGGCATT
ACAATATGTTTTTGGAGTAATCTCTCCAAAGACCAAAATTAGAAATGTCATAATTCCAACTGCTATTGCC
AAACCATCGTTTCCAAAAATTCTTAATGCTATACTAGTTGCAAATGCTGAAGATCCTACATTTACTACAT
TATTCCCAAGATTTACACTGGCCATCATCCAGCCTGGATTGGATTTTAGTTTGAATAGTGCACTAGCTCC
TTTTACtTTTTGTTTTACTAGTTGATTCACAGTTGCTTTTCTAGTGCCTACTAATGCAACTTCTAGACCA
CTAAAGAATCCAGATAACCCAATCAGAATGGAGAGAATTACTAATTCAATCCAAACTTCTACCATTTTTT
CCTCCAAAATAGCATTTTAGAACAATAATAGTTCCTCATTTTATTATGTATACACCATCTCTTGGCTATT
GATCTTTTGTAAACCCTACTTTTAAGGCTTAAGTCATGACTAAAATATTCATAAAAACAGTTTATTCCGT
CGTGACTAATTTTTAGGCGGAATTGCAAATTTATTTTTTGGATTATTATGATAATCCACCGGCAACATCG
CATCTTTTTGCCTACCTGTAAGAATACCTACCACCACATCATCTTTTTTAATTATTTCTTCATTTAGCAA
tTTTTTTATTCCGACAACTGATGCACCTGATGCCATCTCACAATCAAACCCGTTTAATCCTACCACTGAC
ATTCCATCTAACATTTCTGAATCTGAGACCGTGGTTACTACTCCATTAGTAAATTCCAAAGCGCGTAATC
CTTTTAAAATATTTGCGGGCCTTCCAATTTGAATTGCAGTAGCTTTTGTTTTTGGTCTTATCCCTTCTTT
ATCTAAATGCTCGTAATATCTTGTAATTAATCCTGTATTTGTTTtTCCTTTATTCCATCGTAATTCTTCT
CCCTCGAATTTACCGTTATACAAATCTGATAACGTACTAGCACCTTCAGAATTAATTACTGCAATTCTAG
GTAtTTTTTTTATCCATCCCCATTCATATAATTCCATTAATGCTTTACCGCAACTAGATGTATTTCCAAG
AGCTCCGCCAGGATATACTATCCAATCCGGGGCTTCCCATCTCAAATATTCTAATGCTCTGAATGGAATT
GTTTTTTGCCCTTCTATTCTAAATGGGTTTATAGAATTCACTGTATACCCATTATGATTTTTTGCATCAT
CAAGGGATTGTTTTAGGGCATCATCAAAATTTCCATCAACCTCAATTATCTGAGCTCCAAACTGATATGC
CTGACTTAATTTACCTGGTGCGATTTGACCCGATGGAATGTATACGTCACAATGTATTCCTTCATTTGCT
GCAAACATTCCTGCAGATGCAGATGTATTTCCGGTAGATGCACAAACAAtTTTTTTAGCACCGACCATTT
TAGCATGCGTTACTGCAGTTACCATTCCGTTGTCTTTGAATGATCCACTTGGATTGTATCCTTCAGGTTG
CAACCATAATTTACTATTAGAAATTCCTATGAAATCTGCAGCCTTTGTCATATGATATGGTTTTGACTGC
CTTCCTTCAGCACCATCTAATGAAACCAAATATTTTGAACATTCCTCTATGTTTTCAGTGTCAATTTGAC
AAAAATTAAGTAATTCTCTAAATCTCCAAACCCCACTTTCATTAAAAATATTTTCTTGAGGATTTCGTCT
TTGATAAAAGACTTCTTTTAGATTCTCTGAGGGTTTGTTTTTGTATTTGACATCTAATAGGTGGCCTTTC
TCACATTCGACATTGGTGCTCATTATTGGATATTCTAATCCACAACTTGGATCAATACACTTGAGATAAG
CATCACCTTGCATTGTCAATTAGCGGATTCGGTGATAATTTAAAGTTAAGAGTAAAACTAGTTAAATTGA
GAATGTTTCTATTTTTCTAAACTTTTAGAACAGTTTCCAAATTCCAATTTATGTAGAATTTTGGTCAATA
TTTTAAATTATTATaAAAAATAATTAAAGATCCTGGTCGATAACTCCAGCGGATTGAGTTTTAATCCAAA
ATATGTAATAGCAGGATTAGCATTAAGAAATGTGAATCATGACACGAAAGAAAAAGACATTGAAAGAACG
CAAGAATCTAGCGTGTCATTGGCATTGCCCATGTGAAGATTGTAAAGATGATGAATCAATATCTTCAATC
AATTTAACTTAGTCACGAAAAGTTTAGAATCTAATACAATAATCCATTCCATCATAATCCTATATTTGGA
TTCACTTTATGATCATTACCTATTGTCATTGCAGAAAGAACCTCGTTATGACGTTGTAATGGTAATTTAT
GAGAACTGGTATTATCAAAGATGCATGTTTCATATTTGATTTAGATAATTTCTTTTAGAAAGATAAGTCT
CGGTTTGTTCTTTGGATTTCTATCGATTGAATCCCAGCGTTACCGAAAACACGCAATTATATTCACTGCG
ATCACCTATTTTAGATTTATGCATTATGGAATCTAGTAACGCCTGATTGTTTGTTTTTATCGTAATCTTA
TTTTGTAATATGTTACAAAAGTGTATTATTATTGCCCGATGTTCACTGAACATTATCTCTTACACTCTTT
ATGAGTGAGAGAGTTTGTTTTTAGTCCATTCAAATTCCCTGTTAATTATATTATTGCCTCTGTTCTTTAA
CTAGGTATGTCATTTTGATTCTCTTCTTTGtTTTTATCCATGATGACATGGAATTTTTGACTTTGATTGG
ATTTTAGGAGTCTCTAAACTTTTAGATTGGATTACGCCAATCAAAAGATATCATGGTTACACATTATGAA
TATTTGAAAAGTATCTTGGAAAAGATCTTAATTGCATACAATAAACTAACAAAATTGGAGGACAAACCAG
GGGATTTAGATCTTATTaAAAAAGAAACTTTGAAGATTAATGGATTTTTTCACGTTTTTATCAATAAAGT
AACGACTGAAAATTACCAATTAACGGATCTATCTGAATTAAAATCTAAATTTGAGTATTATTTGAATAAC
TACTCCTTTGAAAAAGAAATAGAGACCATGTCAACATTGTACTCTGATGATTCTGATAGATTAAAAAATA
TGAGACTGAAAATTCTTGAATCTCTAATGGATaAAAAATTAATAGATAATATAGAATATACAATAGGAAA
ATTATGATATCATGGAAAAAAaTAATaAAAAATGTTTGTTATGTGGATGCAAAGATCATCGTTTAATTGG
ATGTTTTAGACATACTGCAAAAACATGTAGTTGTTATaAAAAATAGATTAGTTAAAAATAAAACTAATAA
TTTTGtTTTTTCTTAGGACCAGATCTCTCATGAAAATTTAAACAACATTTACATTCtTTTTTAATACATT
CTTCTTCTCTTGGGTGATTACATATGCCGCATTCACAACTGTTTGCCATGtTTTTTTAATAGGATATTTA
CAATATAACTAATACTACAACTTTTTATGATTTTCAGGTAAAATTGGTTCTAtTTTTTTGTTTTACGCTT
TTTGGTTGCAGGCTTATCTGGTTTACCTTCTAACTCCTGTTCCATTTCAGCGGCTTTGTTTTCCACAACT
TTTATGATCTCTTGTATTAATCCGTCTAAATCGCTATCTGATGCTTCAGGTTCAACTGCGGTTGCAATTT
CATTAATCGTGCTAGAAATCTCTGCACTCACTTCCTCAAAACTCTCTGGATCTTCATATGCTGCATTATA
GAGATTTTTGAGATTATTTACATGGTTAATTACTTGATCAGTTAACGTAAGTCTAAATTCTGTACCGTTC
ACCTCAATCATTTTTGTAATCATATTTCAGATTTCAAATTCTGTTCCTTAAAGGTTTTTAGTTAAAAATC
GATGTTTTATGGTATGATTTATCAAATTTAGAATACTATGTAATCCAAAGCTGCAGCATCGCTAATTAGC
GTAGTGTGCCTTGAACCAACAACAT

>Nlim_contig26 [organism=Nitrosoarchaeum limnia] [strain=SFB1]
TCCGTTTTTTATCTCATTTGCTGGTATCCATCTGTTTGTAGATGAATAGTGTCTTTTTTCAGCTAATTCC
CGTTCAATGGCTTCAATGTCAAACTCCCCTTCTTCTACTTCTTGTGAAGCCAAATGTTTTATGGTAACAA
GTATTTTGCTAACTTTTACACGATCACCAAATTTCCATTTTGATGGAGGGTTTTCATCTGAAACCTCTAA
AACTTTAATTTTCATTTGTTTATTTCCAAATGCATCATAGCTAACAAGAGTTCTTTCATCTGTAAATTCT
TCAAATACTACTCTTGAATTGGTTTCTTTAGATTCAGAATATGTTTCCAATAACTCTTTTGTATAATTTT
GAGTTTCATTATTGTTACTAGATTGATTTAATTTGTCTTCAGCCATACATAATCATAGTTTCTGATCATT
AAAAAACACTCTGTTATTATTCAGAGTTAGGCACTAGTTCTGTGTTTTGTTTTAAATGGCATTTTATGCT
CTTTAAGATCTAATTTTTCTCTTTTACCGTCAATTTTTGCAAATATTTCTCCCTCATAAGTACAGACACA
ATCTGTAATCtTTTTTGATTCATCCCATATCTTGTAAAACTCTCTCAATTCTCTGCTTTCATACTCTCCT
AAACCTATTCtTTTTTTTGAGAGAAATTTGAATGCTAAAATCACTTTTCTATCATTGTAAATATCAAATG
TCTTGATCCACTTTTGACATCTTTCAATTTGATCTGCAGGAACTGGTAATGACGTACTTGTACCTGATTT
TGCTTCTATGGTAAAAATTATACTATTTGGAGTATTTACCGCTAAAACATCAGGTAATGCTGTACTTGGA
GAACCAAGTCTAAACGCTTTCCAGTTTTCGACCGAATTGAATCTTTTTACTAGTGTATCTTCCCAATTGT
ACCCACGCTGTCTCCTAGTTTTTGCAAtTTTTTTATTGTCTTTTATGGGACTCTCTTTAATTCTTAAAAG
CGGAGTAGATTTCATTTTGTTATATTTTATTTAGTTTAGGTATAGTACCGTGGGTAATTACAGAATAACC
TTTCAAATTAGGCATGTATTATTTTCTaAAAAAAACTATTCAAGCTAAATAATTAACAAGAGTCTGACTT
TTGATGAATTTTTACAAACAATTTCAGTATAGTATTAGATAATCGATGACTATCTGCTGAACAGAACTTT
AATTTTTAATAATATTATCCTGTGCCCACCCACGTTCTATTAATTTTTGAATTGTTAACGGTTTTACACA
TGCAGAAGAATTGCCCCCATCTTTTATAATCAATTTGAATCCTTCACTACAATGGATTTTTTCTAAAGAA
ATACCTAATCTAAATTGTTTCAATGGTGGAACCTCTTTGATACTCTTTATAGCAGTAATACTGCATACCG
AATTATTATAACCAGTAATTCGAAATGCTTCTTCTCTGGCAGATAACCCTTCTCCTGTATACACATCAAT
ATGTTTTCCAATTATTGCAGGACCTATATCATTTGAATTAAAAATTATTTCATTCCACGGATATGGTAAT
GTTGGAATTGTAAtTTTTTTTCCATGTTCAATATTTTTAGGATCTACAGCTACACTTCCAACAATCAATT
TCTCCCCCATAGAATCTAAAGGTATGTCATTAAGATAAAATCTTCCATCATCCCATCCCAAATAATCTCC
TGAGTTGGTTTTCCCCCACCCTTGAATTTTTACCTCATCTAAAAAATCAATTTGAAAATTATATGATCTT
CCATCAATGACGACTGGGCTTGTTTTTGTTCTATAGTCGGATTCAACAGGAAGAAAATATCCTGTGACAT
ACCAGTCTTTAGTGCAAAAACTACCTCGAATTTGTGGTGTGTTTTCATTTGAAGTTTGATTTTGGGCCGA
TATAGGAATAATTGAAATTGAAACTAGTAGGACAATAAACATACCAATAAAGAGTTTCATTAAATAGAGT
TCAATTCCAGACATAAAAATTAAATTAATTTTACATATCCAACAATCTTAAATCATGTAATTCTTTTCTA
TCTTACTTTTCAATGAGTTTATCAATCCCATTCAAAGATCTTTTTCTATTGTTTGATAAACTATCAAAAA
ATTTAGCCTTGATAAAACAAGAATTTGTAAAAATTTATGATGGACATAGTCATATTCAGGAGTTTCTTCC
TATGTCTTCTTCAGACTCTTTTCCAATAATCGATAAACATTTAGCACTTCTTCATGATTTTGCTGCAAAG
AATCCAATTTATCATAATTTTTACGAACaAAAAATTATGGATGTTTTGTGTAAAGTGTATGAAGGTGATA
TCAATGAACATTGGTTAAATAGCATTAAACATGGTTCTAGCTGCCAACCATTTTATCCTACATGGATTCT
TTCAGCATACATTGCTGTATTAATTGCAAAAAATCTTAATTGTAAAGAATTAGTTGACATTGGTTCAGGA
GATGGGAGGATTGCATATTGTGCAAAAATTTTAGATTTGAAAGCAACGAGTATTGAAATAGACAACGGAT
TAGTTGAACTTCAAAAAATAATATCTCTTACAACTAATGTTAATTTTAATCCCATATGCGTTGATGCTAT
TGAATTTGATTACAGCTTGTTGAAATTAAAATCTCCTGTATTTTTTATCGGAGGTCTACCTCAAATGGGT
GGTGATGTTTTGGCAACAAATGTGATTGAAAAAATTTCTATGACCAATCTCAAAAATGACACTTGCATTG
TATTTGCTGGTACTAATTCAAAGAGACAGTTATCTGGAAATCAGTCCAATGGGGGATGGAGTTCTTTAAT
TGAAACGCATGGTCTTAAAGTAATAGAAACTGTTTCACTTCCCACTATTTGGACTTTTGATCAACCTGTT
GATACTCCCTACATTTTTACTAAATTTGCCTGACTATATCAAAGACATTTCaAAAAAGTAATTTCCATCT
TTTATTCCACATCTATCTAATTTGATATTTTGACCTACATTAGGAGTTCCAGATGATATCCTTCCTAAGA
TTCTAACCCCATTTTTAATTTCAATCAAGCAGAAGTAATCATTATTTTGCCTTGAAAATTCAATTATTTT
ACCTTCACTTGGGCTTTTTtTCCAGGATACCTCTTTAAAACATTGGTTACAAAATTCTGATGGGGGCCAC
ACTATTTTGTTACAGTCTGTGCATTCTGAAATCATaAAAATTCCtTTTTTTAATTCAGATTCAAAATTCA
TTTTTCTAAAATTAAAACTGTCGATGAAGTGGATGCTGCTGACATGTTATGAACTAGACCAATTTTTGCA
TCATCTATCTGTCTTTTGTTAGCCCGTGATTGTAATTGTTGAGTAATTTCAATAGTTTGAGCAATTCCTG
TTGCACCTAAAGGATGACCTGCACCAATTAATCCACCTCTGGGATTTATCTTTAAATTATTTGTTTCATG
CATTTCTTTGATCATGTCTAATCCTTTTCCTTTATCTGCAAATCCAATTGACTCTAACGCTATAGGTTCA
CATACTGAAAATGCATCATGAACCTCCATGACGTCTATTTCTTTTACAGTATGTTTTGACATTTTTAATG
CATCTGCTGCAGCTAGATGTGTTGATTCCATGGAACTAAATATCATATTCTTTGTAAATCCTGCAGAGGT
CGTTTTTTGTCCTATTCCTGTTATCCAAATTGGTGTATCTGTAAAtTTTTTACATGTCTTTTCTGAAGCA
AGTAAGATTGATGCTCCTCCAGTACAAGGTCTTGAACAGTCAAGTAATTTCAGATCATCTGTTAGtTTTT
TAGAATTTATAACATCATCTACTGAATATGTTTTTTCTGAAATTGCATTAGGGTTATTCTGAGCTTGTTT
GTGGTtTTTTACTGGGATTATTGCCAATTCTTGATCTGTGATTGAAAATTCTCTTTTGTATGATTTGGTA
AAAATACTGGCCCAAAAGATAGGATGTTTAAATTCTCCTCTTGAATTATCCCACTCTAAAATTTGTCCCG
GACTATCATATCTCTCAGCTCCTGATACTAAAACCACATCTGCTAATCCGGACGCTATGTAGGAATACGC
TGAAACTATTGCATTTGTTCCTGAATTACATAAACTTTCAATACTGTGAGAAATTTTAGGCTCGATTCCT
GCCATTTCAGATAATACGGCAGCTAGGTATTTTGAATTATCATTAGTAGATACCAAAACAGCGTCAATAT
CATTTTGGTTCAAATTTGAAGTACTATCAAATAGtTTTTTTGTAGAATTCAATAAAACAGATTCAATTTT
AGAGTCGTCTTTTGAAAATTTTGTAATTCCGTATGAGGCAATTCCAACTTTAGACATTATATTTCCTCAG
AAAACGTATCATTGAGAAGTCTAAATGAATCTATAACATCTCCAACAGGATTGAACTGTATTGTGGGTAA
ATCAATTCCTGTTTCACGGAATCTTTGCAATTGCTTGATGCATTGATCAGGTGTACCTGCTATTGTTAAT
GAATTTAACATCTTATCAGAGACCAATTCATAATTTGATTTAAATCCAGATTTCTTAAATTCTTCAAAAA
TATTTTGAGTTTCATTTTGAAATCCATTTTTTGATAAAAATTCCCTATAGATATTTCCTACTGAAATATA
AAATGTAAGTGTTTGTTTTGCACGTGTAATTGCTATTTCTGAATCATTGGAAACACATGTAATAATTTGA
CATGTGACATCAATTTTTCTTTTTGTTTGCATTTTTTGTATTGTACTTTTCATTTCGTTAATTGGTCGTA
AATAAAAAATCACTCCATCAGAGATGTCCCATGTTAAATCCACCATTTTTTGATTAACCGCTGCCATGTA
TATTGGAATTTTCTCTCTATGTGGTTTTATCAACAGTTTAAAAtTTTTTAAATTAAATATTTTTCCAGAA
TAATTGATTTGTTTTCCAGATAATATTAATTTGATAATTTCCACATATTCTTTCATTCTTAAAACAGGAT
TCTCAAATTTGTATCCATGAAAATCCTCTACTATAGGAAGGCTACTTGTACCAAGACCTAATACTAACCG
TCCATTAGATATGGTGTCTACTGTAGCTGCTCCCATTGCAATTGATGATGGGCTTCTGGAATAGATGTTG
ATTATAGACGAACCAAtTTTTTGTTTTAATGtTTTTTGGGATACCATGCTTAACATAGAAAAATTCTCCA
TACCCCATGTTTCAGGAATCCATATAGTATCGGCACTAGTATGAGATATGATATCTGAGCATTCTAAAAC
CTGTTTTATTGAGAGTAATGAGCCTAAACTGTATGCTATTCGCATGTATTTTATCCCATTATTGGATATT
CTAGTGTTTCCGCATTGATTCTATGCGTATTTTCAATAAATCTCTATATGTTGTTTCTAAATACAAGAAA
GTTATTCAATGCATGTTTGACGCGTATTCTTTTAGCATTGGGTTAATTATCATTGAGGTCGAATATTATG
AAAGTATATTTTGATTCAAATCATTGAGTGAACAATCTTACGCTGAAAATTTTACCCAAAAAAGTTCTTT
TTGGGATGATGCCTCAAAATATGCCGCATCTACAAGTGACGATGAATCATTTGTTAGTGAGATGGCATAC
ATGATGGTGACTCTTCATAGAACAGGCGCCTGAAAATTGGtTTTTTATCTATTTTTTAGTTCTTCAGAAC
ATTCTTCCATGTCTTTAAAAGAATCTATGGAATACCAAAATACATTTTTGAATTTAACTGTACTTAATTT
TCCtTTTTTTGCATAATCTGGAAAAACTGtTTTTTCAATATCTCCtTTTTTTGGTAGATCTTTTAACACT
TGATTTTGTAAATGATAAATTCCCGCATTCATCCATAAATCTGAAACTTCTTTTtTCTCTTTAAATTTAG
TTACTATGTCATTTTGTGTTTCCATGATTCCAAATTTTGtTTTTAATTCTATTGATGCAATTGCATTTTG
tTTTTTACCTAGTTGTTTGAGGTTGATATTTGTAATCGTATCTCCATTTAATACAAAAAAAGATGTATCT
TTTATTGACAAGCCTGCTTGTTTTATAGCTCCACCCGTTCCTAGAGGTATTTTTTCTACAGAAAATTTTA
TTTTTATTCCAAAATTGTTTTTCATTTCAAGATAATTTTTAATCATTTCTGCTTTATAGCCAGTACAAAT
TATTATTTCCTTTATTCCTTGtTTTTTTAAATATTTTATTTGCCATTCGATTATTGGAATATTGTTTAGA
GGAATGAGTGGTTTTGGAACATAATCTGTTATTGGGCGTAGTCGTTTTCCTCTCCCGCCAGCTAAAATCA
CTGCTTTCAACAATTAATCATTGTTGATGAGACATTATAACTTTAATTAGAATTTCAATCGAATTGACTT
GTCCCTTTAATCATAGTTGTTTTTAGTTGTTTATGTAAATTCATCTTGTTTCTTTTTACAAATCCCACAG
AAAAGATACCCATCCTTATGTCTTATCCAATAATGCTGTGTGTGATTTAATGGTTTTACCATTTTATTCC
AATTATTACAAAAATATTTGATTGTTATATTGTATTCTCTTGCTATTTTTGATAAATATAGAAATCTTAG
AAAATATGTATTGTTGCCACTCCAAAATAGTATCCTATGCTAGTTAATGTTATACTCCAAATACATGACC
CTATTAACGTAAAAATCAAAAATTTAATTGGATTCATGTTGAAAATTCCTGCAGGAATTGATACAATCTC
TCTTATTCCAGGCATTAACCTTCCAACAAGTACTGACTTGTCTCCGTATTTTTCAAACCAACGATCAGCC
TTTTCTAAAGTCTTTTCTTTAATTTTCACATATTTTAGATATTTTACCAACCCGATACGCCCTAtTTTTT
TTGCTATTAGATAAATTACAAATGCACCCGTTGTTGCACCACAGCCTCCCACGATTCCAACTCCGAGAAC
ATGAATTGTATTCATATTGTtTTTTAGAATACTATATCCTGCTAATGAAAATATGGCTTCACTAGGTATT
GGGGGAAAGACAGTTTCTATTAATGCAGCTAAAAATACTCCAGGATAGAGATTTTCAGATACCAATGTGA
TAAGCCATTGAATTAATGTTTCAATCTCATTCAAGTAATTTTTCCTCTGTCAAATAATAGTGAAGTTCAG
TATAACATTCAGTACAGTACTCTTGATCATTTGTATGATCACAATCATATACTTTTGATACTTCATTATT
GCATTTTGCACATGTAGGCATACATTATACCTTGGAAAGAGATTTTTTTATCTTTATTCCACCCAAAGCC
GTAATTATTGCACCTACTCCAATCAAACTGCCACCCTCTCCAATCATTCTGGCAGCATTTTCAGATTCAC
TTGCACTAGACATAGACATTGTACCGCCAATAATGATCAAAATACCTGTTATGATTAACATTATGCCTAA
TCCTTTGAATGGAGGTTTTTTTGCAATAAAAAATGCAATAAATGACAATATTATAGGTGGCATCCCAAAA
CCTATCCCACGTGTCATTGCATCAAAAGGTAAAAACCCTTTTCCTGCTCCTCCGCCTCCAACTATAACAT
CTACACCGTATATAACTAAAAGAATTATTGAAATTCCAGATAAGATATGTGGTATAGATACCATGTTGGA
TTTATtTTTTAATTAATTAATAAACGTATTAGGAGATATTGGATTCGATTTTTGTAAAATATCCTTAGTT
GATTGGATGAATAACCACTTTATCTTTAATTAATTCAAGACGTTTCAGTAAATACTCTATTGTTTCTCCA
TTATATGCAACTAAATTAAAATGTCCTAATTTTCTCATTGGCTTCGAAATTTCTTTTCCATACATTTTTA
GAAATATATCTGATTCTGACAATGATATTGGTTTGTATTTTCCTTCAAAAGATTTCGAACCTAAAATATT
ATACATTATTGTAGGGTGAATCAATTCAGTGCTCCCTAATTCTAGACCTAAAATCGCTCTAAGATGTTGC
TCGAATTGAGATGTTTTACTTGATTGTAAAGTGTGATGACCTGAATTATGAACTCTTGGGGCTATTTCGT
TGATCAATATTTGATCATCTTGAGTTACAAACATTTCTATCCCAAAAACTCCAGCCCCTTCTAATACTGT
CATAGTTCTAATTGCAATATCATTTGCTTTTTTGGATATTGTTTTTGAAACTCTTGCAGGAGCTATTGTC
TCTCTTAAAATATTTTCTTCATGAATATTTTCTACAAGTGGATATGTTTTGATTTGACCTTTTGTGTTTC
TAGCTGCGATTACAGATACTTCCATTTTAAACGGAATAAACTTTTCAAGCATGAGTTTCTTACCCTGAAA
ATAATCATATGCATTTTTAATTTGATCTGGAGAATTTATCTTAAAGTTTCCTCTTCCATCATACGCATCC
CTTCTTGCTTTAAGTAATGCTGGATAGCCAAATTTTTTTAGACCTTCTTCTAAATCAAAAATAGATGATA
TTTTTATAAATTCAGGAATTGGAATATTATTTTTATTTAGAAATGTTTTCTGCAAGAATTTATCTTGAAT
AATTCTTAATGTTTCAGGGGCTGGCTCTATTTCAGCTTTATTTTCAACTGATTTTAAGACATCACTATTT
CCAGATTCTATCTCATATGTTATAATGTCTGATTTTTCAGCTAGTTTCTTAATTGCATCTTGATCTTTAA
AATCTGCAGTGATTTGATCTGCACCTACTTGTGAAGCTGGGCAATTCGGTGTAGGATCTAAGACAATTAT
TTTGGATATATGCTCTGGCAtTTTTTTGGCAGCTTCTGCAATCATCATTCCAAGTTGGCCGCCACCAATT
ATTCCAAGAATTTTACCCATACCCATGAAATTACTTTCGATTaAAAATATCTAATGAACGTATGCAGCGT
TATATGATCAGTAtTTTTTATTGTGTACCCATAATTATTGCCATTATAGATAATAACCTGATTTAtTTTT
CTATTATTATGAGTTATACAAAAAAACCATTGATTGGAATAATCATGGGATCTAGTTCGGATAGTAAAAT
AATGAATGATGCCGCTGAAATTTTAGATAAATTTAAGATAAAACATGAAGACCAAATTATCTCTGCCCAT
AGAACTCCCTCTAGATTAGAAGAATATGCAAAACATGCAGAAAACATGGGGTTTAAAATAATCATTGCCG
GTGCAGGAGGGGCTGCACATCTACCTGGAATGATTGCATCTCATACAATACTGCCTGTGATAGGAGTACC
GATTATGGTTTACAATGATAAACAATCaAAAAAACTAGAGAACATGAAGTTTTCATCTTTTGGAGGACTA
GATTCCCTTCTATCTATATCAGAGATGCCAAACGGCTCTCCTGTTGTGGCAGTAGGGATTAACAAGGCTG
GCAATGCTGGAATTTATGCGATGAAAATTTTGGCAAATGAATTTCCTGAACTTAAAAAGAAATTAAAACA
ATACAAATTAGACCAGCATGATTCAGTATTAAAAGAATCAGAAAGTTTGAAAAAACAAGGGCTTAGTAAA
TTTGTTCaAAAAAAATTCAAATGATTTTATGTCATTAAACTAAATTGGATAtTTTTCtTTTTTAATATTT
CAATTAGCTTATCAGTTTGTTCTTTTCCTTGAGTTTCTAAGCTTAATGTAACACCGGCAGAACCTGCGTT
GATGTTTGAACTTAATCTATCATGGACTACTTCAACGATATTTGCATTTGCTGCACTAATTTCGTCAACT
ATCTCTTTGAATGCTCCTGGTCTATCAGGCAACAAAATTGATATTTTTAGTAATCGTCCCATCGTTGCTA
GTCCCTTGTCGACTATCTGTCCTAAAAGATACATGTCTACATTACCTCCAGATAATATCGTCACAACtTT
TTTTCCTGGAGCTGGTTTTGTAGAAATCAAATATGCCAGCCCTACTACTCCTGCAGGCTCTACTACAAAT
TTTGAGCGTTCCATTAACAAAAACATGGCCTTTATGATCTCAGAATCATCTACCAATACTACATCATCGA
TTAATTCTTTAATTATTGAAAATGTTTTCTGTCCAGGTATTTTCACAGATATGCCATCAGCTATTGTTCT
TGCACCACCACATGAAGTCAATGAACCGTTTTTGATTGATTCATACATAGATGGGAATGATTTTGATTGA
ACCCCAATTACTTTAATTTTAGGATTTTTTCTTTTATGGCAATTAAAACACCTGCAGCTAATCCCCCACC
ACCTATAGGGACATAGATTTCATCAACATCTGGAAGTTCTTCTAATATTTCTAATCCTATTACTCCTTGA
GCTGCTATTACTTCTGTATCATCAAATGCATGAATCATCGTAGCTCCTGTTTTTTGAGATATTTCTTTTG
CCTTTGCAGATGCTTCATCGTAGTTTACTCCCTCTAAAATCACAGTTGCACCATAACCTTTAGTTGCAGA
AACTTTTGATGGGGATGCATTTTTTGGCATGATGATTGTACAAGGTATTTTCTCTAATGATGATGCAAAT
GCAACTCCTTGAGCATGATTTCCTGCAGATGCTGCTACTACCCCATGtTTTTTTTCTTCAGTTGATAATA
ATTTTATTTTGTAATATGCCCCTCTAATTTTAAACGAGCCAGTTTTTTGTTGAAATTCTGCCTTTAAGTA
AATCTGTGAACCTGTAATATCACTAAATGTGGGAGAATAAACCAAAGGTGTTTTTCTTATTTCGTTTCCA
CGCATAGAATTTGCATTTTTAATGTCATTGTAAGTTGGGTTCATTAGAAATTTTTCTACATAAAAGAGAT
ATTTGACTTCTTCCATTAATAAAACAGATTTAAAGTTCTTTTTCGTGCGTAATTTAAATTAAAATCAAAA
CAGTTCAAATTAACTGCCAATGAAAATTTTTGTTTAAAATTAAACAATTAATGTTGTTTTATCGATTTCT
CACTGGCAATAtTTTTTGtTTTTGAAAGCTATGATTCTAATATATGAGAAAATTCATCTAATCTTTTTAC
AATCTTTTCTTTTATAGTTTCAGAAATTTTTCTAGGATCAAATAATCCTTCTTTTGTTTTAtTTTTTATA
AATTCTATATCAAACGTACATAAGCATCCTTCTTCTCCCGTAATCAACCTTGTATCATCAATCAAAACTG
GACTAGTTTGATATGTTTCTACAAGTAAATTATCTAATTCTTTGATCAGTTTATTTTTTTAATTGATAGT
TCTTGAAAATCCACCTCAATCTCATTTTGAATTTCTTTGTATATTTTTTCTCTAAATTCATCATTTTCAT
AAAATATCTCAAATAATTTTTGATGATCAAAGTCTTTGTATCCTTTTTCTTTTAATCTGTCTAGTACAAA
TTGATCACTGTTATCTGACATCTGTTTTTCTTTAtTTTTTGTCAAATCGATTATATCTGATAATTCTTTT
TGGGCTTCAATTACTCGTTGATCTGGTTTATAATATAACAATACATGATATTGTATCGACATGTGTCCTG
AAATAAGGTAGTTGCCTTCTCTGACTTCAAATTTTGTAAAAATTCTCCTTATATCATCATTATTTGAAAT
CGATACATCTTGAATAGACCAATCTTTCAAATTTTTGATAATTTTTTGATAAAAATCATTCACTCGTTTA
GGATCAAATGTTTTTTGCTCTGTTATTGTTGAATCCCCTAACATTACTTTTACATTTACAGTTTTGATGA
GATCAATTATCTTTGAAAGAAATATCTGTTGAATTTCATCGtTTTTCTTATTCAAATATTGAATAAATTC
ATTAGATGATCTTGTACCTAAACGCACAAAAAATGATACTTTTGAACTTCCCTTAAACCTTAAGATTTCA
TATCTTTTAAATAGAAAAATTAGGCAATTTCATGCATGGTTGAAGATAAAATGCTCTGCAATCTTTGTAA
TTCTGTTATTACGCAGTATTATAACGAAGGTTATAAGGGGAATCGAGGAAAATGCCTTATCTGTAATACT
GATTTTCCACTGGAATAAAATGATAAAAAATGTCTAACACTAACAATCCCAATAATTCTAAAATTAAAGA
TGATACTTTACAATCAAATCCTAACTTGGTTGATATGTTACTTGGACaAAAAACTCAAAAAATAGTGGAT
TCAGAGACTATGATTTTAGAAACACAAAAACGAATTTGGGGGGCACTAAAACAAGGTTATGAATATTCTG
GAATTACTGATGAATCCGATAAATTTCTACGaAAAAATGtTTTTTCTAAATTTGATATGATCGTACTCTA
TGTGGACCTTGTTGGTTCTACTACAATGACGTTGGAATTGCCTGAAGACAAATTGGCAATAATTATCAGT
TCATTTGCTCAGGAAATGGCATCTGTTATCAATCTTCATGGTGGATATGTTTTAAAATTTGTAGGTGATG
CAGTTATTGGATATTTTGTAGCATCCGAAAACCCTCTCTTGGCAGCAGACAATGCAATTAGTTGTGCAAA
ATCAATGCTAACAGTAATTCAAAAAGGAATTAATCCAATTTTAAATCAATATGATTATCCTGATTTAATG
GTAAAAATTGGAGCTGATTTTGGCCAAAGCATAGTTGTTCGATATGGTTCAAATCCAGATTCATCTCATG
TTGATTTAATGGGTCCTGCAATGAATATTGCTTCAAAAATACAATCACATGCAAAACCAAATCAAATTTT
AATTGGATATGATGTGTATAGTAAATTACATCCTTCATCACAATCCATGTTTAAGCAAATTATTTGGAAG
AATAATGAATGGAAATTCCGTTCAAGATTAACCGGTGAAATTTACAAAGTTTATGAATATGTTGGTTAGA
CGGTAAATTTTCCTGGACATTCAACATGTTCATAATGATGCTCTGTAAATTTTTCCTGAATTACATAAAT
TACGATTTTATGTAAATCTTCTACTTTGATATTTTTGTGGCATCTAATGCATGTCTTTGTCAATTCGCTC
ATCTATTTGCGATCTAAAAGAGCAATCTATAAGGATCAGCGATCAGCTCAAATTGAGCAAAAATGACTCA
AAATTAGCTACATTCAATATCGAATATCTCAAAGACAAGGCAAAAATATGGCAAATACTTGATATTTTCA
TGGACGATTTACCTACTAAGCAACTAAAGGACCTCTATGGTTTAAACCCAAATATCCCACATCTTGCGTT
ACAGTTTCCAAGATTACCGCCTGGATTATCCAATCCTGTGTTTAAGATATTTGAAAATCCTATGAAAGAA
AAATTTGCAGATGATAATGCGTTGATCAATaAAAAATTACATGGATTTCAACAATCATATCAGAAGTATG
CTTCTGGATTATTGAATATGACCTCTGGTCAAATTATACCTCCAGGACATCCGTTATTTAGCCAACAAAA
TTCTGTTAATTCTCTAAAAGAAGAGAATGATAAATTATTGAAAGAAAATTTAGAATTAAAGaAAAAATTA
GATGCTaAAAAAGGATCTAAAAGAAATTAGtTTTTTATAATTTTATATTTTAAAATATGtTTTTATTTTA
TACTATGATAGTTGATTAATACAAATTATTGTAGAATTATACTCAATAAATTTTATTTGAATATGACTAT
TTATTGAAATAAGTTTATTAATTTCAAGTATAATCTTACTTATGGCTAATACCCCTGCAGATGCATGGAA
AAGCAAAATTGTTCAATATAGaAAAAAATGCCAAAGCATTCTTCAATTATCAAACAGCGTCAGATATGCA
GGTGTGATAAATGCATACGGTAGAACCCTTACTGGAATTGTACGATCTGATGTAAAACCATTACTAAAAT
CAGAACAAGTaAAAAATGAAtTTTTTATAATTTCTACATTGATGACATTAAGAAGGGATACTGTAAGTGC
AATTGGTAAATTAGATTATGTATTATTACAACATCTAAAAGTATCAATTATTATTTTTCAGAAAGATGAA
TTAACATATTATGTTTCAATTGATAGAACTGaAAAAAACATAGATAAAATAATTTCATTAATTaAAAAAA
CAATCTAAGCCGGAGTAAATCCGTGATATCCACCAGTTTGTTTATCTTTATCTTCAAAACTTGGTTCAAA
TAATGAGATCAAATAATCATCTGGATCCAAAATCATTGCATTTTTTCCTGCTTCTCTATCTACAATATCC
CGATATATTTTCACCCCTTTTGATTTTAATTCTTCAACTGCCGAAGTCACATCTCCCACCAAAAATCCTA
TAGTGATTCCATTTTCAATTGAACTACCAATATGTTGAGCAGTGAGTGATGCTGGGTGTAAACTCAATAA
TGCACCTGATGTTCCAAGATCAACCCAAGAACGCCTCTGCCTCTTAATTGGGAGGCCGATTAACTCATTG
TAAAATTTTACTGACTTATCTAGATCTTTAACGGCTAAAATAACATTTCCTACCTTTTTGATATTCATAT
TTACCCTACTTCAAAGTATGTTAAATTCTTTGTTATTGAACTTCGACCATAGTTTCTGTTCGCTCAACAC
CATTGATTTTTTGGATTTGATTTGTAACATCTCGAATGTTTCCTAATTCCTCTACTTCTATGATTGCTAC
GGCATCAAATTGTCCACTTGTTGGAAAAGAATCATACACTGAATTTACTTTGCGTAGTCTTGCTGCAATT
AATTTTTTAGGGGATTTCACCAAAATTATTGCTCTTACCATCCCATATTTACCTCCACTTCAATTAATGT
CTCAGTCGTAACAATTTCTTTAAtTTTTTTAAAATCTATTACTGTATTGTTTATGTCATCAATGCTCCCA
TGTAAAATTGCCGTTATGTCCGCACGGCCAGTAACAACCATCACATCTTTTATTATCTTACGCtTTTTTT
TAAGAATCTCAACTACTACGTCTACTTTACCAGGTTTTACTGTAATCAGACAAAGTGCCTTCATAGAAAC
TATATGATATTGGAATGAATAAAGATTACTTTAGTCATATGCTTCTTGCGATCTAGATTCTTCAAGATAA
GCTCTTCTTTCCTCATTTACTTTTTCTTGATCTATGGAGATATCGTCGTCTACAATTACGATGCTCATAT
CGTCACTAGGATCTTCTTTTGATTTCTTAGGTTTGGCTTTTACTCCTTTACCTTTTGGTGTTGCCTTGCC
TTTTGGTGTTGCCTTGCCTTTTGGTGTTGCCTTGCCTTTTGGTGTTGCCTTACCTTTTGATTCTTTTGTT
AtTTTTTTAACCATTAATGTCGAAAAACAAGAGGTTACCTTGtTTTTAAATATTATGCAGAATTAtTTTT
TTAATAACAGAAATCTAAAATTAGCCTTTTTGGTTATTTAATCAAATTTAACAAAATCTATTTTTGATCA
GATCTAAGATGATCTTTTGGGAAGTGTGATTGTAACCGTTGTTGGATTATTTTTTAAATCAATTATTCCA
CCATGTTGTTCTATGATACTTTGTACACTAGATAATCCTAATCCAGTTCCCTCTTGTTTTGTAGTAAATA
ATGGCTCAAATATTTTTTGAATATGTTCATTTGGTACCCCACTTCCTGAATCTTGTATTATGATAGTTAT
TGCAATAGGCGTTTCAAGAATTTCAATTACTATCTGTCCTTTTTCTAACCCTATAGCCTGAATGGAATTT
AAAAGCAAATTACCAATAACAACCTCCATTTTTACACGATCACAATTGTATGTAATATCGtTTTTTGGAA
GTACTACTCTTATATTTTCTGGAAtTTTTTGTAATTGCAATGAATTTTCAATAATTTGTTTTAGTGATTC
ATCtTTTTTATCCAGTGGTGTGTGTTGAACATAATCCAACACTACATCAATTTGATGAGTCATTCTGAAA
ATTGATGCTTCCATCAATTCTAATCTTTTCATAACAAAATCGTCAATTGGCATTCCTTTTCTTAGCTTTA
ATATCCCCACAGTACCTTTGATAACGGTTAAAGGATTTTTCAAATCATGTGAAACACGAGAAGAAAGCTC
ACCGATTGCTGAAAGTCGTTCTGATTCAATTAATTTCTTAGtTTTTTCTTTTAATTCTAATTCTAAATTG
tTTTTCtTTTTTACTAATTCTGATTCTGCCTTTGCAATTTTTGATAAATTTTCATGTAGtTTTTCATTTA
GTTCTTCAGATAAtTTTTTTTTCATCTTCTAATTGTTTGTATATTAATTCCATTTTTCTTTCATTAAATG
CCTCTATTGCTGAAAATGAATCTTGAAATAAtTTTTTGGTTATCTCATCGTTAATTTTTGACtTTTTTTG
GGTTTCATTATTTAGTTCATTCGTTGATATGAGATCTGAtTTTTTTCCTATATTGTCTTTTTGTTGTTGA
ATGGAAATTTCTCCTAAACTTGATTTATGTGGATGGAAGAATATTGTTTTACGCGGTGCATTTGATGGGT
CTGCATCTTTTTCATCAAAATCCTTTCTGTATAGGTACTTTCGCATACATTATTAAATAATAAGCACGAT
TTAGATTTCTGAGTGTTTAAGTTAGACAGACACTTCGCACTTTTCATTTATCTGTAAAGTCACATGAATG
TTTAACATAATCAAACAATTTGATAAATTATGCAAATGTCAATTTTACTAATGGGCAGACAATATCCTAT
AATTCTAATAATTGATGATTCAAAGGCATTTAGAGAATTTGCCAAATATTCTATCCGAGAAGATATAAAA
TTTGTAAATATATTTCAGGCTTCAACTGGAGTGGAAGGATTATAATTGTTTTTGAAGTATAAACCAGATG
TAGTGCTATTAGATTGGAAAATGCCTGGAATTGATGGATTAACAGTGTTGGAAGCTATAGTCAAAGATGA
TCCAGCCACTAAAGTCATTATGACAACTGCATATGATGATGATCAAAATCTCATAAATGATATAATGAGA
CGAGGAGCTTTTAGCTTTGTCCCAAAACCGATGAATAGGATAAATTTGCTAAAAGTAATAGCGGATGCAT
TACGTGAACGaAAAAACTCTAAATTTTATGGTCAAATCATACCTAAAAAATAGAATCTGTCTAATATTTT
TAAATGATTTTTTATATCTCTGTATAATAGTGACTAGAAACAGACGTTTTTACTAATATACTCCTGTTTT
TCGTTTCACATTAACTTATTCTTATAATCCATATTGGCAAACTATAATCTTGAACATCTTATGTTTAAAT
GGATTATACTAGTAGCATTGATTGGAACTCCATTATTTGTTTTGTATGTGTATGATTTTCAAAGTAATGC
GCATACTACTGACACTGATATGAGTAAATCTTCTATTGTGGATATAGGATACGAGTTTGTTAAGCAGGCA
TCTCATGAAGAAACTACTAAAGAAAACTCGTTAGGAAATATTATGGATATTACTGATAGAGATATCGaAA
AAGaAAAAGAAGTTCCTGATCTTTCTGCAAGTGaAAAAATTCAAAATAATGGAGTACGATTAAGCACAAG
TTACAATCAAGCTAGTTATGATTATTTAACTGaAAAAATACCTGCAAAAGAATATTTCTCAAAATTACTA
GATTTTAAGATAAAATATGAGAAATACATGACTGCTATAGATTCATACATTGGGAAGGAAGACATTACAA
TTCAAAAAAATTCCATGATACAAGAACTCAACGAGATTAATCAACAAATCAACACATTGAAAAGTTCTAA
AAACTTTGAAGATGGTTGGGAAACAAAATCTGAATATGAGAAATATCGAAAATTACTTCCATCGATGTTT
ACTCCTTGAGTATTAGTTTAAAATTATAAAAATATCAAAAATTAGACTGTGTGATTTAAACAGACTATTA
GTTATATTCAGAAAATTTAACTCAAAATTATGAGCATATTTAGaAAAAAATCCCAAACCATAGGTTTGGT
GTGCAAAATTTGTAATATGGAATTTTCTGAATCTCGCAGAACACAAACACACATGATAAAAGCCCATTCA
AAACCACGTAAATCATAATACTGATTGCCCTTTATGTCATGACTTTATCAAATAAAAATAAAACTTTAGC
ATCTAAACTTGAATTTTTAATAGTTGCTGTATCATTAATTGCTATTTTAATTCCTTTGCGAATACTATCT
AGGGAGATATTTGCTGATGGATGGATTGCCTCACTTGGGTTGATCACATTAGTATTTGGAATTATCTTAT
TTCTTGCaAAAAAAGaAAAAATGGGAGCATTTGGACGGATGTTCATAAGACAGATAACAAAAACTCATCA
GGGTaAAAAAAAATTGTTCGTTTATTCTCAGACGATATTATTTCTATCAGTGGGGGTTTTTACAATATTT
AGTATACACTCCGGCAATCATGATTATTATGATTTAAAACAACAGGTAATTGAGAAATTACATAAACAAG
GAATCTTGGTAGATTCTAATTTGAATTATGATGCAATTCATAAAATTACCTCTGAAATTACCCCAAATCA
ACAAATTAGTGCAATTACTGCATTGCCAATTTTGTCAGTTCAAGACTTTAAAGTTTTTTCAGTAGTCTTG
GCTGTTACTGATCATTTGATGGGGGGATGGGTAATGTATTTCTGGCAAGTTATGATAATTGAATGCATAG
AGTTTGGTGTATTTTTAGGTATTAGTAAAAGATATTTTTTAAAaAACATTAATCATTAATCTGTATTTCT
TACATCAACATATTCTTGCCATGTTTTGTCTTTGAGTATTTTTGCTTCATCTAATAATTTTTtTGTCTGC
AATTTGGTATTTTCATCTCCAGAATTTTTAATAGATTTTCAGGTTTCCTTTATTACCTTCCAAGAGTTAA
ATGCATCTCTAAAATTAAGAAATGTTTCTTTTATTTTATTTATTCATTTTTCTCTAAATTTAtTTTTTCT
GATTCCACCTGAGCTTGTTTTCTTACTTCCTTCTTGTTAATAGAATTATGTGTTGCATAACTTGATGAAA
TGCTAGGCGATATAAGTAAAAATATTCCAAGAGTAATGACAATTACTaAAAAATATGCTTTCATAACTAT
TTAATTAATAACTATGCTATAATTTGCTGTATGTAtTTTTCAAATTAACAATTAAATGTAAAATAAATGT
ATTACAAGTCAATTTTTGTAGAATTTAAACAAACAGATTGTTTATAGTATGTTTATTTTTAATTTAACAT
GTCAAAAATTAATTGTAATAACTGTAATCTGATATTTTCTTCAGAATTAGAGTATTATACACACCATATA
ACTGCACACAAATGTATCTCAACATCAATTAAAAAAtTTTAATTTTgGGGGGAGGGTTTGGAGGGATTAC
TGCATTACAAAACATCGAAAaAAAATTTGCGAATGATCCTGTAGAAATAACTATAATAGCTAATGATAAt
TTTTTTCTTTTTACCCCAATGCTGCCTCAGGTAGTTTCAGGATTAATTCATCCAAGTAACATTTCTACAC
CTATCAGATATTTTTGTAAAAAAGCAAAATTTTTACAAGCTAATGTTGAATCTATTGATCTAGATCAACA
ATTAGTGACAATTCAAAGATCATTTGATAATAAAGTTCATACTTTGGAATATGATTATCTTGTATTATCG
TTGGGTGGTAAAAGTAATTATTTTaAAAATGTAAATTTGaAAAACCATTCATTTTCAATGAAAAGTATTG
AGGATGCAATCGCAGTTAAAAACCATATAATTTTGATGCTTGAACATGCTGCTCAAACAGGAAATTATGA
ATTACaAAAAACCTTATTGACATTTGTTGTTGTgGGGGGTGGATTTGCAGGTGTAGAGACAATAAGCGAG
ATTAATCATTTTGTTAGACAATCAATTTCAAAATTTTATAAAAGCATTAATCCTAAAAATGTAAATGTGA
TATTAATTTCTTCAAAAGATAGAATTTTACCCGAAATTAATGAAGAACTTGCAAATACCGCTTTAAGATT
TTTGGAGAAAGAGGGCATTACAGTATTGAAAAACTCAAGAGCAACTGATGCAGGAGAAGAATTTGTTCTT
TTGAATAACGGTGAAAAAATATCTTGTGCAACATTGGTTTGGACTGGCGGCATAACTATGAAAAAAGTGG
TTTCTGAATTAAAATGTGAACATGGAGATAACGGTAGAGTTAAAGTTGATGAGACTTTAAAAATTGTAAA
CAGAGATAATGTATTTGCATTGGGTGATTGTGCATTGATACCTGATATTTCAACAAACGGTATCTATCCA
TCTACTGCACAACATGCAATCAGAGAAGGAAAAATAATCGCTGAAAATCTCAAGATCTTATTTGACAGTA
AGAATCAATTGAAGAAGTTTTCATTTAACAGTATGGGAATTATGGCAATAATTGGAAATCGAATGGGGAT
TGCTACCATATCAGGACATGATATTAGTGGAATAATGGCTTGGTCTATTTGGAGATTCTATTATCTGTCA
AAAATTCCAACGTTTGGTaAAAAAATTAAAGTCTTTGTAGATTGGTCGATTGATTTCTTATTGCCACGTG
ATGTAACTCTAATTGGAACAATTAAAAAGAAACAAATTCACGGTATACATATAACAGATAAAATACCTTC
AATCAAGGAACAACTATCCATGAAGTTTTAATTATTATCTAAACATTACACAAACATGATTTTCATTAGA
TATAACGTAAAAAGAAAACCCACTTAATACAACTTCAAATATTTTTTCAAAAAATTTCTTTAGAAAAAGT
GTTCCATTAATGCCTGTAGTATGTTCAACTTTGAAAATACTCATTCCTGTTCTTTGAATATATTCAAAAG
TTCCAAAACATGCATCATGGAAAAATTTTTCACATGCTTTTACAATTTCTGGAATATTTTTTGAACTTAA
AAGAAAGGAATTTGTATTAATCAAATCCAAAACAATTTCATTAACTATCTCATCAATTGAATTATTTATC
CTACTTATAATTTCATTATCTTTTGAtTTTTTTGTATTGTCTATCGTGTTTACAATAATTGGtTTTTCAA
ATTCTAAAAAGAGGTTATTTTTCATCACATTTAGATCATTTGAAGTATTTTCCAGATTCTTATGCAAACA
AATTATTTTCAATTGAATATATTATTACTACATGTGTGTTGTTTTCACACATACATGATTTAGAGAAAAT
TGTGAATTATTTACTAAATAGTACAATGTTTGTAGATGATCTATTTGACTAACAGTACCGGAACAGGGGA
ATGTTGAGATATTTCAAGAGATACACTTCCAAGCATCAGTTTTCTACCAGTACTAGCACTATTGCCTCTG
GTTCCCATTATAACTAAATCCGAACGTGTAGAGTAAATATATGATATTATGGATTCAGATATTGAAGAAG
AGATAGTCATATAAGAATTGCATGATATGTCATATTTTTGTGCAACTTTTTTAAGTTCATTATGTTTTAA
CTTTACACTCAATAACTTTTCTTTTTCTATGACTGTTTGATGTGCATTATAATCTAGAAAAGAGCTAGGT
AATTGATCACTGTGAAATACTGAAAGAATCAAAATCTCTGTTTTATGATTCATATCGAGATTAACTGCAT
ACCAAAATGCTTTTTCAGAAAGTTTTGAATCATCAAATGGAATTAAAAtTTTTCTAAAAATTGGAATTGG
ATTTTCTCTCTTATTTTGAGAGGTTGATTGCATAATTGATTTAGtTTTTTAAATTTaAAAAATGATGTTT
GATCAATTCAAACAATACACATATGTGTATTCAGTCTATTTCGATTTATTGTGTAAtTTTTTCATAATGT
CTAAATAAGTTGTTATTTGTGCATGTGTTGGCTCAATATTTTTAAGATTTTTAATATCCACATTCAGTTT
TTCTAATTCAGTGTAGGTAGACGTATCTTCAATAATATTCAACATAGTTTGTAAACTAAATGGTTTTTGA
AGAAGTTCAACAATTTGTTTTAAAGTTTTGATTGATTCTTTTAATGTGTCTTCTACATATGCAGATGCAA
ATAATATTCTCTGATCAGGACATTTAGATAAAATTTCAGATGCTACATCCATACCAtTTTTTCCAGGTAA
TTGATAATCTAAAATAACTATATCAAAATAAGATGTATTTGTCCCAGACGGCATTTTTGaAAAAAAAGTT
TTCAATGCAGATTCACCATCGGTAGCCAAAACTACCGTGTGTTTATGAGATTCTAAAAATGTCTGATACT
CTTCAAGCAAATCTATTTCATCTTCAACAATTAAGATCTTCATGGTATTTTATTATCCAATCTGTTGTTT
ATTAACCATTGTGACTATCTCTGAGTCATTTTTAGATATTTTATCAATTGTATCCATAATCTGATTTATT
CTAAATGGCTTAAAGATTAATGCATCTGCTTTCGATTCTTTTAATTTGGTATATGTTTCCTGAGAAAGAT
CTGCTGTAATCATGACAATTTTTAATTCTGGATGAGATGTTTTTAGATTATTTAATAAATAAAATCCATC
ATATTTAGGCATCCATATATCTGAAAATACTATGTCTGGACGCAGTTCTTCATACAATTTAATTCCTTCA
AATCCATTATAGGCCTTACCAACTACATCAATGTCATGTAACATTAGGAATTCAGAAAAAACTTCGGCTG
TATCAAAATCATCATCGACTACTATTACTCTTGGCATAATGATTTACtTTTTtTTCTTAATCAAAAGAAA
TTGGGTGAATCATTTAAACAAACAAGATTGTTTGTTGAAAATAAACAACCAGTAATTCAAGTTAGATTAG
TTCATaAAAAAATATTGTTACAAATTACAAGTCACGCTCAATTTAGAATTGGCATATGCATATCAATGAT
AATACTACTACTTGGAATTGTTTCAATTTATACTATAAAAACAATGGATGAAATTAATCAAAATTTCAAT
TATCATATAGAGTATGATCAAACCATATCTAATTTTGAAAACATTAAAGATAGTTATGATAAACAGGCAA
GCATATTTGAAAGATTAGTAACTGaAAAAAACCATAATGATATAGGTAATTTTTGGATTTACAACACTAA
AATaAAAAATGAATTAAAAGATTTTAATAATCTTGTAGTAAACAATCAAAAAACGGGGGATTTTCTATCT
ATAAGTAAATCATCTGAATTACAAAGAAATTTTGACTCACTTTATGAATTACATATGAATTATGAGAATA
ATGCATCTTTGGCATTAAATTATTATTATGAGGGTAACCAACAAGATTTTCTAAGAGAATATGATAACAT
AAAATATCAACAATTAGAATTATTTGAAaAAATAGATATAATAATGCAAACTTTGAGAACTATTCCTGAC
TCTTCTATGCTGTCAATCGGATACATTGTAGACAGTTTTCAAACTTTTCAAATAATAATGATTGTATTGC
TAGGAATTATTACAACAATGCTGGTATTTTTCCTAAATCAAACTAATGTAAATTTAAAAATGGAGATAAA
AAATCAAACAGAAAATTTGAATCAACTAAATaAAAAACTACAAGAAATGGATTTAAAAAGAAAAGAATTC
ATCTCTATTGCATCACATGAATTAAAGGGCCCACTTCAACCAATTTTTGGCTTTGTAGAACTAGCTAAAA
CTAAAATTATCTCAAAACAGGAGGCTCTGGAAGGCATATCCAGTATTGCTTTTCATCTTGAAAATATTGC
AAATAACGTATTAGATCTTACAAAAATTGAAAACAATGAATTAGAATTACATTTAGAAAAATGTAGTATA
AACAACATAATTCAAGAAGTTGTAGAATCTGAAAATTTCAATCCTGAAAGAAAAGTTCCAATaAAAATAA
AATTGGATGTAGATGTAATGCTAAATCTGGATAAGACTCGAATAAAACAAGTTTTTAGAAATATCTTGGA
TAATTGTATAAAGTTTACAGAGGTTGGAGAAATAAAAATTCAAACTAATCTATTaAAAAATCaAAAAACA
TTAAAATTGTTTTTTAGTGATACTGGTCCTGAAATTCCTAATGAAGTTTTACCTAAAATGTTCCATGAAG
TAGTCACCATGGATATTAATAAAATTTCTGGGTTTGGACTTGGATTGTACATTTCAAAAAAGATAATCGA
TGCGCATAAAGGTAAAATTTCTGCATATAACCACAATAACTATCCGATGTTTGAAATCACTTTGCCATTA
ATTACATTTGAATATAATCAAAACACACCACATACAGAGAATTTAGAAAAATCAATTAAAAATAATTAAA
CTATTATTACTAATAATGAATTCAAACTATATTGCTTCTAAAATTTTTGAAAGTTCAAAAGGTTTTTGAA
GAAACGTAATTTTAtTTTTTAGTTTTGAATATGTTCTTTCAGCTGAAATTGCAGTTGCGGATGCAAGAAT
TAtTTTTTGGTTTGGATTTAATGACAATATGTCTATTGCAACGTCTGCACCACTTCTTTTTGGCATTGAA
TGATCCAAAATTATAACGTCGAATTTGTTCTTGTTTGAGTTATCGGTTAATGTTTGAATATAtTTTTTAA
TACATTCATCTCCATCTGTTGCTATTTCAACTAAATGATCATTGCTTTCAAGTAATTTAGCATATTGCAT
TGAAGTGAATTTGTTGTCTTCTGCAATTAGAATTCTTTTTGTCATATTTTTAATAATCCTGGCTGCTTTA
TCATGAATTGTTTGTTCAATTCAAACATTTTTTCTCTCtTTTTTCTTTTAATACAGTTCGTTCAATTGTT
ACACATTATATCATATTATCAAAACATACTCTATCAAAACATGAGATTTTTCAATCATGATAATTATGAT
GAAATGGACTATAACTCAAAAGAGGAGGCTCATTTATTAGAAAAATTCAATGATTATGTAAACTTGGAAC
AAAAAATATCTAAACGAGAATTCCTTGAAATTTCTGATGAAACTAAACCAGGTAAATTTGGAAAGCGATT
TATCATATCTTCAATGATACAGGGGGCTATTCTTACAGGTTTGACAATAGCTTTATTCTTAAATCAGATT
CTGGTTTTTAATGGCAATATTGAAAATATGTTTGAGTTTGCATTTACTGACAATTTGGGAATCTTCTTTT
TTGGATATATTTTACAAATAGGATTAACTGCAGGGTTGGCAATTACCGGCTTATTTTATAATCATATTGA
AGCAAATCTTGAACGAAAGTTTACTAAAATATCTACAATGTTGTCATGGCTTCATCTATTTGGAACAAAC
ATCTTTGGTAATGCAATTACTGTTTCATTGATTTTTGCTGGAATTGCTACAAGTGCTTTGTATCAATCAG
AATATGCATATATGATAAAATCAATTCCTCCTTTTGTTTACTTGTCAACAATTTGTTTAGCTATTGTTCT
TGCCATTGGAATTATTGGTACTCTATACACATCAATAAGAAAACAAACTGATGATTAAGACAATGCACAA
ATTGGTAGTATTTTAATCCATATATCATAGGCATTTACATTATCAATATCTCGTATTGATGAAAATGATG
TATCATCACAGTTTATTTTATCTGGGATTTGATAATCATCGGTATTTCCAAACATTGATGCAAGCTCTGT
AGTCCAACCAGGAACTTGTACAGTTTTTGGCTGCATTTCAATTtTTTTATTATAATCTCCAATTAACAGA
TTAGCAATTTCATTTCCATCAAACTCTCCCGTTATTCCTACATtTTTTAATAGACCTGAAATCAAATCAT
CATCTACATCATGATTGCTTGGAATTTTCAATATTCCATTTAATACTTCTAAAATCATGTTATCGTCTAG
GGAGTTTGTATTCAGATCCCCTGTAAGTGATGTAtTTTTTAAATTTCCATCATCATATGTAATCGAGGTC
ACAGAATTTGATAATGGATTTGCCGTAAAAACTGTATTTGATTGAGGATCCATGACGATAGACTGTGGAG
AATCCATTAATGAAATTGATTTGTATTGTGTATAATCATTACTGATTAAATAGAGTTCATTAGTATGTTC
ATTTGAAATGATTGTTATTCCATTGTTTTGATTAGTATCCATTAACCATGCACCTGAATGAATTAAAATT
TCGTAAATTATTTCATTGTTTTTAATATCTATCATAGTAATTTTATTTGCGTCCCAACTTGATACATATA
AAATGTCAGTATTTTCATTAATTGAAATCCCCCACGGTTTAACTCCTGGATTTATTGAATGAATTATAGT
ATCTTTGGTTCCATCTACAACATAAATAATTTCAGAGTCGCCACTTGCAACATATACGTTGTTTGTTTTA
TGATCAATTGCTATAGACCATGGACTAGTCTTAAGAGGAATAGATGTAATTATTTCCATAGTGTAAGAAT
CAACAATAATAATATTGTTTGAGGCTAAATCAGATACGTATATTTTTCCATTATTAGAATTAATTTGTAA
ATCCCAAAGTGACTGACCAAtTTTTTTAGAATCAAGTATTTTATTACTTAATCCATCTATTACTGTTAAT
TTTCCAGATATTTTATCTGAAACAAAAACTAGGTGATGTTTAGTATCTACAGTTAATTTTGTAGGGTGGG
AAtTTTTTTCATTTATTATGATTGTATTTTTCAATATCATATTTTTTGAATCAATCACACTAATATTTCC
TGAATCATAATTTGCAACATATAGGCTATTTAATTGTGAATCAATTCCTATCCCCCTTGGATAACTTCCT
ACAACAACATTATCTTGAATAGCGTATGCTGTTACCATGGTTCCAGATATTAAAATAAATGCAATTCCAA
TTAACCCATATACAATATTATTTCTATGCATTATGATTTTATTACGACTGTAAAGACTATAGAAAGGGTG
GAATTATGCTTGGAATTATCATTCCAATTTGGAAATGAATTCTAATTTTAAGCCTATTTTGTTCTTAAGG
CTTTATTGAGAATCAGACCAACATTTGATCTATCAAAAGGTTTTATGATATAATCACGAGCACCGAACTT
CATAGCGTCTTGAACAATATGTTTTTGTTCAACCGAAGTCACCATTATCACTCTTGCGTGAGGATTAATT
TTCATAATGCCTTTTAATGCTTGTAATCCATCTGCATTTGGCATATTCACATCCATTGTAACTAAATCTG
GTTTATGTTGAATGTATTGTCGAACCGCTTCTACACCATCTGCGGCTTCTATAGTATCGCTACAAAGTCC
ATTAGATTTTAAAATGTCTTTTAGAACAGTTCTCATAAATGATGCATCATCTACAATTAGAATTTTTACC
CCCTCTGACATTTTAACCTCGTCCAACTTTTGAAATTTTTAATGATTTTTTTAAAATAAATTTCATAATG
AACATATGATTAAATTGTTAATATCCTCAAGCGTGTTTAATTTATACAGACaAAAAATGTTGATATGAGA
CTAATTATaAAAAATAATTAGAAtttttttttttGATAGATGCGTTCTCTAGGGTATAATAAATTAAAAT
AAtTTTTCCCGTTAGTTCCAATCATCGATTCATCTTGACCAAGAATTAAAATGCCATCtTTTTTTAATAA
ACTaAAAAAtTTTTTAAATAATATTTCATGAGCTTGTCTATCATAATATATCAACACATTTCTACAAAAG
ATTATGTCAAAATATTTTCCAGTTGTTTGTAATAAATCTAGCCTTTCCAATCGAATAtTTTTTTTAAACT
CCGATTTTATTTTATAACGTTCATCAGGTAACACATCAAAATATGTTTGTAATTCTTGAGAATTTACATT
TGATATCTTTTCtTTTTTATATATTCCTTGTTTAGCCGTTTGTATGGCATTTTCGTTTATATCAGTTCCA
ATAATATTGTATTTCATATGtTTTTTCTTTAGATGCTTATCAAGTAAAATAGAAATACTATAAACCTCCT
CACCAGTTGCACTTCCGCAACTCCATAAATCAATTGAAGAAAAATCAGAGTCATTATAAAAATTAGGAAG
TATTTGATTTTCAAAAGTCTTCCAAACAAACGGATCTCTAAAAAATTTTGTTACATTTATGGAAAATGAA
TCATAAAGATTTTCAGATTCATTAACACTTGTTAAAAGTATGTCAACATATTTGTCAAAATCTGAAATTC
CTAAATCACGCATTCTATGATTAATTCGCCTCTCTAAAAAAGTAGGTTTAAAATTTTGTATATTTATGCC
TGtTTTTTTCTTCATCAATGATATAACTGACTCAATTTTTTGTATTTTTCCTGAGTCCATCATATTATTT
TTTCACCATTATTTTCCTTTACAAAAAATTCTTGTGAATTACAATCAAATGTAGCCCAACATCCATTTGA
TAAACTCTGATGTTGAGATACTAAAGGAAtTTTTTTTCTTTTAAAATTAAACGAATTGCTGAGATATTTC
tTTTTCCAATATTTAATGTAGAGTTATTGTCAATACAATCAAATATCTTTGCACCTCCTACAATTTTTGC
CTGTAGAATAAGATCTGGATGAATCTCTTTCAtTTTTtTTATTATGGTGTTAATTGCTTCATCTGCATAC
TTTCCTTCAAATTTTGTACCAAACGTAGACTTTCCTGTATTGTTTTTTGGCAACATTACATGTGCCATAC
CACATATTTtTTTTGATTTATCATAAAGACAAATTGCTACACATGATCCAACAAATGTTTGTAATCTAAT
TTCATTGATTCCAATACCTAACCCTGCCATAGGGATTAAAATTTGACTATTTTCAATAGTATGATTAGAA
ATCATTATTTTGTTTCCTCATAtTTTtTTAGTTTTATGTTTGTGTTAGTCTTAGAATCTCTATCTTTTAT
TTTCATTTCATCCAATAAAGCATTAATTTCTAAATTTTCATCTCCTATCTTATGTGGATCGGATGAATCA
GTATATTTTGAAATGAGACTGTTTCTAATTTGAGAAGAAAGTAATTTTCTTGCATGCTCTGTATGTTGTA
TTATTAACATATGAATTTCAATTCCAGTTTGAGTTCCTTTAAGAAGAACTTCTGTTATCACTACATCATC
TGTGATGTTGATGACGTCTTTTGTAGGTTCTAAAAGTAATTTTTGAATACCGCCTTCTTTGAATTTCGGT
GTGGATAAATCGATACGAAAGCCTGTATTTTCGGATAATGCATTGAAAAATGAGCCTGTCAAAATATTTG
CCACCTCTTGTAACGCTGAAGTTCCCATTTCATCAATTTCATTTACTTCAGTTCCCAGTAATTTTGAGGC
AATTTTTATTGCATAGTGTAATTTTGTTGAATATAGTAATTCTATATGTAGATCTCCCTTACCGTTTAAT
CGTACTGAACACATTTGAATTTCATTTGAAGGTAAATGAAAATTTATCGAATTGGGATTATTTTCAAACA
TAGATAATTTATGTTTGATTGGTTCATTTAGTAAGAGTGATAGTGCATGACATGTTTTTTCAGTAATATA
ATCATCAATAGTTCCTTTTAAtTTTTTTATTTCAGAATATCGTAAACTCATGAAATCACCTAATGAATTA
GTAATGAAGGTTCCAAAACTAAAGAAACCTTTCCATCCGGAAGTATTGTTGCATTTGAAAACAGATCAGA
GTATGTATTGTCATCTAATTTTTTAATTACTACATCTTGATTTCGTTCAAATTTATCAATGATTAAACCA
TAtTTTTTTTCATTATTTTCAATTATGATTATTGTAACTGAATCTTTATGAGATTCTTTATGTAAACATA
ATAATTTATCCAATTCTATTAATGGAATTATGTGATTTTCAAAATTAATTACTTTATTTCCATGTAATGa
AAAAACATCATTTGCTTTAATTTTTATGGTAGTTAGAATATTTGATATTGGTAATACAAATTGTTGGTTT
GACACACTAATAATTAATCCTTTAATGATCGATATATTCATAGGAATTGATAGAATTATTGTAGTGCCTA
CGtTTTTTTCACTATAAATTTTCACTGACCCTCCTACTGCTTCAACTTGAGAAATTACAACATCCATACC
AACACCGCGACCAGAAATATCTGTTATTTCTTCGGATGTTGAAAGGCCAGGAGATCCAATTAACTGAATT
GCTTCCTGATGATTTAGTTTATTTGCTTCATCTTGTGTAATTATTTTTTTTCTATCGCTTTTTGCTTTAC
TTTTTCTTCATCTATCCCTTTACCATCATCTTTTACAATAATTAGGATATATTCTCCTTTTCTAGTGACA
GTTAAGGAAATGTTCCCTTTTTCTGATTTTTTATGtTTTTTTCTTTCTTCAGCAGATTCAATCCCATGAT
CAGCACAGTTCCTTAGAATATGTAAAAGAGGTTCAGTTATTGAATCCAGTATGCTTCGATCTAGATCAAT
ATCAGAACCATCCATTTCTAAATGAATTTCCTTCCCTAACCGCTTAGAAATATCTCGTACAGTTAGACTA
AATCTGTTAAAAATTTGATTAACTGGAACTAGACGTATTTTCATTGATCTGTGCTGTAAATCGGTAATTA
AATGATCAATATCATATAGGATTTGTTTTGATTCTTCATAATTTTTATCATCAATAGTTTGTTTAAGCCT
CATTTTAGAAATCATCAATTCTCCTACTGAATTAACTAGTGTATCAAGATCTGTCATTTTTACACGAATT
GTTGGAGAAATACTAGATGTATTTTTATGTGCAAAAAGATATTGAATTTCATCTCCAGGATTTTTAAGtT
TTTTTAGATAGGGTTCAAGGTCAACTCGGAATTTTTCATCAGTAATCATTTGTTGTAAAAGATTAACAAA
TGTAAATAGAATATCAGTTATGTGGGGAGTAAGTTTTTCAAGTCCATTTCTAAGATTGTCAAAAACGTTT
TCAATATTTTTACATAGTTCAACGGTATCTGAATACCCCATAGTTGATGCCATTCCTTTTACAGTATGCG
CTGAACGAAAAATTTGATCCAAATATGATTTTTCGTTAGGTTTTTCAGCTAATTTTAAAAGTGTCTGATT
AATTATTGTAACATGTTCAAGAGATTCCGATACATACATCTCTCTATAATTATTATCTGACAAGATTTTG
TATCTCCTCAGATATTTTTAAAGCAATTTTGTTTAATGGTAAAACAAAATCTGCCGATTTAAGATCAATC
ACTTCTTTTGGCATCCCAAATATTACACATGTTTCTTTATTTTGAACAATTGTACGACCACCTCTTTTTt
TGATAGTTTTCATTCCAAACCCTCCATCATGTCCCATACCTGTAAGAATTATGCCTACAAGATTAGTTCC
ATAAACTTCTGAAGCAGATATCATTGTCATATTTACTGAAGGTCTAACGCCAAATCTTTTGTCACTGGAA
TCAAGATGAATtTTTTTATTTGGTTGAACAATCATATGAAAATCCCCTGGAGCCACTAGTATCTCTCCAT
CTTTTATTAGATCCCCTTCCTCTGCTTCTTTTACTTTAAATCCAGAATTTTCAGATAATCTTAATGCAAA
TTGTTTAGTGAAATTTTTTGGCATATGCTGAACTAATAAAATACCTGCAGGTATATCTCTAGGCAAATCA
CTTAGAATCTTTTGAAGAGTACTTGGACCACCAGTTGACGAACCTATTACAACTAATCTTTCAGATGTGT
TTGACGTTTGAATTTTTtTTGGGTTTGGTTTTAACAAACAGATGTTATCTTGAATTAATTGATACGGATC
AGATTTATGTGCAATTTTGATTTTACTGACAATTATTTCTTTTAAATTTTTATCTTCATCTGTATTTGAT
TGGATTGTTACAAAATCCACTGCACCGTTTTCTAATGCATCTAAAACAATTTTTGCCCCTTTTTGAGAGA
AATTACTTACAACGATTATAGGAAATAAAACTTCACTTTTAATCATTTTTTCTATAAATGTTAATCCATC
CATTTTTGGCATTTCTAAATCTAATAAAATAACATCAGGTTTTTTCAAATTTATTTTAGAAATAGCATCT
TCACCATCAATGGCTGTAAATATCACTTCTATTTCATTAGAAGCGATTAAATCACTTAGATATTTTCTCA
TTAAATTAGAATCATTAATTATACAAACTTTGATGGGTTTCAATTTTTGTTCTAACATTGAAATCCCCGT
TTAAAAtTTTTAAAATAATATTCATTAATATCATAATAATCCATAtTtTTTTTAGCTAAAAAGTAATAAT
AATCAGATGTGTGTTTATGAAGAACACACTAAATTATGTACTTTTTAATTTTTCATTTAATTCCTTTTGA
ACTTCATGAGCTCGTATTAAGGAATTCTGTAATTGATTGTATAAAACAAGATTATTTTCAtTTTTTGCTT
TTATTTTCAATTCTATTAATTCTACAATTAGACTTTCCAAATATTCACGTGCCCATGTTTGACCTTTTTT
TCTGGATTGCTTTGGTTTAAGTTCAATTTTATCCCACATTGAATTAAGATCTGTTCTATACTGTTGTAAC
ACTAAACAAATCAACATTAATCTAAACTTAAGATAATTGGTTAAAAGAGCCTAAAATGATTTCCAATGTG
GTAATAAATTGATAAATAGGTTATTTAAAATTATTATTTATTAATTTCTTGTTTTACTAATTCATCAATT
TCTGGAGTAATCCCATTTATTTCACACATGTCTTTTGAAtTTTTTAAATTACACCCTATCTGATTTGATG
AATCATTATGATTATCGGTATAATTAGAATAATTTAGAAGTTTTTCAATATCTAATATCATAATAATATT
TTCATTAATTTTTACAATTCCTTTAAAGAAATCATTATCTGCAAACATATTGGATGGAACATCATCTATA
TCTTTAGACGAAATTTTTATTACATCATTTACTTCATCAACTAATAAACCGGTCAAGGTATTGTTTACAT
CTGTTACTAAAATTCTTTGTTTTGAATTTTCTAAAATAATTGTTTCACCAAGACCCAATTTACTATTAAC
ATCTATTACAGGTATTATTTTGCCTCTTAAATTCATCAATCCTTTTACGTAAGGTTTTGATTTTGGAATT
TTTGTAATAGTGTCAACAATTCTAATTTCTTTTACTTGATCAATCGAAATGCAATAATTTCCTTTCTTTT
TTGATTTTTCTGCAACGGTAAATGATACTACTTGGAGAATATCATTAATTACAATTTCTGTCGACATTAA
ATTTCAAATACaAAAAAAGGAAATAATCATTAGTCTGTATTATATGAACAAAATAAAATAGAAATGCTAA
ATTTAATTAACTTTGTAATATACGAATTATTATAATTTATTTAGGATGTAGTTGTCGAAATACATTGAAT
ATTACCTGTCTTTAATTGTTCAACAATTTTTTTGAGATGAGGTTTTACAGGCTTGCCTTTTTCCATATTT
AGACACGCTTCTTCAATACCTGTAAGTATCATTAATTCTGTAATCGGAGTATCTACACGGATGTATCCTT
GAAGGTTATGATTTTCATCAAATTTTGGAGTAATGGATGTTTTTACCCAGAATATGCTACCATCTTTTGC
TCTGTTTCTCAAATATCCTTGAAATAAACTTCCATTGTTAATTGTCTTCCAAAGTAACTCATGAACCATT
TCATCCTGCCATTGAGATTTTATAATTTGATATCGTTCACCATGAATTTCTTCTAATGGAAATTTGGTAT
ACTCTAAAAAGGATTTGTTAGAATAATTAATAATTCCATCTATATCTGAAATTGATATCATCGTAGATGA
ATCTAATGAATCAATTATATCGGTTAGAGTTTTTATGtTTTTATTTGTATTTTGTAGATTTTGTGTTTCT
TTATCTTTTGCATTAACTATATCTTCAAAACTTTTTAAATTTGTTTGAGCAACAGAGAGTATTTCTTCAC
TTGCTGCAGTAGCTTCTTCAGTACCACTGGATACTTGCTCTGTTGCAGCTGAAATTTCTTGCATTTGAGA
AACAACTTCTGTTATGGATGTTGTAATCCCTTTTATGGAATTAAGAATATTTGTAATTACATCATATGCA
TCTTGTACCACAATGTTGCCTTTTTCAATACTTATTGTTGTTTTATCTGAAGATTCTTTCAGTGAACTAA
TTATTTCAGAAATTTCTTCAGCGCCTTTTTTTGAGTTTTCTGCTAATCGTCTTACTTCTTCTGCAACTAC
CGCAAAGCCTCTACCTACATCTCCTGCACGGGCAGCTTCAATAGCTGCATTTAATGCTAATAGATTAGTC
TGCTCTGCAATTTGAGTAATGAATTCGGTCATATTGTCAACTTTTGATAATTCCTTTGCAAGTTTTTTAA
CATCATTAGATGATTCTGATACTATAAACTTCATACTGTTCATCTTACTCATTCCTTTTTCTGCATCACT
TCCAATAGTTCGGGTAATCTGTTCTGATTGTTTCATCATCTCCATAGTTTTAATTGCATTAGACGCTACC
CCTTGAATTGCCATAGCAATTGATTGGATGGATTGAGATACTTCTTCAATACCGCTTGTTTGGCTTTTTG
TTGCATTTTGTAACTCAGCAACTGTATCAGTCAATTGTTCAGACATTAATACAGTTTCTCCTAGTGATCT
TTGTATCTTAGTTGTTATCTTTTCATCCGTAGAATTTTCAAGTTGTGAAATAACATCATTCtTTTTTACA
ATAAtTTTTTTATCAATTATATTTGTAGTTTGTATCGTCATAACATCATATAATTAAATTTTAAAGATAA
TGATTTGTTTGTTCATAAAGAACAAAGATCAATAGAATGGAAGAATTACCCACCTACATCATTTCATAGA
AGGCAAATTAATTTATTTTAATAAAAAATTCTCATTAAGTTTATTCTGAAATAAAATTTTTTCATATACA
GACTAAATTAAACATCAGGAATTATCCCTGGTAATGGGGCTGTAAATATTATCTGCTCCAAAAATTCAGA
CATGAATGAACTTATTACATACATAGATACCCCTCCAATTACAAGTAATAATCCAATATAGAAAAATACT
GTTTTGTATAGTCCACCTTTCACTATTTTTATTGCAAATCCACTAATCACCGAGGTCATAACTACTAAAA
CAGGCATCATGGCACTCATTAAAGCAGGATCAATTGGAGTTAATTCAAATGCCACATTTGAAAGATCTCC
GCCAGATATTCCATTGAATAAATCAGTTAGCTTATTCATTAATCCAAAGACTGAAAGAGAAAGTACGTGT
AATATTATTACAACTAGTTGAAATGTTGATGCATTTTGAATACGTTTGCCTCTTAACTCGTTAAtTtTTT
TTGTTAGATCTGATACCACGTTTCCAACTATATTCATATCAGCACCTTTGTAAATTCCAGCAGAAATAAT
TGAATTTCCACTTGCAATTAGATGGTTTTCAGTCTCTATTGAAAATAATTCAAAGCCAATTATTTGATCG
ATTCTATTTTTAATTCTGTTTTTAAATGAATCAATAAAGATTTGAATTGTTCCAAAGTTACTTCGCATAA
CTGCTTGGAGTGCTTGTCCCATTGAACCAACTGTGGCAAATAGTTGACAGAAATGAAGAATAAATGTTGG
ATACCACTCAGTATAACTAGTAATTTTGGATTCTGCTTTTTTGGCTAAAATGCCAGGATAAAGTAGTGGG
ATTCCTCCCAAACCAACAGCTAAAACAGGAGGCACAATACCTATAATTATTAAAACTGCAGATATGCCTG
CACTTGCACCAATTGCAAGATATATTTTCATTCGAAATTGTTTTTCAAGCACTTGGTTGATATGTGCTAG
TTTATCTCTAGGGAACATAAAATACATCATAGCAACAAAAACGGCCATTCCTGAACCCGTACCCATCATT
GAAATTATAAGAATCTGACCCGAATCTCCAAATCCCATCAGCATACTCATAATAGAATTTGCTGAGATCA
TAAATGCGGCCGTGGACATTAATGTGTAAAACATTTCTGAAAATAATTTCTGAGTTTCAAGATTTGCCTC
ATATTTTATAGAATATGTTAAAATCGAAtTTTTTAGTTCATCTCTGAAAAATGCTTTAAGATCATCGCCT
AATCTAACAACCTGTGAAAGTTTTACCAAAAGTAATTTCATAGGATCATCTTTTCTATTTGAGACAATTT
TTCCCATCATCTCACACGCTGTTGCAAGTCCATATGACCATCCTATTCCTAATCGATATGTGTCCTTGAA
TGCAGCAGAATATTTTCCATATTTAGAATCTTTTGCTGTTTTGAATAAATCCACTGCCCCAATTTCACCA
GTTGATATACTATACAAATATGCCATGAAATACACAAAATTCTCATCGATTTTTCCTCCTGTTGCTAAAA
GGCCTTTGATGTCTGGTATTACATTTGAAATCAATGCATTGCGAGCTCCTTATAATATTGTTCTAGACCG
ATTTCCCTACAATGAGAGATTGCATTAAACACATCATAATAATTAAAAAtTTTTTTCTCTAGCATTCTTT
CTAATATTTTTGCACGTAAAGCCAATTCATCATAAAGTAAAGCTTCATCTTTTCTCTTCATTCCTCTTCG
TTCTAAAACCTTTGAGATGAAAAGAGCACTACTTCCTTTTCCTTTGAATCTAACTGTATCAGTTCCAGCA
TCCCAATCAAAAACAGGAATAAACATTACATTTCCATCATTTGAAATTCCAATGATTTCATTAATCGATA
AAACCCTACGTACCCTTTTTCCTTCTGGATTGAGAACTGCTGCTTGAAATAATGCCAAGTTTAGATTTTC
CATGTATGTCTTTGGGATATTGATTGGAGCGTTTGACAATCTTTGGATGAGTGGAACCATACCTGCTGCG
TGGAATGTTGCCATAACTGGGTGACCTGTCTGCATGGCAGAAAATGCAACGTTTCCTTCTGCACCTCTAA
TTTCTCCTACAAGGATATAATTTGGCCTCTGTCTTAATGCTGCTTTTAGCAAATCATCCATGGTGACACT
GGATGCTTTGTTTCCAGTATCTCTTGTGGCTTCAGTAATCCAGTTGTTATGAGGTAGTGTTAACTCTGGA
GTATCTTCTATTGTCACTACTTTCCAGTTGGATGGAATAAAAGCAGTTAATCCCATCAAAGTAGTTGTTT
TTCCTGATGCTGTTTCCCCATTTACAAAAAGACTCATTCCAGCTTCTAACATCATCCAAAGATACGCTGC
TTCAGTGAAGTTTAACACACCTGATGAAAGCACTTGTATTATAGATAATGGAGTACTGGCAAATTTTCTT
ATCGTTGCGTTTGTTCCTTTTCTACTGATGTCTTTACCAAACACAATGTTAATTCTGGAACCGTCAGGCA
ATGTAGCATCTACTACAGGTTTTGCATGAGATACAGTTTTTCCAAATTGTTCTGAAAGGCTAACAATTAA
CTCATCAATTGCATCAACACTAAGAAAAACAGGGACCTTTAATGTTCCAAATGCTTTATGGATAATGTAC
ATGTTTCCTGCTCCAATAATTGAAATATCTTCGAGATTTGGATCATTAAGAAATGGCTCTAAGAGACCAG
TACCTGCTCTCTTTTGAAGAAAATGATATTTTAAATTGACTAACTCTTTTGAATATACTGGGAGtTTTTT
AATTTTAAAGGGATCTCCTAATTTTGAATAATCGATAGGAGTCGGTGAAGATACCAGAGTGTCATTTAGA
TAATTATTTACCATGTTAAATCGCTCTGTTATTTCGGCTGGTGGATCTAAACCTCCTGCTTTTGCAGCAA
ATACCCGATCTGCGTATGCCATTAATGTCCTATCAGGTTCTTCCGGTTCTATAGTGACATATTCGTGATA
GCCATCGTCTGCACTAGTATTTGGGTTGATATGAACAAATGTGTCTTCTGCAACAGTGTAAATTAGATTA
GGTTCTTTCAACTTTTTGTGTTCTGCTTTTAATTCGTCTGAAAATAGTGGGAGTGGATTTCCTTTAGTCT
GATATGCCTCCACATATTTTAACAAGTATGGTTTTTCTTGTAACTTTGCTACAAAGTTTTTGTCATTAAT
TGAAGATATGTTAAATCCCATTTTCTCACCTAAGCGTTAGCCATTGACACTGGAACAATCTTAATTCCAA
AGATCAGATCAACCTCAAATGCAAATCCAGATTCAGGAGTATCTTTAGCACCCAATAATTTTATAATTTT
TAAAGTCTTTACTTCTCTACTTCCAACAATAACTGTTCCTAGTTTAAGATATACATCTGAAGCTCCAATA
AGTGCAGTGTTAGCAGTCTTTGAAAAATCAGATGAATGACTTGTAATGATAATTGTTTTTCCTTTAGAAA
CTACTTGTTTACAAAAAGATAAGAAACTCATTATGGATTGATTATTAGAGTTAATTACCATCGGTGAAAT
AGAATCAATAATTATTCCATCAATTAAACTTAATTTCTGATTGATGAATTCTTGAATGGCTGGCAATATT
TTTTCTGAATTATTTTCAGACCATTTGGCATTTTTAATAAATATTGGAACAAATATCAGTTGATTTCTTA
CAAACGGTTTTGAAAAATTAAACGTGAGTGATTTCATCTTTTGAATATACTGCGTTACAGTATTTTCAAT
TATACACAACAGTTTTACATTCTTTTTACTTCTAGTTGTAAGATAACCATTCATTATTTGAGCAGCAATA
GCACTTTTGCCAGTACCATGTTCACCTTCTATAAAGACTAAGGATGGTGTAGGGATGCCTCCACCAAATT
GTCTGTCAAATTCTTCGTTACCAGTAGGAATAGTAAATACCACAATTACACCTCATGTTTGAAACAATCT
AAGTATGAAAAtTTTTTATTTAAGAAAATGTTTGGTTTTTTTGAACAGAATTAGGCAGTAACAATAGTTT
TTGTTGCAACAACTCCATTTTGTGTCGAGATAATTACTGTTAAATTTGTACTAAGTTTAATAGCATTATT
GACTACAGAATCAATAGTAACAGTTTCACCATAATTTAGAATTTTTGGATCAATTACATCATTTCCAAAT
GTAGACATACACCATTGACCTGTAACTGCAGGACATGTATTGACATATGTTAATTCATCAGTATGCACTG
CACTACCTATTGTATCAGTATATGTGATAAATACATTAAATTTTTCAAATTCCCATAATTTTTCAATATT
GTTATTTTCAATTACAAAGCTAACATTTGGAGTTAAAGGAGTAGCTGAAATTGAATTTATGATAATTGAT
GTTTTTACTAGTTTGTTTTCTAAATCAGTTCTTTGTATAGATGAATCAGAAACAGACATTATTTTATCAG
TCAATCCCCCTAATGAAAACATCAAATAGATTATTCCAAACATGATAATGCCCCCACTAATTGCAACACT
GAGTCCCATGATTAACCACTAACTTACGGAGAAAATATGATCATCTGTAACTCCATTAGATAAGATAATT
TGAATTAGATATGAGGCAGATGGAGTTAAAGATGAGCTATCCTGAAGAGTGATTTTAATTGTGTTGCCTT
GAGCCCAATCGGAATTTGTTGTTGTGCCATCTCCAAAAACCCATCTTGGGGTAGAAGTGTCATTATATCC
GATCATTTGTATTGAATTGATTTGTCCAAAATATAGATCCATTAAATTCAAATTTTGTATTGGCGACAAA
CCGGTATTTTTTACCCAAATATCAACAGATGTACTATTAATTTTATTTACGTGAATGATTTCAAATTTAT
TTAATAATTTATCTTTTTGAGCCTCAGTGGTAGCCGTTATGGTGCTTTCAAAAGTTCCTACTTTGCTAAT
TACAATTCCAGTAATTATTCCTGCTACAATTACAGATGCTATGATTAACACTCCTTCACTTAATATGCCT
GATGCCATTATGATGCCTCATTTAAAAATaAAAAATCAGATGAATCAGAtTTTTTAATATCTGAtTTTTT
TAAGTTAtTTTTATTATCGATAAATGACTTTAATTGTTTTTCATCATACTTAATCTTGGATGTTTTACAG
TGGATTTTTGTTAATTCATAAACTTCTTGTGGTGAAAAATCCATTGAGAGTTCATCAATTATTGTCATGA
TTTCATTTGGAATGTTTTCCATC

>Nlim_contig27 [organism=Nitrosoarchaeum limnia] [strain=SFB1]
ATTGTTGTTTTAGTTGATCTATGTTAATTGTTTGAATATTGTTTTTGATTGTATCATTAGTCATAAAATT
AAGAGGATTGTTTAAATCAGTTGTAATGCATTTTATTTCCGTCATAGTACTTTCAAAAGAGGAGGACAAC
GCATCAACTTCTTCTTTCACCATAGTAAGATCTTGCTTGAATTGATCAAAATCCATCTTGAATGTATTCA
TGGTGTTTTCTAATGGTTCTATtTTTTCCATTATCATCAAATGTGTATCAAGATTTTGATCATTTGATGT
ATCTGATGTATTATATTCTGCTCCAGCTAACAATGACTCTATATCTGATGTTTCTTCTGTAGGTTTCTCA
GAATTTGTTTTTGCTAGCATTGCTTCAATTTCAGAATTACCTATTGTTCCATCCGATACTAGGGTTTTAT
CGGGTTCATTATATGATTCAACCATATTTTCAATTGAATCATTTACAACAGATGCTTTTTGGACTTTATT
TTCATTTGTTGATATATTTTTTGATGAAAAAATTTTTAGTGGAAtTTTTTTATAACTTAATCCTATTACT
AATCCCACTAATGGAAGTATTAGTGAATATAGAAAACTATCCCCTTCAAATATTAGAAATGGAAATAATT
CATATACAATTAGAAAATACGTTGCAAATGAGGATACTAGTATAAtTTTTTGATTACTTTCGTTTaAAAA
AAATTTTaAAAAAAGAGCTGATGGGAGGAGCATTTTAATCTCCTAGCCCAAGTCTAATACACTGGTTGTG
ATTGGTGGAATTTGTCTTTCTACAGTTAAAGCTGCGCCTGTTGGAACAATTATTTCTGCTTTGATTTTGT
CCAATACAACAGGTCTATCTGCGGAGTTGTAAGCAATAGCTAACACTGCAGTTTCACCTTGTTCTAGTAT
GGCATTACTGTTAACTTCTTGTGCAAAATAAATGAATGCACGAGTATTGCTGGACAACGCACCATCTGCA
AATGAGTCATTATCTATATCTGCAAATGCAACTTTTGCTGCTGCCATTGCAGACGATAAACTTTTGTATT
CGCCTGAAAGTGACCCCACATAGATGTCGTCATAGTTAATTGAGTTGCTGACATATTTTACTGCCATTGT
AGTTGCACCCAAATTTACTACGTCGCCACCGGATGCAATTTTAATTGGTATAGCAGTTGCATTTATTGCT
GCAGCAGGTACGTTACCTGAGGCAATGACTTTTCCGGCTACTTGCATTGTGCTACTAGCTTCTCCGAGAC
TAGAAATTATTGATGTCTTTGCTTTTTGTGTAGTAGAGAATCCCATGTTTAGTACAACAAATGCCAAGGC
TGCGGCTACGATTACAAATGCAATCATAACTATTGCAGACTCTACACCGATGACTCCACGATGAGAATGT
CGCGTTCCCTTTCGTTGTAATTTCATTACTTAGAGAATAGTGTGGTTTGGGTATATCCTAGAGTGTGTTT
ATGGTGATCAAACACAGATATTGACATAAAAACTAAACAACTAGTAGAAAAGAATATTTTTAAAAGGATT
AACCCAAGTCGACATTTTCTCGTGTAATATTTGGAATGACTCTATCTATTGTCAATGTTCCACCACTAGA
TATCATTATTTCTATACTAATTTTCTCATTTGCCCCTGGTCTATCCGCATTAGCAAATCCTATTGCTAAG
ACTGCATGTTCGCCTGTTTCTAAAATACTGTTTGTGTTTAGTCGTTTTGGAAAATAAACAAATGCAGTAG
TTTCACTTGGCAATGTACCATTTATTGGATTTGCACCATTAAATGCATCAAATGCAGAGCCTGCCTCCAA
GGAAGCCTGTTGAAATGCAGTAACTGGTTGTTTATAATCATCGGCAGTTATAGTACCTGCATAGATATTC
GTGTATTCCACATTCTTAGAAAGAAATCTAATTGCAGTTACTTCTGGGGAAAAATTTACTAATTGTCCAC
CTGGTGCAATCTTTATTGGGATTACTGTTGCGTTAATCTTTTGGATAGTATCACACCCTGCAGATGAACT
AATACAACCAATTCCAAATATTGTTCCAGATATTTCCATGGCACTGCTTGCTTCTTCTAGACTGGAAATA
GTCACAGTCTTTGCTTTTTGTGTAGTAGAGAATCCCATGTTTAGTACAACAAATGCCAAGGCTGCGGCTA
CGATTACAAATGCAATCATAACTATTGCAGACTCTACACCGATGACTCCACGATGAGAATGTCGCACTTT
CTGTAAATTCACTACTTAAAAATTATATTTTAATTGTATATTATCAAGTATGTATAATTTAAACAAACTA
GTTTAATTTTaAAAAATTAAAAAGAGAAAAATTGGAAAAACCAGAAAACTGGTTTAACCTAGGTCCACTA
[truncated: 1,373,056 more chars]
