# Supplementary material for: Genome of a Low-Salinity Ammonia-Oxidizing Archaeon Determined by Single-Cell and Metagenomic Analysis
Source: PLoS One. 2011 Feb 22;6(2):e16626. doi: 10.1371/journal.pone.0016626 (PMC3043068; doi:10.1371/journal.pone.0016626)
Supplement: Data S2 — A spreadsheet containing the annotation data is provided. At the time of writing, this and the genome sequence data are in submission at the NCBI. (XLSX) [file pone.0016626.s007.xlsx]

## Sheet: protein
locus tag	contig ID		Annotation	pseudogene?	start	end
Nlim_0001	"Nlim_contig02 [organism=Nitrosoarchaeum limnia] [strain=SFB1]"	transcription factor TFIIB cyclin-related	transcription factor TFIIB cyclin-related	no	298	1161
Nlim_0002	"Nlim_contig04 [organism=Nitrosoarchaeum limnia] [strain=SFB1]"	hypothetical protein	hypothetical protein	yes	352	523
Nlim_0003	"Nlim_contig05 [organism=Nitrosoarchaeum limnia] [strain=SFB1]"	DNA repair helicase	DNA repair helicase	yes	385	1
Nlim_0004	"Nlim_contig08 [organism=Nitrosoarchaeum limnia] [strain=SFB1]"	aminotransferase class I and II	aminotransferase class I and II	yes	980	2
Nlim_0005	"Nlim_contig09 [organism=Nitrosoarchaeum limnia] [strain=SFB1]"	triple helix repeat-containing collagen	triple helix repeat-containing collagen	yes	1	334
Nlim_0006	"Nlim_contig10 [organism=Nitrosoarchaeum limnia] [strain=SFB1]"	hypothetical protein	hypothetical protein	yes	2	175
Nlim_0007	"Nlim_contig10 [organism=Nitrosoarchaeum limnia] [strain=SFB1]"	SPP-like hydrolase	SPP-like hydrolase	yes	231	792
Nlim_0008	"Nlim_contig11 [organism=Nitrosoarchaeum limnia] [strain=SFB1]"	SPP-like hydrolase	SPP-like hydrolase	yes	2	133
Nlim_0009	"Nlim_contig11 [organism=Nitrosoarchaeum limnia] [strain=SFB1]"	arginyl-tRNA synthetase	arginyl-tRNA synthetase	yes	136	337
Nlim_0010	"Nlim_contig12 [organism=Nitrosoarchaeum limnia] [strain=SFB1]"	hypothetical protein	hypothetical protein	yes	1	319
Nlim_0011	"Nlim_contig13 [organism=Nitrosoarchaeum limnia] [strain=SFB1]"	hypothetical protein	hypothetical protein	yes	2	169
Nlim_0012	"Nlim_contig13 [organism=Nitrosoarchaeum limnia] [strain=SFB1]"	hypothetical protein	hypothetical protein	no	562	398
Nlim_0013	"Nlim_contig13 [organism=Nitrosoarchaeum limnia] [strain=SFB1]"	hypothetical protein	hypothetical protein	no	669	2162
Nlim_0014	"Nlim_contig13 [organism=Nitrosoarchaeum limnia] [strain=SFB1]"	TPR repeat-containing protein	TPR repeat-containing protein	no	2222	2581
Nlim_0015	"Nlim_contig13 [organism=Nitrosoarchaeum limnia] [strain=SFB1]"	hypothetical protein	hypothetical protein	no	3151	2585
Nlim_0016	"Nlim_contig13 [organism=Nitrosoarchaeum limnia] [strain=SFB1]"	hypothetical protein	hypothetical protein	no	3166	3798
Nlim_0017	"Nlim_contig13 [organism=Nitrosoarchaeum limnia] [strain=SFB1]"	hypothetical protein	hypothetical protein	no	4102	3782
Nlim_0018	"Nlim_contig13 [organism=Nitrosoarchaeum limnia] [strain=SFB1]"	hypothetical protein	hypothetical protein	no	4190	4642
Nlim_0019	"Nlim_contig13 [organism=Nitrosoarchaeum limnia] [strain=SFB1]"	daunorubicin resistance ABC transporter ATPase subunit	daunorubicin resistance ABC transporter ATPase subunit	no	4822	5838
Nlim_0020	"Nlim_contig13 [organism=Nitrosoarchaeum limnia] [strain=SFB1]"	ABC-2 type transporter	ABC-2 type transporter	no	5835	6620
Nlim_0021	"Nlim_contig13 [organism=Nitrosoarchaeum limnia] [strain=SFB1]"	major intrinsic protein	major intrinsic protein	no	6671	7336
Nlim_0022	"Nlim_contig13 [organism=Nitrosoarchaeum limnia] [strain=SFB1]"	glutamate-1-semialdehyde-2,1-aminomutase	glutamate-1-semialdehyde-2,1-aminomutase	no	7386	8663
Nlim_0023	"Nlim_contig13 [organism=Nitrosoarchaeum limnia] [strain=SFB1]"	porphobilinogen deaminase	porphobilinogen deaminase	no	8669	9595
Nlim_0024	"Nlim_contig13 [organism=Nitrosoarchaeum limnia] [strain=SFB1]"	uroporphyrin-III C-methyltransferase	uroporphyrin-III C-methyltransferase	no	9592	10341
Nlim_0025	"Nlim_contig13 [organism=Nitrosoarchaeum limnia] [strain=SFB1]"	uroporphyrinogen III synthase HEM4	uroporphyrinogen III synthase HEM4	no	10334	11134
Nlim_0026	"Nlim_contig13 [organism=Nitrosoarchaeum limnia] [strain=SFB1]"	PKD domain protein	PKD domain protein	no	11354	13426
Nlim_0027	"Nlim_contig13 [organism=Nitrosoarchaeum limnia] [strain=SFB1]"	hypothetical protein	hypothetical protein	no	13777	13544
Nlim_0028	"Nlim_contig13 [organism=Nitrosoarchaeum limnia] [strain=SFB1]"	Permeases of the major facilitator superfamily	Permeases of the major facilitator superfamily	no	13948	15093
Nlim_0029	"Nlim_contig13 [organism=Nitrosoarchaeum limnia] [strain=SFB1]"	hypothetical protein	hypothetical protein	no	15232	15465
Nlim_0030	"Nlim_contig13 [organism=Nitrosoarchaeum limnia] [strain=SFB1]"	hypothetical protein	hypothetical protein	no	15541	15717
Nlim_0031	"Nlim_contig13 [organism=Nitrosoarchaeum limnia] [strain=SFB1]"	hypothetical protein	hypothetical protein	no	15863	16138
Nlim_0032	"Nlim_contig13 [organism=Nitrosoarchaeum limnia] [strain=SFB1]"	FeS assembly protein SufB	FeS assembly protein SufB	no	16510	17919
Nlim_0033	"Nlim_contig13 [organism=Nitrosoarchaeum limnia] [strain=SFB1]"	FeS assembly protein SufD	FeS assembly protein SufD	no	17946	19343
Nlim_0034	"Nlim_contig13 [organism=Nitrosoarchaeum limnia] [strain=SFB1]"	dioxygenase ferredoxin protein	dioxygenase ferredoxin protein	no	19349	19657
Nlim_0035	"Nlim_contig13 [organism=Nitrosoarchaeum limnia] [strain=SFB1]"	SufS subfamily cysteine desulfurase	SufS subfamily cysteine desulfurase	no	19660	20904
Nlim_0036	"Nlim_contig13 [organism=Nitrosoarchaeum limnia] [strain=SFB1]"	NifU family SUF system FeS assembly protein	NifU family SUF system FeS assembly protein	no	20901	21344
Nlim_0037	"Nlim_contig13 [organism=Nitrosoarchaeum limnia] [strain=SFB1]"	hypothetical protein	hypothetical protein	no	21346	21693
Nlim_0038	"Nlim_contig13 [organism=Nitrosoarchaeum limnia] [strain=SFB1]"	phosphoglycerate kinase	phosphoglycerate kinase	no	22831	21686
Nlim_0039	"Nlim_contig13 [organism=Nitrosoarchaeum limnia] [strain=SFB1]"	phosphoesterase PA-phosphatase related	phosphoesterase PA-phosphatase related	no	23195	23698
Nlim_0040	"Nlim_contig13 [organism=Nitrosoarchaeum limnia] [strain=SFB1]"	hypothetical protein	hypothetical protein	no	23998	23687
Nlim_0041	"Nlim_contig13 [organism=Nitrosoarchaeum limnia] [strain=SFB1]"	hypothetical protein	hypothetical protein	yes	24138	24810
Nlim_0042	"Nlim_contig14 [organism=Nitrosoarchaeum limnia] [strain=SFB1]"	hypothetical protein	hypothetical protein	no	119	724
Nlim_0043	"Nlim_contig14 [organism=Nitrosoarchaeum limnia] [strain=SFB1]"	hypothetical protein	hypothetical protein	no	1120	815
Nlim_0044	"Nlim_contig14 [organism=Nitrosoarchaeum limnia] [strain=SFB1]"	hypothetical protein	hypothetical protein	no	1421	1846
Nlim_0045	"Nlim_contig14 [organism=Nitrosoarchaeum limnia] [strain=SFB1]"	SNARE associated Golgi protein	SNARE associated Golgi protein	no	2586	3203
Nlim_0046	"Nlim_contig14 [organism=Nitrosoarchaeum limnia] [strain=SFB1]"	metal dependent phosphohydrolase	metal dependent phosphohydrolase	no	3205	3834
Nlim_0047	"Nlim_contig14 [organism=Nitrosoarchaeum limnia] [strain=SFB1]"	hypothetical protein	hypothetical protein	no	4013	3831
Nlim_0048	"Nlim_contig14 [organism=Nitrosoarchaeum limnia] [strain=SFB1]"	transcription factor TFIIB cyclin-related	transcription factor TFIIB cyclin-related	no	4872	4006
Nlim_0049	"Nlim_contig14 [organism=Nitrosoarchaeum limnia] [strain=SFB1]"	hypothetical protein	hypothetical protein	no	5661	5224
Nlim_0050	"Nlim_contig14 [organism=Nitrosoarchaeum limnia] [strain=SFB1]"	conserved hypothetical protein	conserved hypothetical protein	no	6077	6439
Nlim_0051	"Nlim_contig14 [organism=Nitrosoarchaeum limnia] [strain=SFB1]"	hypothetical protein	hypothetical protein	no	6436	6891
Nlim_0052	"Nlim_contig14 [organism=Nitrosoarchaeum limnia] [strain=SFB1]"	protoporphyrinogen oxidase	protoporphyrinogen oxidase	no	6952	8295
Nlim_0053	"Nlim_contig14 [organism=Nitrosoarchaeum limnia] [strain=SFB1]"	response regulator receiver protein	response regulator receiver protein	no	9159	8317
Nlim_0054	"Nlim_contig14 [organism=Nitrosoarchaeum limnia] [strain=SFB1]"	NAD-dependent epimerase/dehydratase	NAD-dependent epimerase/dehydratase	no	9427	10806
Nlim_0055	"Nlim_contig14 [organism=Nitrosoarchaeum limnia] [strain=SFB1]"	Deoxyribodipyrimidine photolyase	Deoxyribodipyrimidine photolyase	no	12170	10815
Nlim_0056	"Nlim_contig14 [organism=Nitrosoarchaeum limnia] [strain=SFB1]"	hypothetical protein	hypothetical protein	no	12583	12191
Nlim_0057	"Nlim_contig14 [organism=Nitrosoarchaeum limnia] [strain=SFB1]"	hypothetical protein	hypothetical protein	no	12879	13763
Nlim_0058	"Nlim_contig14 [organism=Nitrosoarchaeum limnia] [strain=SFB1]"	hypothetical protein	hypothetical protein	no	14110	13799
Nlim_0059	"Nlim_contig14 [organism=Nitrosoarchaeum limnia] [strain=SFB1]"	delta-aminolevulinic acid dehydratase	delta-aminolevulinic acid dehydratase	no	15084	14107
Nlim_0060	"Nlim_contig14 [organism=Nitrosoarchaeum limnia] [strain=SFB1]"	glutamyl-tRNA reductase	glutamyl-tRNA reductase	no	16381	15116
Nlim_0061	"Nlim_contig14 [organism=Nitrosoarchaeum limnia] [strain=SFB1]"	siroheme synthase	siroheme synthase	no	16626	16378
Nlim_0062	"Nlim_contig14 [organism=Nitrosoarchaeum limnia] [strain=SFB1]"	AsnC family transcriptional regulator	AsnC family transcriptional regulator	no	17135	18151
Nlim_0063	"Nlim_contig14 [organism=Nitrosoarchaeum limnia] [strain=SFB1]"	hypothetical protein	hypothetical protein	no	18486	18148
Nlim_0064	"Nlim_contig14 [organism=Nitrosoarchaeum limnia] [strain=SFB1]"	aldo/keto reductase	aldo/keto reductase	no	19488	18493
Nlim_0065	"Nlim_contig14 [organism=Nitrosoarchaeum limnia] [strain=SFB1]"	chlorite dismutase	chlorite dismutase	no	20706	20029
Nlim_0066	"Nlim_contig14 [organism=Nitrosoarchaeum limnia] [strain=SFB1]"	NHL repeat-containing protein	NHL repeat-containing protein	no	22547	21045
Nlim_0067	"Nlim_contig14 [organism=Nitrosoarchaeum limnia] [strain=SFB1]"	FeS assembly ATPase SufC	FeS assembly ATPase SufC	no	22976	22698
Nlim_0068	"Nlim_contig14 [organism=Nitrosoarchaeum limnia] [strain=SFB1]"	FeS assembly ATPase SufC	FeS assembly ATPase SufC	no	23467	23099
Nlim_0069	"Nlim_contig14 [organism=Nitrosoarchaeum limnia] [strain=SFB1]"	zinc finger TFIIB-type domain-containing protein	zinc finger TFIIB-type domain-containing protein	no	24524	23568
Nlim_0070	"Nlim_contig14 [organism=Nitrosoarchaeum limnia] [strain=SFB1]"	hypothetical protein	hypothetical protein	no	24766	24521
Nlim_0071	"Nlim_contig14 [organism=Nitrosoarchaeum limnia] [strain=SFB1]"	signal recognition particle, subunit SRP19 (SRP19)	signal recognition particle, subunit SRP19 (SRP19)	no	25161	24862
Nlim_0072	"Nlim_contig14 [organism=Nitrosoarchaeum limnia] [strain=SFB1]"	30S ribosomal protein S8e	30S ribosomal protein S8e	no	25546	25166
Nlim_0073	"Nlim_contig14 [organism=Nitrosoarchaeum limnia] [strain=SFB1]"	chromosome segregation and condensation protein ScpB	chromosome segregation and condensation protein ScpB	no	26189	25611
Nlim_0074	"Nlim_contig14 [organism=Nitrosoarchaeum limnia] [strain=SFB1]"	chromosome segregation and condensation protein ScpA	chromosome segregation and condensation protein ScpA	no	26918	26244
Nlim_0075	"Nlim_contig14 [organism=Nitrosoarchaeum limnia] [strain=SFB1]"	alcohol dehydrogenase	alcohol dehydrogenase	no	27013	28065
Nlim_0076	"Nlim_contig14 [organism=Nitrosoarchaeum limnia] [strain=SFB1]"	hypothetical protein	hypothetical protein	no	28142	28867
Nlim_0077	"Nlim_contig14 [organism=Nitrosoarchaeum limnia] [strain=SFB1]"	hypothetical protein	hypothetical protein	no	29016	29666
Nlim_0078	"Nlim_contig14 [organism=Nitrosoarchaeum limnia] [strain=SFB1]"	hypothetical protein	hypothetical protein	no	31238	29697
Nlim_0079	"Nlim_contig14 [organism=Nitrosoarchaeum limnia] [strain=SFB1]"	Transcriptional regulators	Transcriptional regulators	no	31873	31373
Nlim_0080	"Nlim_contig14 [organism=Nitrosoarchaeum limnia] [strain=SFB1]"	hypothetical protein	hypothetical protein	no	32502	31939
Nlim_0081	"Nlim_contig14 [organism=Nitrosoarchaeum limnia] [strain=SFB1]"	translation initiation factor eIF-1A	translation initiation factor eIF-1A	no	32602	32931
Nlim_0082	"Nlim_contig14 [organism=Nitrosoarchaeum limnia] [strain=SFB1]"	cold-shock DNA-binding domain-containing protein	cold-shock DNA-binding domain-containing protein	no	33027	33218
Nlim_0083	"Nlim_contig14 [organism=Nitrosoarchaeum limnia] [strain=SFB1]"	hypothetical protein	hypothetical protein	no	33630	34154
Nlim_0084	"Nlim_contig14 [organism=Nitrosoarchaeum limnia] [strain=SFB1]"	translation initiation factor eIF-5A	translation initiation factor eIF-5A	no	34189	34599
Nlim_0085	"Nlim_contig14 [organism=Nitrosoarchaeum limnia] [strain=SFB1]"	hypothetical protein	hypothetical protein	no	35357	34629
Nlim_0086	"Nlim_contig14 [organism=Nitrosoarchaeum limnia] [strain=SFB1]"	magnesium and cobalt transport protein CorA	magnesium and cobalt transport protein CorA	no	35588	37234
Nlim_0087	"Nlim_contig14 [organism=Nitrosoarchaeum limnia] [strain=SFB1]"	hypothetical protein	hypothetical protein	no	37539	37276
Nlim_0088	"Nlim_contig14 [organism=Nitrosoarchaeum limnia] [strain=SFB1]"	hypothetical protein	hypothetical protein	no	37796	37608
Nlim_0089	"Nlim_contig14 [organism=Nitrosoarchaeum limnia] [strain=SFB1]"	hypothetical protein	hypothetical protein	no	38247	37873
Nlim_0090	"Nlim_contig14 [organism=Nitrosoarchaeum limnia] [strain=SFB1]"	aminotransferase class I and II	aminotransferase class I and II	no	39683	38325
Nlim_0091	"Nlim_contig14 [organism=Nitrosoarchaeum limnia] [strain=SFB1]"	hypothetical protein	hypothetical protein	no	40493	39759
Nlim_0092	"Nlim_contig14 [organism=Nitrosoarchaeum limnia] [strain=SFB1]"	SAM-dependent methyltransferases	SAM-dependent methyltransferases	no	41566	40745
Nlim_0093	"Nlim_contig14 [organism=Nitrosoarchaeum limnia] [strain=SFB1]"	hypothetical protein	hypothetical protein	no	41716	42420
Nlim_0094	"Nlim_contig14 [organism=Nitrosoarchaeum limnia] [strain=SFB1]"	hypothetical protein	hypothetical protein	no	42923	42417
Nlim_0095	"Nlim_contig14 [organism=Nitrosoarchaeum limnia] [strain=SFB1]"	hypothetical protein	hypothetical protein	no	43007	43624
Nlim_0096	"Nlim_contig14 [organism=Nitrosoarchaeum limnia] [strain=SFB1]"	response regulator receiver protein	response regulator receiver protein	no	44014	43640
Nlim_0097	"Nlim_contig14 [organism=Nitrosoarchaeum limnia] [strain=SFB1]"	hypothetical protein	hypothetical protein	no	44897	44064
Nlim_0098	"Nlim_contig14 [organism=Nitrosoarchaeum limnia] [strain=SFB1]"	DSBA oxidoreductase	DSBA oxidoreductase	no	45829	45137
Nlim_0099	"Nlim_contig14 [organism=Nitrosoarchaeum limnia] [strain=SFB1]"	hypothetical protein	hypothetical protein	no	46239	46640
Nlim_0100	"Nlim_contig14 [organism=Nitrosoarchaeum limnia] [strain=SFB1]"	hypothetical protein	hypothetical protein	no	46705	47145
Nlim_0101	"Nlim_contig14 [organism=Nitrosoarchaeum limnia] [strain=SFB1]"	peptidase S26B, signal peptidase	peptidase S26B, signal peptidase	no	47310	47645
Nlim_0102	"Nlim_contig14 [organism=Nitrosoarchaeum limnia] [strain=SFB1]"	hypothetical protein	hypothetical protein	no	47717	48019
Nlim_0103	"Nlim_contig14 [organism=Nitrosoarchaeum limnia] [strain=SFB1]"	hypothetical protein	hypothetical protein	no	48138	48578
Nlim_0104	"Nlim_contig14 [organism=Nitrosoarchaeum limnia] [strain=SFB1]"	hypothetical protein	hypothetical protein	no	49065	48649
Nlim_0105	"Nlim_contig14 [organism=Nitrosoarchaeum limnia] [strain=SFB1]"	hypothetical protein	hypothetical protein	no	49469	49179
Nlim_0106	"Nlim_contig14 [organism=Nitrosoarchaeum limnia] [strain=SFB1]"	hypothetical protein	hypothetical protein	no	49894	49466
Nlim_0107	"Nlim_contig15 [organism=Nitrosoarchaeum limnia] [strain=SFB1]"	hypothetical protein	hypothetical protein	yes	1734	1
Nlim_0108	"Nlim_contig15 [organism=Nitrosoarchaeum limnia] [strain=SFB1]"	sodium/hydrogen exchanger	sodium/hydrogen exchanger	no	2054	3466
Nlim_0109	"Nlim_contig15 [organism=Nitrosoarchaeum limnia] [strain=SFB1]"	hypothetical protein	hypothetical protein	no	3499	3861
Nlim_0110	"Nlim_contig15 [organism=Nitrosoarchaeum limnia] [strain=SFB1]"	putative ATP binding protein	putative ATP binding protein	no	4363	5070
Nlim_0111	"Nlim_contig15 [organism=Nitrosoarchaeum limnia] [strain=SFB1]"	GTP-binding signal recognition particle	GTP-binding signal recognition particle	no	5063	6388
Nlim_0112	"Nlim_contig15 [organism=Nitrosoarchaeum limnia] [strain=SFB1]"	pseudouridylate synthase-like protein	pseudouridylate synthase-like protein	no	6420	7571
Nlim_0113	"Nlim_contig15 [organism=Nitrosoarchaeum limnia] [strain=SFB1]"	hypothetical protein	hypothetical protein	no	7749	8456
Nlim_0114	"Nlim_contig15 [organism=Nitrosoarchaeum limnia] [strain=SFB1]"	hypothetical protein	hypothetical protein	no	8856	8500
Nlim_0115	"Nlim_contig15 [organism=Nitrosoarchaeum limnia] [strain=SFB1]"	ribosomal protein S27a	ribosomal protein S27a	no	9166	8975
Nlim_0116	"Nlim_contig15 [organism=Nitrosoarchaeum limnia] [strain=SFB1]"	hypothetical protein	hypothetical protein	no	9513	9166
Nlim_0117	"Nlim_contig15 [organism=Nitrosoarchaeum limnia] [strain=SFB1]"	hypothetical protein	hypothetical protein	no	9597	10157
Nlim_0118	"Nlim_contig15 [organism=Nitrosoarchaeum limnia] [strain=SFB1]"	phosphoglycerate mutase	phosphoglycerate mutase	no	11475	10141
Nlim_0119	"Nlim_contig15 [organism=Nitrosoarchaeum limnia] [strain=SFB1]"	galactose-1-phosphate uridylyltransferase	galactose-1-phosphate uridylyltransferase	no	11665	12672
Nlim_0120	"Nlim_contig15 [organism=Nitrosoarchaeum limnia] [strain=SFB1]"	hypothetical protein	hypothetical protein	no	12706	13146
Nlim_0121	"Nlim_contig15 [organism=Nitrosoarchaeum limnia] [strain=SFB1]"	GCN5-related N-acetyltransferase	GCN5-related N-acetyltransferase	yes	13581	13143
Nlim_0123	"Nlim_contig15 [organism=Nitrosoarchaeum limnia] [strain=SFB1]"	nucleotidyl transferase	nucleotidyl transferase	no	14220	13591
Nlim_0124	"Nlim_contig15 [organism=Nitrosoarchaeum limnia] [strain=SFB1]"	phosphomethylpyrimidine kinase	phosphomethylpyrimidine kinase	no	15651	14338
Nlim_0125	"Nlim_contig15 [organism=Nitrosoarchaeum limnia] [strain=SFB1]"	thiamine biosynthesis protein ThiC	thiamine biosynthesis protein ThiC	no	16113	17435
Nlim_0126	"Nlim_contig15 [organism=Nitrosoarchaeum limnia] [strain=SFB1]"	NUDIX hydrolase	NUDIX hydrolase	no	17825	17421
Nlim_0127	"Nlim_contig15 [organism=Nitrosoarchaeum limnia] [strain=SFB1]"	prephenate dehydrogenase	prephenate dehydrogenase	no	18685	17831
Nlim_0128	"Nlim_contig15 [organism=Nitrosoarchaeum limnia] [strain=SFB1]"	aminotransferase class I and II	aminotransferase class I and II	no	18885	18682
Nlim_0129	"Nlim_contig16 [organism=Nitrosoarchaeum limnia] [strain=SFB1]"	chorismate synthase	chorismate synthase	no	1184	90
Nlim_0130	"Nlim_contig16 [organism=Nitrosoarchaeum limnia] [strain=SFB1]"	histidine kinase	histidine kinase	no	1412	2407
Nlim_0131	"Nlim_contig16 [organism=Nitrosoarchaeum limnia] [strain=SFB1]"	3-phosphoshikimate 1-carboxyvinyltransferase	3-phosphoshikimate 1-carboxyvinyltransferase	no	3998	2733
Nlim_0132	"Nlim_contig16 [organism=Nitrosoarchaeum limnia] [strain=SFB1]"	shikimate kinase	shikimate kinase	no	4842	3988
Nlim_0133	"Nlim_contig16 [organism=Nitrosoarchaeum limnia] [strain=SFB1]"	shikimate 5-dehydrogenase	shikimate 5-dehydrogenase	no	5663	4842
Nlim_0134	"Nlim_contig16 [organism=Nitrosoarchaeum limnia] [strain=SFB1]"	3-dehydroquinate dehydratase, type I	3-dehydroquinate dehydratase, type I	no	6444	5770
Nlim_0135	"Nlim_contig16 [organism=Nitrosoarchaeum limnia] [strain=SFB1]"	3-dehydroquinate synthase	3-dehydroquinate synthase	no	7511	6450
Nlim_0136	"Nlim_contig16 [organism=Nitrosoarchaeum limnia] [strain=SFB1]"	phospho-2-dehydro-3-deoxyheptonate aldolase	phospho-2-dehydro-3-deoxyheptonate aldolase	no	8262	7504
Nlim_0137	"Nlim_contig16 [organism=Nitrosoarchaeum limnia] [strain=SFB1]"	radical SAM domain-containing protein	radical SAM domain-containing protein	no	8572	9564
Nlim_0138	"Nlim_contig16 [organism=Nitrosoarchaeum limnia] [strain=SFB1]"	UbiD family decarboxylase	UbiD family decarboxylase	no	11001	9559
Nlim_0139	"Nlim_contig16 [organism=Nitrosoarchaeum limnia] [strain=SFB1]"	hypothetical protein	hypothetical protein	no	11593	11216
Nlim_0140	"Nlim_contig16 [organism=Nitrosoarchaeum limnia] [strain=SFB1]"	trans-sialidase	trans-sialidase	no	11692	12648
Nlim_0141	"Nlim_contig16 [organism=Nitrosoarchaeum limnia] [strain=SFB1]"	alkyl hydroperoxide reductase/ Thiol specific antioxidant/ Mal allergen	alkyl hydroperoxide reductase/ Thiol specific antioxidant/ Mal allergen	no	13156	12677
Nlim_0142	"Nlim_contig16 [organism=Nitrosoarchaeum limnia] [strain=SFB1]"	major intrinsic protein	major intrinsic protein	no	13241	13945
Nlim_0143	"Nlim_contig16 [organism=Nitrosoarchaeum limnia] [strain=SFB1]"	hypothetical protein	hypothetical protein	no	14171	13962
Nlim_0144	"Nlim_contig16 [organism=Nitrosoarchaeum limnia] [strain=SFB1]"	Dienelactone hydrolase and related enzymes	Dienelactone hydrolase and related enzymes	no	14436	15395
Nlim_0145	"Nlim_contig16 [organism=Nitrosoarchaeum limnia] [strain=SFB1]"	hypothetical protein	hypothetical protein	no	15829	15404
Nlim_0146	"Nlim_contig16 [organism=Nitrosoarchaeum limnia] [strain=SFB1]"	DNA-3-methyladenine glycosylase I	DNA-3-methyladenine glycosylase I	no	15883	16446
Nlim_0147	"Nlim_contig16 [organism=Nitrosoarchaeum limnia] [strain=SFB1]"	Ferritin Dps family protein	Ferritin Dps family protein	no	16476	16976
Nlim_0148	"Nlim_contig16 [organism=Nitrosoarchaeum limnia] [strain=SFB1]"	hypothetical protein	hypothetical protein	no	17033	17341
Nlim_0149	"Nlim_contig16 [organism=Nitrosoarchaeum limnia] [strain=SFB1]"	hypothetical protein	hypothetical protein	no	17397	17729
Nlim_0150	"Nlim_contig16 [organism=Nitrosoarchaeum limnia] [strain=SFB1]"	hypothetical protein	hypothetical protein	no	18109	18408
Nlim_0151	"Nlim_contig16 [organism=Nitrosoarchaeum limnia] [strain=SFB1]"	hypothetical protein	hypothetical protein	no	18443	18616
Nlim_0152	"Nlim_contig16 [organism=Nitrosoarchaeum limnia] [strain=SFB1]"	hypothetical protein	hypothetical protein	no	19642	18860
Nlim_0153	"Nlim_contig16 [organism=Nitrosoarchaeum limnia] [strain=SFB1]"	hypothetical protein	hypothetical protein	no	19876	19679
Nlim_0154	"Nlim_contig16 [organism=Nitrosoarchaeum limnia] [strain=SFB1]"	lysyl-tRNA synthetase	lysyl-tRNA synthetase	no	21465	19879
Nlim_0155	"Nlim_contig16 [organism=Nitrosoarchaeum limnia] [strain=SFB1]"	ELP3 family histone acetyltransferase	ELP3 family histone acetyltransferase	no	23061	21475
Nlim_0156	"Nlim_contig16 [organism=Nitrosoarchaeum limnia] [strain=SFB1]"	sodium/hydrogen exchanger	sodium/hydrogen exchanger	no	24402	23158
Nlim_0157	"Nlim_contig16 [organism=Nitrosoarchaeum limnia] [strain=SFB1]"	phosphoribosylformylglycinamidine cyclo-ligase	phosphoribosylformylglycinamidine cyclo-ligase	no	25499	24477
Nlim_0158	"Nlim_contig16 [organism=Nitrosoarchaeum limnia] [strain=SFB1]"	hypothetical protein	hypothetical protein	no	26132	25545
Nlim_0159	"Nlim_contig17 [organism=Nitrosoarchaeum limnia] [strain=SFB1]"	radical SAM domain-containing protein	radical SAM domain-containing protein	no	320	1192
Nlim_0160	"Nlim_contig17 [organism=Nitrosoarchaeum limnia] [strain=SFB1]"	hypothetical protein	hypothetical protein	no	1403	1750
Nlim_0161	"Nlim_contig17 [organism=Nitrosoarchaeum limnia] [strain=SFB1]"	radical SAM domain-containing protein	radical SAM domain-containing protein	no	2995	1838
Nlim_0162	"Nlim_contig17 [organism=Nitrosoarchaeum limnia] [strain=SFB1]"	2-alkenal reductase	2-alkenal reductase	no	4188	3049
Nlim_0163	"Nlim_contig17 [organism=Nitrosoarchaeum limnia] [strain=SFB1]"	glycosyl transferase family protein	glycosyl transferase family protein	no	5431	4226
Nlim_0164	"Nlim_contig17 [organism=Nitrosoarchaeum limnia] [strain=SFB1]"	cyclase/dehydrase	cyclase/dehydrase	no	5853	5437
Nlim_0165	"Nlim_contig17 [organism=Nitrosoarchaeum limnia] [strain=SFB1]"	hypothetical protein	hypothetical protein	no	6001	6216
Nlim_0166	"Nlim_contig17 [organism=Nitrosoarchaeum limnia] [strain=SFB1]"	tRNA-binding domain-containing protein	tRNA-binding domain-containing protein	no	6258	6584
Nlim_0167	"Nlim_contig17 [organism=Nitrosoarchaeum limnia] [strain=SFB1]"	2-alkenal reductase	2-alkenal reductase	no	7169	6609
Nlim_0168	"Nlim_contig17 [organism=Nitrosoarchaeum limnia] [strain=SFB1]"	hypothetical protein	hypothetical protein	no	7387	8442
Nlim_0169	"Nlim_contig17 [organism=Nitrosoarchaeum limnia] [strain=SFB1]"	methionine aminopeptidase	methionine aminopeptidase	no	9573	8608
Nlim_0170	"Nlim_contig17 [organism=Nitrosoarchaeum limnia] [strain=SFB1]"	hypothetical protein	hypothetical protein	no	10753	9638
Nlim_0171	"Nlim_contig17 [organism=Nitrosoarchaeum limnia] [strain=SFB1]"	Response regulators consisting of a CheY-like receiver domain and a winged-helix DNA-binding domain	Response regulators consisting of a CheY-like receiver domain and a winged-helix DNA-binding domain	no	11970	10753
Nlim_0172	"Nlim_contig17 [organism=Nitrosoarchaeum limnia] [strain=SFB1]"	histidine kinase	histidine kinase	no	12124	13665
Nlim_0173	"Nlim_contig18 [organism=Nitrosoarchaeum limnia] [strain=SFB1]"	Subtilisin-like serine proteases	Subtilisin-like serine proteases	no	229	2211
Nlim_0174	"Nlim_contig18 [organism=Nitrosoarchaeum limnia] [strain=SFB1]"	hypothetical protein	hypothetical protein	no	2354	3271
Nlim_0175	"Nlim_contig18 [organism=Nitrosoarchaeum limnia] [strain=SFB1]"	hypothetical protein	hypothetical protein	no	3624	3824
Nlim_0176	"Nlim_contig18 [organism=Nitrosoarchaeum limnia] [strain=SFB1]"	hypothetical protein	hypothetical protein	no	4596	7874
Nlim_0177	"Nlim_contig18 [organism=Nitrosoarchaeum limnia] [strain=SFB1]"	hypothetical protein	hypothetical protein	no	7908	8405
Nlim_0178	"Nlim_contig18 [organism=Nitrosoarchaeum limnia] [strain=SFB1]"	solute binding protein-like protein	solute binding protein-like protein	no	10860	8395
Nlim_0179	"Nlim_contig18 [organism=Nitrosoarchaeum limnia] [strain=SFB1]"	hypothetical protein	hypothetical protein	no	11626	11856
Nlim_0180	"Nlim_contig18 [organism=Nitrosoarchaeum limnia] [strain=SFB1]"	hypothetical protein	hypothetical protein	no	12018	12635
Nlim_0181	"Nlim_contig18 [organism=Nitrosoarchaeum limnia] [strain=SFB1]"	membrane protein-like protein	membrane protein-like protein	no	14597	12861
Nlim_0182	"Nlim_contig18 [organism=Nitrosoarchaeum limnia] [strain=SFB1]"	hypothetical protein	hypothetical protein	no	14801	14604
Nlim_0183	"Nlim_contig18 [organism=Nitrosoarchaeum limnia] [strain=SFB1]"	hypothetical protein	hypothetical protein	no	15335	14991
Nlim_0184	"Nlim_contig18 [organism=Nitrosoarchaeum limnia] [strain=SFB1]"	translation initiation factor SUI1	translation initiation factor SUI1	no	15437	15745
Nlim_0185	"Nlim_contig18 [organism=Nitrosoarchaeum limnia] [strain=SFB1]"	abortive infection protein	abortive infection protein	no	15825	16745
Nlim_0186	"Nlim_contig18 [organism=Nitrosoarchaeum limnia] [strain=SFB1]"	transcription factor TFIIB cyclin-related	transcription factor TFIIB cyclin-related	yes	17690	16782
Nlim_0187	"Nlim_contig18 [organism=Nitrosoarchaeum limnia] [strain=SFB1]"	hypothetical protein	hypothetical protein	no	18352	17810
Nlim_0188	"Nlim_contig18 [organism=Nitrosoarchaeum limnia] [strain=SFB1]"	LPPG:FO 2-phospho-L-lactate transferase	LPPG:FO 2-phospho-L-lactate transferase	no	19370	18450
Nlim_0189	"Nlim_contig18 [organism=Nitrosoarchaeum limnia] [strain=SFB1]"	hypothetical protein	hypothetical protein	no	19487	20845
Nlim_0190	"Nlim_contig18 [organism=Nitrosoarchaeum limnia] [strain=SFB1]"	hypothetical protein	hypothetical protein	no	20965	21150
Nlim_0191	"Nlim_contig18 [organism=Nitrosoarchaeum limnia] [strain=SFB1]"	methyltransferase type 11	methyltransferase type 11	no	21807	21166
Nlim_0192	"Nlim_contig18 [organism=Nitrosoarchaeum limnia] [strain=SFB1]"	hypothetical protein	hypothetical protein	no	22195	25176
Nlim_0193	"Nlim_contig18 [organism=Nitrosoarchaeum limnia] [strain=SFB1]"	geranylgeranyl reductase	geranylgeranyl reductase	no	26394	25177
Nlim_0194	"Nlim_contig18 [organism=Nitrosoarchaeum limnia] [strain=SFB1]"	hypothetical protein	hypothetical protein	no	26666	26457
Nlim_0195	"Nlim_contig18 [organism=Nitrosoarchaeum limnia] [strain=SFB1]"	hypothetical protein	hypothetical protein	no	26884	27465
Nlim_0196	"Nlim_contig18 [organism=Nitrosoarchaeum limnia] [strain=SFB1]"	short-chain dehydrogenase/reductase SDR	short-chain dehydrogenase/reductase SDR	no	28215	27454
Nlim_0197	"Nlim_contig18 [organism=Nitrosoarchaeum limnia] [strain=SFB1]"	2-hydroxy-3-oxopropionate reductase	2-hydroxy-3-oxopropionate reductase	no	28513	28259
Nlim_0198	"Nlim_contig18 [organism=Nitrosoarchaeum limnia] [strain=SFB1]"	2-hydroxy-3-oxopropionate reductase	2-hydroxy-3-oxopropionate reductase	no	29156	28521
Nlim_0199	"Nlim_contig18 [organism=Nitrosoarchaeum limnia] [strain=SFB1]"	hypothetical protein	hypothetical protein	no	29567	29181
Nlim_0200	"Nlim_contig18 [organism=Nitrosoarchaeum limnia] [strain=SFB1]"	zinc finger C2H2-type domain-containing protein	zinc finger C2H2-type domain-containing protein	no	29650	30015
Nlim_0201	"Nlim_contig18 [organism=Nitrosoarchaeum limnia] [strain=SFB1]"	hypothetical protein	hypothetical protein	no	30505	30981
Nlim_0202	"Nlim_contig18 [organism=Nitrosoarchaeum limnia] [strain=SFB1]"	periplasmic binding protein	periplasmic binding protein	no	32517	31564
Nlim_0203	"Nlim_contig18 [organism=Nitrosoarchaeum limnia] [strain=SFB1]"	hypothetical protein	hypothetical protein	no	32749	33744
Nlim_0204	"Nlim_contig18 [organism=Nitrosoarchaeum limnia] [strain=SFB1]"	hypothetical protein	hypothetical protein	no	34027	34974
Nlim_0205	"Nlim_contig18 [organism=Nitrosoarchaeum limnia] [strain=SFB1]"	DNA-directed DNA polymerase	DNA-directed DNA polymerase	no	36055	34961
Nlim_0206	"Nlim_contig18 [organism=Nitrosoarchaeum limnia] [strain=SFB1]"	hypothetical protein	hypothetical protein	no	36128	36376
Nlim_0207	"Nlim_contig18 [organism=Nitrosoarchaeum limnia] [strain=SFB1]"	archaeal DNA-binding protein	archaeal DNA-binding protein	no	36418	36918
Nlim_0208	"Nlim_contig18 [organism=Nitrosoarchaeum limnia] [strain=SFB1]"	hypothetical protein	hypothetical protein	no	36899	37141
Nlim_0209	"Nlim_contig18 [organism=Nitrosoarchaeum limnia] [strain=SFB1]"	lysine exporter protein LysE/YggA	lysine exporter protein LysE/YggA	no	37755	37138
Nlim_0210	"Nlim_contig18 [organism=Nitrosoarchaeum limnia] [strain=SFB1]"	hypothetical protein	hypothetical protein	no	38449	37814
Nlim_0211	"Nlim_contig18 [organism=Nitrosoarchaeum limnia] [strain=SFB1]"	putative deoxyhypusine synthase	putative deoxyhypusine synthase	no	39512	38565
Nlim_0212	"Nlim_contig18 [organism=Nitrosoarchaeum limnia] [strain=SFB1]"	myo-inositol-1-phosphate synthase	myo-inositol-1-phosphate synthase	no	39616	40710
Nlim_0213	"Nlim_contig18 [organism=Nitrosoarchaeum limnia] [strain=SFB1]"	SMC domain-containing protein	SMC domain-containing protein	no	41057	44515
Nlim_0214	"Nlim_contig18 [organism=Nitrosoarchaeum limnia] [strain=SFB1]"	oligopeptide/dipeptide ABC transporter, ATPase subunit	oligopeptide/dipeptide ABC transporter, ATPase subunit	no	45507	44512
Nlim_0215	"Nlim_contig18 [organism=Nitrosoarchaeum limnia] [strain=SFB1]"	hypothetical protein	hypothetical protein	no	45696	46607
Nlim_0216	"Nlim_contig18 [organism=Nitrosoarchaeum limnia] [strain=SFB1]"	hypothetical protein	hypothetical protein	no	47910	46600
Nlim_0217	"Nlim_contig18 [organism=Nitrosoarchaeum limnia] [strain=SFB1]"	prolyl-tRNA synthetase	prolyl-tRNA synthetase	no	49354	47912
Nlim_0218	"Nlim_contig18 [organism=Nitrosoarchaeum limnia] [strain=SFB1]"	hypothetical protein	hypothetical protein	no	49708	49421
Nlim_0219	"Nlim_contig18 [organism=Nitrosoarchaeum limnia] [strain=SFB1]"	hypothetical protein	hypothetical protein	no	50012	49815
Nlim_0220	"Nlim_contig18 [organism=Nitrosoarchaeum limnia] [strain=SFB1]"	phosphoserine phosphatase SerB	phosphoserine phosphatase SerB	no	50177	50827
Nlim_0221	"Nlim_contig18 [organism=Nitrosoarchaeum limnia] [strain=SFB1]"	F420-dependent oxidoreductase, putative	F420-dependent oxidoreductase, putative	no	50862	51587
Nlim_0222	"Nlim_contig18 [organism=Nitrosoarchaeum limnia] [strain=SFB1]"	phosphotransferase domain-containing protein	phosphotransferase domain-containing protein	no	51762	52556
Nlim_0223	"Nlim_contig18 [organism=Nitrosoarchaeum limnia] [strain=SFB1]"	2-alkenal reductase	2-alkenal reductase	no	52691	53929
Nlim_0224	"Nlim_contig18 [organism=Nitrosoarchaeum limnia] [strain=SFB1]"	SirA family protein	SirA family protein	no	54065	54301
Nlim_0225	"Nlim_contig18 [organism=Nitrosoarchaeum limnia] [strain=SFB1]"	pyridoxal-5'-phosphate-dependent protein beta subunit	pyridoxal-5'-phosphate-dependent protein beta subunit	no	54309	55301
Nlim_0226	"Nlim_contig18 [organism=Nitrosoarchaeum limnia] [strain=SFB1]"	hypothetical protein	hypothetical protein	no	55806	55303
Nlim_0227	"Nlim_contig18 [organism=Nitrosoarchaeum limnia] [strain=SFB1]"	hypothetical protein	hypothetical protein	no	56047	55838
Nlim_0228	"Nlim_contig18 [organism=Nitrosoarchaeum limnia] [strain=SFB1]"	response regulator receiver protein	response regulator receiver protein	no	56460	56095
Nlim_0229	"Nlim_contig18 [organism=Nitrosoarchaeum limnia] [strain=SFB1]"	hypothetical protein	hypothetical protein	no	56724	56539
Nlim_0230	"Nlim_contig18 [organism=Nitrosoarchaeum limnia] [strain=SFB1]"	thioredoxin reductase	thioredoxin reductase	no	57796	56798
Nlim_0231	"Nlim_contig18 [organism=Nitrosoarchaeum limnia] [strain=SFB1]"	hypothetical protein	hypothetical protein	no	58193	57840
Nlim_0232	"Nlim_contig18 [organism=Nitrosoarchaeum limnia] [strain=SFB1]"	restriction endonuclease	restriction endonuclease	no	58319	59143
Nlim_0233	"Nlim_contig18 [organism=Nitrosoarchaeum limnia] [strain=SFB1]"	hypothetical protein	hypothetical protein	no	60163	59417
Nlim_0234	"Nlim_contig18 [organism=Nitrosoarchaeum limnia] [strain=SFB1]"	ribulose-1,5-biphosphate synthetase	ribulose-1,5-biphosphate synthetase	no	61026	60208
Nlim_0235	"Nlim_contig18 [organism=Nitrosoarchaeum limnia] [strain=SFB1]"	hypothetical protein	hypothetical protein	no	61607	61107
Nlim_0236	"Nlim_contig18 [organism=Nitrosoarchaeum limnia] [strain=SFB1]"	sulfite reductase (ferredoxin)	sulfite reductase (ferredoxin)	no	61852	63660
Nlim_0237	"Nlim_contig18 [organism=Nitrosoarchaeum limnia] [strain=SFB1]"	rhodanese domain-containing protein	rhodanese domain-containing protein	no	63657	64460
Nlim_0238	"Nlim_contig18 [organism=Nitrosoarchaeum limnia] [strain=SFB1]"	TPR repeat-containing protein	TPR repeat-containing protein	no	65581	64463
Nlim_0239	"Nlim_contig18 [organism=Nitrosoarchaeum limnia] [strain=SFB1]"	triple helix repeat-containing collagen	triple helix repeat-containing collagen	yes	65741	66406
Nlim_0240	"Nlim_contig19 [organism=Nitrosoarchaeum limnia] [strain=SFB1]"	hypothetical protein	hypothetical protein	no	549	833
Nlim_0241	"Nlim_contig19 [organism=Nitrosoarchaeum limnia] [strain=SFB1]"	hypothetical protein	hypothetical protein	no	1440	1213
Nlim_0242	"Nlim_contig19 [organism=Nitrosoarchaeum limnia] [strain=SFB1]"	small GTP-binding protein	small GTP-binding protein	no	2856	1747
Nlim_0243	"Nlim_contig19 [organism=Nitrosoarchaeum limnia] [strain=SFB1]"	hypothetical protein	hypothetical protein	no	3086	2859
Nlim_0244	"Nlim_contig19 [organism=Nitrosoarchaeum limnia] [strain=SFB1]"	hypothetical protein	hypothetical protein	no	3694	3524
Nlim_0245	"Nlim_contig19 [organism=Nitrosoarchaeum limnia] [strain=SFB1]"	hypothetical protein	hypothetical protein	no	3766	4062
Nlim_0246	"Nlim_contig19 [organism=Nitrosoarchaeum limnia] [strain=SFB1]"	band 7 protein	band 7 protein	no	4928	4068
Nlim_0247	"Nlim_contig20 [organism=Nitrosoarchaeum limnia] [strain=SFB1]"	hypothetical protein	hypothetical protein	yes	236	1
Nlim_0248	"Nlim_contig20 [organism=Nitrosoarchaeum limnia] [strain=SFB1]"	arginyl-tRNA synthetase	arginyl-tRNA synthetase	no	136	1686
Nlim_0249	"Nlim_contig20 [organism=Nitrosoarchaeum limnia] [strain=SFB1]"	tRNA methyltransferase complex GCD14 subunit	tRNA methyltransferase complex GCD14 subunit	no	2431	3282
Nlim_0250	"Nlim_contig20 [organism=Nitrosoarchaeum limnia] [strain=SFB1]"	carbohydrate kinase, YjeF related protein	carbohydrate kinase, YjeF related protein	no	3339	4202
Nlim_0251	"Nlim_contig20 [organism=Nitrosoarchaeum limnia] [strain=SFB1]"	peptidase M20	peptidase M20	no	4208	5557
Nlim_0252	"Nlim_contig20 [organism=Nitrosoarchaeum limnia] [strain=SFB1]"	DoxX family protein	DoxX family protein	no	5970	5554
Nlim_0253	"Nlim_contig20 [organism=Nitrosoarchaeum limnia] [strain=SFB1]"	proteasome endopeptidase complex	proteasome endopeptidase complex	no	6073	6660
Nlim_0254	"Nlim_contig20 [organism=Nitrosoarchaeum limnia] [strain=SFB1]"	PUA domain-containing protein	PUA domain-containing protein	no	7117	6710
Nlim_0255	"Nlim_contig20 [organism=Nitrosoarchaeum limnia] [strain=SFB1]"	homoserine dehydrogenase	homoserine dehydrogenase	no	8193	7183
Nlim_0256	"Nlim_contig20 [organism=Nitrosoarchaeum limnia] [strain=SFB1]"	methionine-R-sulfoxide reductase	methionine-R-sulfoxide reductase	no	8732	8331
Nlim_0257	"Nlim_contig20 [organism=Nitrosoarchaeum limnia] [strain=SFB1]"	thymidylate synthase complementing protein ThyX	thymidylate synthase complementing protein ThyX	no	10406	8769
Nlim_0258	"Nlim_contig20 [organism=Nitrosoarchaeum limnia] [strain=SFB1]"	hypothetical protein	hypothetical protein	no	10702	10418
Nlim_0259	"Nlim_contig20 [organism=Nitrosoarchaeum limnia] [strain=SFB1]"	Membrane protein TerC, possibly involved in tellurium resistance	Membrane protein TerC, possibly involved in tellurium resistance	no	11492	12466
Nlim_0260	"Nlim_contig20 [organism=Nitrosoarchaeum limnia] [strain=SFB1]"	hypothetical protein	hypothetical protein	no	13014	12472
Nlim_0261	"Nlim_contig20 [organism=Nitrosoarchaeum limnia] [strain=SFB1]"	hypothetical protein	hypothetical protein	no	13533	13225
Nlim_0262	"Nlim_contig20 [organism=Nitrosoarchaeum limnia] [strain=SFB1]"	hypothetical protein	hypothetical protein	no	13720	14553
Nlim_0263	"Nlim_contig20 [organism=Nitrosoarchaeum limnia] [strain=SFB1]"	acetate--CoA ligase	acetate--CoA ligase	no	14611	16530
Nlim_0264	"Nlim_contig20 [organism=Nitrosoarchaeum limnia] [strain=SFB1]"	putative PAS/PAC sensor protein	putative PAS/PAC sensor protein	no	17060	16527
Nlim_0265	"Nlim_contig20 [organism=Nitrosoarchaeum limnia] [strain=SFB1]"	transcriptional regulator protein-like protein	transcriptional regulator protein-like protein	no	17947	17147
Nlim_0266	"Nlim_contig20 [organism=Nitrosoarchaeum limnia] [strain=SFB1]"	hypothetical protein	hypothetical protein	no	18173	18003
Nlim_0267	"Nlim_contig20 [organism=Nitrosoarchaeum limnia] [strain=SFB1]"	hypothetical protein	hypothetical protein	no	18105	18332
Nlim_0268	"Nlim_contig20 [organism=Nitrosoarchaeum limnia] [strain=SFB1]"	hypothetical protein	hypothetical protein	no	18753	18445
Nlim_0269	"Nlim_contig20 [organism=Nitrosoarchaeum limnia] [strain=SFB1]"	flap endonuclease-1	flap endonuclease-1	no	19825	18806
Nlim_0270	"Nlim_contig20 [organism=Nitrosoarchaeum limnia] [strain=SFB1]"	hypothetical protein	hypothetical protein	no	19908	20102
Nlim_0271	"Nlim_contig20 [organism=Nitrosoarchaeum limnia] [strain=SFB1]"	hypothetical protein	hypothetical protein	no	20104	20343
Nlim_0272	"Nlim_contig20 [organism=Nitrosoarchaeum limnia] [strain=SFB1]"	hypothetical protein	hypothetical protein	no	21876	22067
Nlim_0273	"Nlim_contig20 [organism=Nitrosoarchaeum limnia] [strain=SFB1]"	hypothetical protein	hypothetical protein	no	22392	22586
Nlim_0274	"Nlim_contig20 [organism=Nitrosoarchaeum limnia] [strain=SFB1]"	hypothetical protein	hypothetical protein	no	23038	22679
Nlim_0275	"Nlim_contig20 [organism=Nitrosoarchaeum limnia] [strain=SFB1]"	hypothetical protein	hypothetical protein	no	23193	23447
Nlim_0276	"Nlim_contig20 [organism=Nitrosoarchaeum limnia] [strain=SFB1]"	hypothetical protein	hypothetical protein	no	23799	25325
Nlim_0277	"Nlim_contig20 [organism=Nitrosoarchaeum limnia] [strain=SFB1]"	adenylate/guanylate cyclase	adenylate/guanylate cyclase	no	26376	25561
Nlim_0278	"Nlim_contig20 [organism=Nitrosoarchaeum limnia] [strain=SFB1]"	hypothetical protein	hypothetical protein	no	27066	26668
Nlim_0279	"Nlim_contig20 [organism=Nitrosoarchaeum limnia] [strain=SFB1]"	hypothetical protein	hypothetical protein	no	27504	27076
Nlim_0280	"Nlim_contig20 [organism=Nitrosoarchaeum limnia] [strain=SFB1]"	hypothetical protein	hypothetical protein	no	28352	28110
Nlim_0281	"Nlim_contig20 [organism=Nitrosoarchaeum limnia] [strain=SFB1]"	hypothetical protein	hypothetical protein	no	28258	28455
Nlim_0282	"Nlim_contig20 [organism=Nitrosoarchaeum limnia] [strain=SFB1]"	hypothetical protein	hypothetical protein	yes	28522	28857
Nlim_0283	"Nlim_contig21 [organism=Nitrosoarchaeum limnia] [strain=SFB1]"	hypothetical protein	hypothetical protein	no	361	681
Nlim_0284	"Nlim_contig21 [organism=Nitrosoarchaeum limnia] [strain=SFB1]"	hypothetical protein	hypothetical protein	no	924	706
Nlim_0285	"Nlim_contig21 [organism=Nitrosoarchaeum limnia] [strain=SFB1]"	hypothetical protein	hypothetical protein	no	1070	1786
Nlim_0286	"Nlim_contig21 [organism=Nitrosoarchaeum limnia] [strain=SFB1]"	hypothetical protein	hypothetical protein	no	2060	1857
Nlim_0287	"Nlim_contig21 [organism=Nitrosoarchaeum limnia] [strain=SFB1]"	DNA-binding ferritin-like protein (oxidative damage protectant)	DNA-binding ferritin-like protein (oxidative damage protectant)	no	2357	2863
Nlim_0288	"Nlim_contig22 [organism=Nitrosoarchaeum limnia] [strain=SFB1]"	Malic enzyme	Malic enzyme	yes	834	1
Nlim_0289	"Nlim_contig22 [organism=Nitrosoarchaeum limnia] [strain=SFB1]"	hypothetical protein	hypothetical protein	no	1452	910
Nlim_0290	"Nlim_contig22 [organism=Nitrosoarchaeum limnia] [strain=SFB1]"	hypothetical protein	hypothetical protein	no	1625	3232
Nlim_0291	"Nlim_contig22 [organism=Nitrosoarchaeum limnia] [strain=SFB1]"	Large-conductance mechanosensitive channel	Large-conductance mechanosensitive channel	no	3894	3442
Nlim_0292	"Nlim_contig22 [organism=Nitrosoarchaeum limnia] [strain=SFB1]"	AsnC/Lrp family regulatory protein	AsnC/Lrp family regulatory protein	no	4281	4496
Nlim_0293	"Nlim_contig22 [organism=Nitrosoarchaeum limnia] [strain=SFB1]"	hypothetical protein	hypothetical protein	no	4517	4693
Nlim_0294	"Nlim_contig22 [organism=Nitrosoarchaeum limnia] [strain=SFB1]"	hypothetical protein	hypothetical protein	no	4904	4728
Nlim_0295	"Nlim_contig22 [organism=Nitrosoarchaeum limnia] [strain=SFB1]"	hypothetical protein	hypothetical protein	no	4837	5130
Nlim_0296	"Nlim_contig22 [organism=Nitrosoarchaeum limnia] [strain=SFB1]"	hypothetical protein	hypothetical protein	no	5676	5356
Nlim_0297	"Nlim_contig22 [organism=Nitrosoarchaeum limnia] [strain=SFB1]"	hypothetical protein	hypothetical protein	no	6200	5739
Nlim_0298	"Nlim_contig22 [organism=Nitrosoarchaeum limnia] [strain=SFB1]"	hypothetical protein	hypothetical protein	no	6274	7548
Nlim_0299	"Nlim_contig22 [organism=Nitrosoarchaeum limnia] [strain=SFB1]"	Mov34/MPN/PAD-1 family protein	Mov34/MPN/PAD-1 family protein	no	7572	7985
Nlim_0300	"Nlim_contig22 [organism=Nitrosoarchaeum limnia] [strain=SFB1]"	hypothetical protein	hypothetical protein	no	8132	8383
Nlim_0301	"Nlim_contig22 [organism=Nitrosoarchaeum limnia] [strain=SFB1]"	hypothetical protein	hypothetical protein	no	8390	8707
Nlim_0302	"Nlim_contig22 [organism=Nitrosoarchaeum limnia] [strain=SFB1]"	binding-protein-dependent transport systems inner membrane component	binding-protein-dependent transport systems inner membrane component	no	10080	8713
Nlim_0303	"Nlim_contig22 [organism=Nitrosoarchaeum limnia] [strain=SFB1]"	binding-protein-dependent transport systems inner membrane component	binding-protein-dependent transport systems inner membrane component	no	11090	10077
Nlim_0304	"Nlim_contig22 [organism=Nitrosoarchaeum limnia] [strain=SFB1]"	hypothetical protein	hypothetical protein	no	11308	11607
Nlim_0305	"Nlim_contig22 [organism=Nitrosoarchaeum limnia] [strain=SFB1]"	hypothetical protein	hypothetical protein	no	11626	11865
Nlim_0306	"Nlim_contig22 [organism=Nitrosoarchaeum limnia] [strain=SFB1]"	hypothetical protein	hypothetical protein	no	13499	12489
Nlim_0307	"Nlim_contig22 [organism=Nitrosoarchaeum limnia] [strain=SFB1]"	hypothetical protein	hypothetical protein	no	13651	14544
Nlim_0308	"Nlim_contig22 [organism=Nitrosoarchaeum limnia] [strain=SFB1]"	hypothetical protein	hypothetical protein	no	14590	15249
Nlim_0309	"Nlim_contig22 [organism=Nitrosoarchaeum limnia] [strain=SFB1]"	SNF2-related protein	SNF2-related protein	no	15573	17297
Nlim_0310	"Nlim_contig22 [organism=Nitrosoarchaeum limnia] [strain=SFB1]"	hypothetical protein	hypothetical protein	no	17897	17289
Nlim_0311	"Nlim_contig22 [organism=Nitrosoarchaeum limnia] [strain=SFB1]"	molecular chaperone (small heat shock protein)	molecular chaperone (small heat shock protein)	no	18004	18477
Nlim_0312	"Nlim_contig22 [organism=Nitrosoarchaeum limnia] [strain=SFB1]"	Predicted redox protein, regulator of disulfide bond formation	Predicted redox protein, regulator of disulfide bond formation	no	18518	19048
Nlim_0313	"Nlim_contig22 [organism=Nitrosoarchaeum limnia] [strain=SFB1]"	superoxide dismutase	superoxide dismutase	no	19178	19423
Nlim_0314	"Nlim_contig22 [organism=Nitrosoarchaeum limnia] [strain=SFB1]"	superoxide dismutase	superoxide dismutase	no	19501	19803
Nlim_0315	"Nlim_contig22 [organism=Nitrosoarchaeum limnia] [strain=SFB1]"	hypothetical protein	hypothetical protein	no	19911	20288
Nlim_0316	"Nlim_contig22 [organism=Nitrosoarchaeum limnia] [strain=SFB1]"	2-alkenal reductase	2-alkenal reductase	no	21503	20940
Nlim_0317	"Nlim_contig22 [organism=Nitrosoarchaeum limnia] [strain=SFB1]"	hypothetical protein	hypothetical protein	no	21907	21611
Nlim_0318	"Nlim_contig22 [organism=Nitrosoarchaeum limnia] [strain=SFB1]"	FAD linked oxidase domain-containing protein	FAD linked oxidase domain-containing protein	no	23616	22264
Nlim_0319	"Nlim_contig22 [organism=Nitrosoarchaeum limnia] [strain=SFB1]"	hypothetical protein	hypothetical protein	no	23667	23909
Nlim_0320	"Nlim_contig22 [organism=Nitrosoarchaeum limnia] [strain=SFB1]"	hypothetical protein	hypothetical protein	no	24639	24217
Nlim_0321	"Nlim_contig22 [organism=Nitrosoarchaeum limnia] [strain=SFB1]"	hypothetical protein	hypothetical protein	no	26115	24793
Nlim_0322	"Nlim_contig22 [organism=Nitrosoarchaeum limnia] [strain=SFB1]"	hypothetical protein	hypothetical protein	no	26288	26659
Nlim_0323	"Nlim_contig22 [organism=Nitrosoarchaeum limnia] [strain=SFB1]"	heat shock protein DnaJ domain-containing protein	heat shock protein DnaJ domain-containing protein	no	27222	26656
Nlim_0324	"Nlim_contig22 [organism=Nitrosoarchaeum limnia] [strain=SFB1]"	AsnC family transcriptional regulator	AsnC family transcriptional regulator	no	27678	27226
Nlim_0325	"Nlim_contig22 [organism=Nitrosoarchaeum limnia] [strain=SFB1]"	TPR repeat-containing protein	TPR repeat-containing protein	no	27805	28032
Nlim_0326	"Nlim_contig22 [organism=Nitrosoarchaeum limnia] [strain=SFB1]"	transcription factor TFIIB cyclin-related	transcription factor TFIIB cyclin-related	no	28142	29059
Nlim_0327	"Nlim_contig22 [organism=Nitrosoarchaeum limnia] [strain=SFB1]"	UspA domain-containing protein	UspA domain-containing protein	no	29182	29619
Nlim_0328	"Nlim_contig22 [organism=Nitrosoarchaeum limnia] [strain=SFB1]"	TPR repeat-containing protein	TPR repeat-containing protein	no	29675	30193
Nlim_0329	"Nlim_contig22 [organism=Nitrosoarchaeum limnia] [strain=SFB1]"	hypothetical protein	hypothetical protein	no	30353	30180
Nlim_0330	"Nlim_contig22 [organism=Nitrosoarchaeum limnia] [strain=SFB1]"	radical SAM domain-containing protein	radical SAM domain-containing protein	no	30420	31529
Nlim_0331	"Nlim_contig22 [organism=Nitrosoarchaeum limnia] [strain=SFB1]"	hypothetical protein	hypothetical protein	no	31905	31627
Nlim_0332	"Nlim_contig22 [organism=Nitrosoarchaeum limnia] [strain=SFB1]"	CBS domain-containing protein	CBS domain-containing protein	no	32253	32059
Nlim_0333	"Nlim_contig22 [organism=Nitrosoarchaeum limnia] [strain=SFB1]"	CBS domain-containing protein	CBS domain-containing protein	no	33872	32328
Nlim_0334	"Nlim_contig22 [organism=Nitrosoarchaeum limnia] [strain=SFB1]"	hypothetical protein	hypothetical protein	no	34776	34501
Nlim_0335	"Nlim_contig22 [organism=Nitrosoarchaeum limnia] [strain=SFB1]"	hypothetical protein	hypothetical protein	no	35230	34943
Nlim_0336	"Nlim_contig22 [organism=Nitrosoarchaeum limnia] [strain=SFB1]"	hypothetical protein	hypothetical protein	no	35713	35306
Nlim_0337	"Nlim_contig22 [organism=Nitrosoarchaeum limnia] [strain=SFB1]"	hypothetical protein	hypothetical protein	no	36107	36478
Nlim_0338	"Nlim_contig22 [organism=Nitrosoarchaeum limnia] [strain=SFB1]"	hypothetical protein	hypothetical protein	no	37104	36871
Nlim_0339	"Nlim_contig22 [organism=Nitrosoarchaeum limnia] [strain=SFB1]"	hypothetical protein	hypothetical protein	no	37568	37347
Nlim_0340	"Nlim_contig22 [organism=Nitrosoarchaeum limnia] [strain=SFB1]"	hypothetical protein	hypothetical protein	no	38483	38190
Nlim_0341	"Nlim_contig22 [organism=Nitrosoarchaeum limnia] [strain=SFB1]"	hypothetical protein	hypothetical protein	no	39281	38511
Nlim_0342	"Nlim_contig22 [organism=Nitrosoarchaeum limnia] [strain=SFB1]"	hypothetical protein	hypothetical protein	no	39392	40000
Nlim_0343	"Nlim_contig22 [organism=Nitrosoarchaeum limnia] [strain=SFB1]"	hypothetical protein	hypothetical protein	no	39909	40322
Nlim_0344	"Nlim_contig22 [organism=Nitrosoarchaeum limnia] [strain=SFB1]"	elongation factor EF-2	elongation factor EF-2	no	40383	42575
Nlim_0345	"Nlim_contig22 [organism=Nitrosoarchaeum limnia] [strain=SFB1]"	hypothetical protein	hypothetical protein	no	43510	42632
Nlim_0346	"Nlim_contig22 [organism=Nitrosoarchaeum limnia] [strain=SFB1]"	hypothetical protein	hypothetical protein	no	45163	43787
Nlim_0347	"Nlim_contig22 [organism=Nitrosoarchaeum limnia] [strain=SFB1]"	hypothetical protein	hypothetical protein	no	45460	46041
Nlim_0348	"Nlim_contig22 [organism=Nitrosoarchaeum limnia] [strain=SFB1]"	hypothetical protein	hypothetical protein	no	46103	46330
Nlim_0349	"Nlim_contig22 [organism=Nitrosoarchaeum limnia] [strain=SFB1]"	hypothetical protein	hypothetical protein	no	46380	46610
Nlim_0350	"Nlim_contig22 [organism=Nitrosoarchaeum limnia] [strain=SFB1]"	hypothetical protein	hypothetical protein	no	47033	46605
Nlim_0351	"Nlim_contig22 [organism=Nitrosoarchaeum limnia] [strain=SFB1]"	hypothetical protein	hypothetical protein	no	47156	47347
Nlim_0352	"Nlim_contig22 [organism=Nitrosoarchaeum limnia] [strain=SFB1]"	hypothetical protein	hypothetical protein	no	47660	47394
Nlim_0353	"Nlim_contig22 [organism=Nitrosoarchaeum limnia] [strain=SFB1]"	hypothetical protein	hypothetical protein	no	47841	48176
Nlim_0354	"Nlim_contig22 [organism=Nitrosoarchaeum limnia] [strain=SFB1]"	hypothetical protein	hypothetical protein	no	48211	48570
Nlim_0355	"Nlim_contig22 [organism=Nitrosoarchaeum limnia] [strain=SFB1]"	hypothetical protein	hypothetical protein	no	48688	48975
Nlim_0356	"Nlim_contig22 [organism=Nitrosoarchaeum limnia] [strain=SFB1]"	hypothetical protein	hypothetical protein	yes	49568	49002
Nlim_0357	"Nlim_contig22 [organism=Nitrosoarchaeum limnia] [strain=SFB1]"	hypothetical protein	hypothetical protein	no	49882	49649
Nlim_0358	"Nlim_contig22 [organism=Nitrosoarchaeum limnia] [strain=SFB1]"	hypothetical protein	hypothetical protein	no	50041	50295
Nlim_0359	"Nlim_contig22 [organism=Nitrosoarchaeum limnia] [strain=SFB1]"	hypothetical protein	hypothetical protein	yes	51097	50285
Nlim_0360	"Nlim_contig22 [organism=Nitrosoarchaeum limnia] [strain=SFB1]"	CBS domain-containing protein	CBS domain-containing protein	no	52974	51160
Nlim_0361	"Nlim_contig22 [organism=Nitrosoarchaeum limnia] [strain=SFB1]"	hypothetical protein	hypothetical protein	no	53107	53532
Nlim_0362	"Nlim_contig22 [organism=Nitrosoarchaeum limnia] [strain=SFB1]"	hypothetical protein	hypothetical protein	no	53579	53791
Nlim_0363	"Nlim_contig22 [organism=Nitrosoarchaeum limnia] [strain=SFB1]"	hypothetical protein	hypothetical protein	no	54066	54458
Nlim_0364	"Nlim_contig22 [organism=Nitrosoarchaeum limnia] [strain=SFB1]"	Guanosine polyphosphate pyrophosphohydrolases/synthetases	Guanosine polyphosphate pyrophosphohydrolases/synthetases	no	55024	54461
Nlim_0365	"Nlim_contig22 [organism=Nitrosoarchaeum limnia] [strain=SFB1]"	hypothetical protein	hypothetical protein	no	55265	55507
Nlim_0366	"Nlim_contig22 [organism=Nitrosoarchaeum limnia] [strain=SFB1]"	hypothetical protein	hypothetical protein	no	55783	55523
Nlim_0367	"Nlim_contig22 [organism=Nitrosoarchaeum limnia] [strain=SFB1]"	hypothetical protein	hypothetical protein	no	56053	56253
Nlim_0368	"Nlim_contig22 [organism=Nitrosoarchaeum limnia] [strain=SFB1]"	5-formaminoimidazole-4-carboxamide-1-(beta)-D-ribofuranosyl 5'-monophosphate synthetase-like protein	5-formaminoimidazole-4-carboxamide-1-(beta)-D-ribofuranosyl 5'-monophosphate synthetase-like protein	no	57362	56271
Nlim_0369	"Nlim_contig22 [organism=Nitrosoarchaeum limnia] [strain=SFB1]"	3-octaprenyl-4-hydroxybenzoate carboxy-lyase	3-octaprenyl-4-hydroxybenzoate carboxy-lyase	no	57664	58221
Nlim_0370	"Nlim_contig22 [organism=Nitrosoarchaeum limnia] [strain=SFB1]"	hypothetical protein	hypothetical protein	no	58415	58657
Nlim_0371	"Nlim_contig22 [organism=Nitrosoarchaeum limnia] [strain=SFB1]"	sec-independent translocation protein mttA/Hcf106	sec-independent translocation protein mttA/Hcf106	no	58860	58654
Nlim_0372	"Nlim_contig22 [organism=Nitrosoarchaeum limnia] [strain=SFB1]"	Sec-independent protein translocase, TatC subunit	Sec-independent protein translocase, TatC subunit	no	59670	58873
Nlim_0373	"Nlim_contig22 [organism=Nitrosoarchaeum limnia] [strain=SFB1]"	hypothetical protein	hypothetical protein	no	60123	59698
Nlim_0374	"Nlim_contig22 [organism=Nitrosoarchaeum limnia] [strain=SFB1]"	hypothetical protein	hypothetical protein	no	60714	60208
Nlim_0375	"Nlim_contig23 [organism=Nitrosoarchaeum limnia] [strain=SFB1]"	phosphoribosylformylglycinamidine synthase I	phosphoribosylformylglycinamidine synthase I	no	282	914
Nlim_0376	"Nlim_contig23 [organism=Nitrosoarchaeum limnia] [strain=SFB1]"	phosphoribosylformylglycinamidine synthase II	phosphoribosylformylglycinamidine synthase II	yes	1046	2504
Nlim_0377	"Nlim_contig24 [organism=Nitrosoarchaeum limnia] [strain=SFB1]"	phosphoribosylformylglycinamidine synthase II	phosphoribosylformylglycinamidine synthase II	no	177	572
Nlim_0378	"Nlim_contig24 [organism=Nitrosoarchaeum limnia] [strain=SFB1]"	glutamine amidotransferase class-II	glutamine amidotransferase class-II	no	565	1998
Nlim_0379	"Nlim_contig24 [organism=Nitrosoarchaeum limnia] [strain=SFB1]"	AsnC family transcriptional regulator	AsnC family transcriptional regulator	no	2000	2245
Nlim_0380	"Nlim_contig24 [organism=Nitrosoarchaeum limnia] [strain=SFB1]"	hypothetical protein	hypothetical protein	no	2287	2565
Nlim_0381	"Nlim_contig24 [organism=Nitrosoarchaeum limnia] [strain=SFB1]"	hypothetical protein	hypothetical protein	no	2767	2988
Nlim_0382	"Nlim_contig24 [organism=Nitrosoarchaeum limnia] [strain=SFB1]"	Uncharacterized low-complexity proteins	Uncharacterized low-complexity proteins	no	3518	3021
Nlim_0383	"Nlim_contig24 [organism=Nitrosoarchaeum limnia] [strain=SFB1]"	hypothetical protein	hypothetical protein	no	3796	3590
Nlim_0384	"Nlim_contig24 [organism=Nitrosoarchaeum limnia] [strain=SFB1]"	hypothetical protein	hypothetical protein	no	3945	4331
Nlim_0385	"Nlim_contig24 [organism=Nitrosoarchaeum limnia] [strain=SFB1]"	phosphoribosylaminoimidazolesuccinocarboxamide synthase	phosphoribosylaminoimidazolesuccinocarboxamide synthase	no	4605	5201
Nlim_0386	"Nlim_contig24 [organism=Nitrosoarchaeum limnia] [strain=SFB1]"	ArsR family transcriptional regulator	ArsR family transcriptional regulator	no	5595	6119
Nlim_0387	"Nlim_contig24 [organism=Nitrosoarchaeum limnia] [strain=SFB1]"	pyridoxamine 5'-phosphate oxidase-related FMN-binding	pyridoxamine 5'-phosphate oxidase-related FMN-binding	no	6178	6585
Nlim_0388	"Nlim_contig25 [organism=Nitrosoarchaeum limnia] [strain=SFB1]"	histone H1 DNA binding protein	histone H1 DNA binding protein	yes	183	1
Nlim_0389	"Nlim_contig25 [organism=Nitrosoarchaeum limnia] [strain=SFB1]"	hypothetical protein	hypothetical protein	no	760	275
Nlim_0390	"Nlim_contig25 [organism=Nitrosoarchaeum limnia] [strain=SFB1]"	hypothetical protein	hypothetical protein	no	1099	1758
Nlim_0391	"Nlim_contig25 [organism=Nitrosoarchaeum limnia] [strain=SFB1]"	hypothetical protein	hypothetical protein	no	2567	2118
Nlim_0392	"Nlim_contig25 [organism=Nitrosoarchaeum limnia] [strain=SFB1]"	hypothetical protein	hypothetical protein	no	2920	2696
Nlim_0393	"Nlim_contig25 [organism=Nitrosoarchaeum limnia] [strain=SFB1]"	hypothetical protein	hypothetical protein	no	3203	2964
Nlim_0394	"Nlim_contig25 [organism=Nitrosoarchaeum limnia] [strain=SFB1]"	hypothetical protein	hypothetical protein	no	3825	3538
Nlim_0395	"Nlim_contig25 [organism=Nitrosoarchaeum limnia] [strain=SFB1]"	ribosomal protein L6	ribosomal protein L6	no	4408	3851
Nlim_0396	"Nlim_contig25 [organism=Nitrosoarchaeum limnia] [strain=SFB1]"	30S ribosomal protein S8P	30S ribosomal protein S8P	no	4790	4398
Nlim_0397	"Nlim_contig25 [organism=Nitrosoarchaeum limnia] [strain=SFB1]"	ribosomal protein S14	ribosomal protein S14	no	4975	4796
Nlim_0398	"Nlim_contig25 [organism=Nitrosoarchaeum limnia] [strain=SFB1]"	50S ribosomal protein L5P	50S ribosomal protein L5P	no	5472	4975
Nlim_0399	"Nlim_contig25 [organism=Nitrosoarchaeum limnia] [strain=SFB1]"	30S ribosomal protein S4e	30S ribosomal protein S4e	no	6217	5501
Nlim_0400	"Nlim_contig25 [organism=Nitrosoarchaeum limnia] [strain=SFB1]"	KOW domain-containing protein	KOW domain-containing protein	no	6663	6217
Nlim_0401	"Nlim_contig25 [organism=Nitrosoarchaeum limnia] [strain=SFB1]"	ribosomal protein L14b/L23e	ribosomal protein L14b/L23e	no	7087	6665
Nlim_0402	"Nlim_contig25 [organism=Nitrosoarchaeum limnia] [strain=SFB1]"	ribosomal protein S17	ribosomal protein S17	no	7410	7087
Nlim_0403	"Nlim_contig25 [organism=Nitrosoarchaeum limnia] [strain=SFB1]"	ribonuclease P, Rpp29	ribonuclease P, Rpp29	no	7673	7407
Nlim_0404	"Nlim_contig25 [organism=Nitrosoarchaeum limnia] [strain=SFB1]"	ribosomal protein L29	ribosomal protein L29	no	7873	7670
Nlim_0405	"Nlim_contig25 [organism=Nitrosoarchaeum limnia] [strain=SFB1]"	ribosomal protein S3	ribosomal protein S3	no	8628	7873
Nlim_0406	"Nlim_contig25 [organism=Nitrosoarchaeum limnia] [strain=SFB1]"	ribosomal protein L22	ribosomal protein L22	no	9088	8630
Nlim_0407	"Nlim_contig25 [organism=Nitrosoarchaeum limnia] [strain=SFB1]"	30S ribosomal protein S19P	30S ribosomal protein S19P	no	9489	9094
Nlim_0408	"Nlim_contig25 [organism=Nitrosoarchaeum limnia] [strain=SFB1]"	ribosomal protein L25/L23	ribosomal protein L25/L23	no	9797	9531
Nlim_0409	"Nlim_contig25 [organism=Nitrosoarchaeum limnia] [strain=SFB1]"	50S ribosomal protein L4P	50S ribosomal protein L4P	no	10120	9794
Nlim_0410	"Nlim_contig25 [organism=Nitrosoarchaeum limnia] [strain=SFB1]"	50S ribosomal protein L4P	50S ribosomal protein L4P	no	10605	10252
Nlim_0411	"Nlim_contig25 [organism=Nitrosoarchaeum limnia] [strain=SFB1]"	50S ribosomal protein L3P	50S ribosomal protein L3P	no	11597	10605
Nlim_0412	"Nlim_contig25 [organism=Nitrosoarchaeum limnia] [strain=SFB1]"	hypothetical protein	hypothetical protein	no	12618	11806
Nlim_0413	"Nlim_contig25 [organism=Nitrosoarchaeum limnia] [strain=SFB1]"	proteasome subunit alpha	proteasome subunit alpha	no	13388	12651
Nlim_0414	"Nlim_contig25 [organism=Nitrosoarchaeum limnia] [strain=SFB1]"	hypothetical protein	hypothetical protein	no	13441	13857
Nlim_0415	"Nlim_contig25 [organism=Nitrosoarchaeum limnia] [strain=SFB1]"	hypothetical protein	hypothetical protein	no	14102	14452
Nlim_0416	"Nlim_contig25 [organism=Nitrosoarchaeum limnia] [strain=SFB1]"	SNF7	SNF7	no	15068	14469
Nlim_0417	"Nlim_contig25 [organism=Nitrosoarchaeum limnia] [strain=SFB1]"	FOG	FOG	no	15636	15938
Nlim_0418	"Nlim_contig25 [organism=Nitrosoarchaeum limnia] [strain=SFB1]"	8-amino-7-oxononanoate synthase	8-amino-7-oxononanoate synthase	no	16996	16052
Nlim_0419	"Nlim_contig25 [organism=Nitrosoarchaeum limnia] [strain=SFB1]"	biotin synthase	biotin synthase	no	18244	17273
Nlim_0420	"Nlim_contig25 [organism=Nitrosoarchaeum limnia] [strain=SFB1]"	aminotransferase class-III	aminotransferase class-III	no	19667	18384
Nlim_0421	"Nlim_contig25 [organism=Nitrosoarchaeum limnia] [strain=SFB1]"	hypothetical protein	hypothetical protein	no	19823	20617
Nlim_0422	"Nlim_contig25 [organism=Nitrosoarchaeum limnia] [strain=SFB1]"	Uncharacterized conserved protein	Uncharacterized conserved protein	no	20733	21269
Nlim_0423	"Nlim_contig25 [organism=Nitrosoarchaeum limnia] [strain=SFB1]"	dethiobiotin synthase	dethiobiotin synthase	no	21491	22093
Nlim_0424	"Nlim_contig25 [organism=Nitrosoarchaeum limnia] [strain=SFB1]"	hypothetical protein	hypothetical protein	no	22642	22097
Nlim_0425	"Nlim_contig25 [organism=Nitrosoarchaeum limnia] [strain=SFB1]"	hydroxymethylglutaryl-CoA synthase	hydroxymethylglutaryl-CoA synthase	no	24041	22647
Nlim_0426	"Nlim_contig25 [organism=Nitrosoarchaeum limnia] [strain=SFB1]"	DSBA oxidoreductase	DSBA oxidoreductase	no	24855	24154
Nlim_0427	"Nlim_contig25 [organism=Nitrosoarchaeum limnia] [strain=SFB1]"	FOG	FOG	no	25065	26021
Nlim_0428	"Nlim_contig25 [organism=Nitrosoarchaeum limnia] [strain=SFB1]"	hypothetical protein	hypothetical protein	no	28596	26056
Nlim_0429	"Nlim_contig25 [organism=Nitrosoarchaeum limnia] [strain=SFB1]"	Glycosyltransferases, probably involved in cell wall biogenesis	Glycosyltransferases, probably involved in cell wall biogenesis	no	30471	28771
Nlim_0430	"Nlim_contig25 [organism=Nitrosoarchaeum limnia] [strain=SFB1]"	glyceraldehyde-3-phosphate dehydrogenase	glyceraldehyde-3-phosphate dehydrogenase	no	30659	31708
Nlim_0431	"Nlim_contig25 [organism=Nitrosoarchaeum limnia] [strain=SFB1]"	hypothetical protein	hypothetical protein	no	32965	31712
Nlim_0432	"Nlim_contig25 [organism=Nitrosoarchaeum limnia] [strain=SFB1]"	threonine synthase	threonine synthase	no	34453	33116
Nlim_0433	"Nlim_contig25 [organism=Nitrosoarchaeum limnia] [strain=SFB1]"	hypothetical protein	hypothetical protein	no	35403	35777
Nlim_0434	"Nlim_contig25 [organism=Nitrosoarchaeum limnia] [strain=SFB1]"	hypothetical protein	hypothetical protein	no	36411	36100
Nlim_0435	"Nlim_contig26 [organism=Nitrosoarchaeum limnia] [strain=SFB1]"	hypothetical protein	hypothetical protein	yes	396	1
Nlim_0436	"Nlim_contig26 [organism=Nitrosoarchaeum limnia] [strain=SFB1]"	resolvase, Holliday junction-type	resolvase, Holliday junction-type	no	995	447
Nlim_0437	"Nlim_contig26 [organism=Nitrosoarchaeum limnia] [strain=SFB1]"	hypothetical protein	hypothetical protein	no	1974	1189
Nlim_0438	"Nlim_contig26 [organism=Nitrosoarchaeum limnia] [strain=SFB1]"	hypothetical protein	hypothetical protein	no	2043	2903
Nlim_0439	"Nlim_contig26 [organism=Nitrosoarchaeum limnia] [strain=SFB1]"	hypothetical protein	hypothetical protein	no	3221	2904
Nlim_0440	"Nlim_contig26 [organism=Nitrosoarchaeum limnia] [strain=SFB1]"	Propanoyl-CoA C-acyltransferase	Propanoyl-CoA C-acyltransferase	no	4327	3218
Nlim_0441	"Nlim_contig26 [organism=Nitrosoarchaeum limnia] [strain=SFB1]"	luciferase family protein	luciferase family protein	no	5295	4327
Nlim_0442	"Nlim_contig26 [organism=Nitrosoarchaeum limnia] [strain=SFB1]"	nucleotidyl transferase	nucleotidyl transferase	no	6310	5645
Nlim_0443	"Nlim_contig26 [organism=Nitrosoarchaeum limnia] [strain=SFB1]"	SNARE associated Golgi protein	SNARE associated Golgi protein	no	7104	6577
Nlim_0444	"Nlim_contig26 [organism=Nitrosoarchaeum limnia] [strain=SFB1]"	hypothetical protein	hypothetical protein	no	7624	7235
Nlim_0445	"Nlim_contig26 [organism=Nitrosoarchaeum limnia] [strain=SFB1]"	phosphoribosylaminoimidazole carboxylase, ATPase subunit	phosphoribosylaminoimidazole carboxylase, ATPase subunit	no	8846	7695
Nlim_0446	"Nlim_contig26 [organism=Nitrosoarchaeum limnia] [strain=SFB1]"	phosphoribosylaminoimidazole carboxylase, catalytic subunit	phosphoribosylaminoimidazole carboxylase, catalytic subunit	no	8969	9544
Nlim_0447	"Nlim_contig26 [organism=Nitrosoarchaeum limnia] [strain=SFB1]"	threonine dehydratase	threonine dehydratase	no	10128	9547
Nlim_0448	"Nlim_contig26 [organism=Nitrosoarchaeum limnia] [strain=SFB1]"	threonine dehydratase	threonine dehydratase	no	10796	10158
Nlim_0449	"Nlim_contig26 [organism=Nitrosoarchaeum limnia] [strain=SFB1]"	hypothetical protein	hypothetical protein	no	11664	11176
Nlim_0450	"Nlim_contig26 [organism=Nitrosoarchaeum limnia] [strain=SFB1]"	adenylate/guanylate cyclase	adenylate/guanylate cyclase	no	12000	12809
Nlim_0451	"Nlim_contig26 [organism=Nitrosoarchaeum limnia] [strain=SFB1]"	hypothetical protein	hypothetical protein	no	12931	13470
Nlim_0452	"Nlim_contig26 [organism=Nitrosoarchaeum limnia] [strain=SFB1]"	hypothetical protein	hypothetical protein	no	13622	14008
Nlim_0453	"Nlim_contig26 [organism=Nitrosoarchaeum limnia] [strain=SFB1]"	glyoxalase/bleomycin resistance protein/dioxygenase	glyoxalase/bleomycin resistance protein/dioxygenase	no	14418	14005
Nlim_0454	"Nlim_contig26 [organism=Nitrosoarchaeum limnia] [strain=SFB1]"	AsnC family transcriptional regulator	AsnC family transcriptional regulator	no	14671	14453
Nlim_0455	"Nlim_contig26 [organism=Nitrosoarchaeum limnia] [strain=SFB1]"	hypothetical protein	hypothetical protein	no	14904	14665
Nlim_0456	"Nlim_contig26 [organism=Nitrosoarchaeum limnia] [strain=SFB1]"	hypothetical protein	hypothetical protein	no	15204	14941
Nlim_0457	"Nlim_contig26 [organism=Nitrosoarchaeum limnia] [strain=SFB1]"	histidine kinase	histidine kinase	no	16125	15334
Nlim_0458	"Nlim_contig26 [organism=Nitrosoarchaeum limnia] [strain=SFB1]"	hypothetical protein	hypothetical protein	no	16426	16106
Nlim_0459	"Nlim_contig26 [organism=Nitrosoarchaeum limnia] [strain=SFB1]"	hypothetical protein	hypothetical protein	no	16550	16705
Nlim_0460	"Nlim_contig26 [organism=Nitrosoarchaeum limnia] [strain=SFB1]"	two component, sigma54 specific, Fis family transcriptional regulator	two component, sigma54 specific, Fis family transcriptional regulator	no	16751	16993
Nlim_0461	"Nlim_contig26 [organism=Nitrosoarchaeum limnia] [strain=SFB1]"	hypothetical protein	hypothetical protein	no	17141	17719
Nlim_0462	"Nlim_contig26 [organism=Nitrosoarchaeum limnia] [strain=SFB1]"	hypothetical protein	hypothetical protein	no	17959	18609
Nlim_0463	"Nlim_contig26 [organism=Nitrosoarchaeum limnia] [strain=SFB1]"	FAD-dependent pyridine nucleotide-disulphide oxidoreductase	FAD-dependent pyridine nucleotide-disulphide oxidoreductase	no	19339	20541
Nlim_0464	"Nlim_contig26 [organism=Nitrosoarchaeum limnia] [strain=SFB1]"	hypothetical protein	hypothetical protein	no	20955	20545
Nlim_0465	"Nlim_contig26 [organism=Nitrosoarchaeum limnia] [strain=SFB1]"	UspA domain-containing protein	UspA domain-containing protein	no	21593	21111
Nlim_0466	"Nlim_contig26 [organism=Nitrosoarchaeum limnia] [strain=SFB1]"	FOG	FOG	no	22163	21666
Nlim_0467	"Nlim_contig26 [organism=Nitrosoarchaeum limnia] [strain=SFB1]"	response regulator receiver protein	response regulator receiver protein	no	22577	22173
Nlim_0468	"Nlim_contig26 [organism=Nitrosoarchaeum limnia] [strain=SFB1]"	Signal transduction histidine kinase	Signal transduction histidine kinase	no	22794	24149
Nlim_0469	"Nlim_contig26 [organism=Nitrosoarchaeum limnia] [strain=SFB1]"	FOG	FOG	no	24545	24177
Nlim_0470	"Nlim_contig26 [organism=Nitrosoarchaeum limnia] [strain=SFB1]"	hypothetical protein	hypothetical protein	no	24681	25328
Nlim_0471	"Nlim_contig26 [organism=Nitrosoarchaeum limnia] [strain=SFB1]"	Uncharacterized conserved protein	Uncharacterized conserved protein	no	26701	25325
Nlim_0472	"Nlim_contig26 [organism=Nitrosoarchaeum limnia] [strain=SFB1]"	response regulator receiver protein	response regulator receiver protein	no	27171	26794
Nlim_0473	"Nlim_contig26 [organism=Nitrosoarchaeum limnia] [strain=SFB1]"	Methylase of chemotaxis methyl-accepting proteins	Methylase of chemotaxis methyl-accepting proteins	no	28133	27318
Nlim_0474	"Nlim_contig26 [organism=Nitrosoarchaeum limnia] [strain=SFB1]"	Chemotaxis protein; stimulates methylation of MCP proteins	Chemotaxis protein; stimulates methylation of MCP proteins	no	28635	28231
Nlim_0475	"Nlim_contig26 [organism=Nitrosoarchaeum limnia] [strain=SFB1]"	hypothetical protein	hypothetical protein	no	29381	28635
Nlim_0476	"Nlim_contig26 [organism=Nitrosoarchaeum limnia] [strain=SFB1]"	Chemotaxis protein histidine kinase and related kinases	Chemotaxis protein histidine kinase and related kinases	no	29887	29390
Nlim_0477	"Nlim_contig26 [organism=Nitrosoarchaeum limnia] [strain=SFB1]"	Chemotaxis protein histidine kinase and related kinases	Chemotaxis protein histidine kinase and related kinases	no	30909	30001
Nlim_0478	"Nlim_contig26 [organism=Nitrosoarchaeum limnia] [strain=SFB1]"	Chemotaxis response regulator containing a CheY-like receiver domain and a methylesterase domain	Chemotaxis response regulator containing a CheY-like receiver domain and a methylesterase domain	no	31921	30923
Nlim_0479	"Nlim_contig26 [organism=Nitrosoarchaeum limnia] [strain=SFB1]"	hypothetical protein	hypothetical protein	no	32357	32094
Nlim_0480	"Nlim_contig26 [organism=Nitrosoarchaeum limnia] [strain=SFB1]"	Chemotaxis signal transduction protein	Chemotaxis signal transduction protein	no	33037	32444
Nlim_0481	"Nlim_contig26 [organism=Nitrosoarchaeum limnia] [strain=SFB1]"	Methyl-accepting chemotaxis protein	Methyl-accepting chemotaxis protein	no	34551	33151
Nlim_0482	"Nlim_contig26 [organism=Nitrosoarchaeum limnia] [strain=SFB1]"	Archaeal flagella assembly protein J	Archaeal flagella assembly protein J	no	36146	34728
Nlim_0483	"Nlim_contig26 [organism=Nitrosoarchaeum limnia] [strain=SFB1]"	type IV secretory pathway component	type IV secretory pathway component	no	37891	36221
Nlim_0484	"Nlim_contig26 [organism=Nitrosoarchaeum limnia] [strain=SFB1]"	Predicted ATPases involved in biogenesis of archaeal flagella	Predicted ATPases involved in biogenesis of archaeal flagella	no	38613	37900
Nlim_0485	"Nlim_contig26 [organism=Nitrosoarchaeum limnia] [strain=SFB1]"	hypothetical protein	hypothetical protein	no	39209	38691
Nlim_0486	"Nlim_contig26 [organism=Nitrosoarchaeum limnia] [strain=SFB1]"	hypothetical protein	hypothetical protein	no	39698	39219
Nlim_0487	"Nlim_contig26 [organism=Nitrosoarchaeum limnia] [strain=SFB1]"	hypothetical protein	hypothetical protein	no	39922	39698
Nlim_0488	"Nlim_contig27 [organism=Nitrosoarchaeum limnia] [strain=SFB1]"	hypothetical protein	hypothetical protein	yes	733	1
Nlim_0489	"Nlim_contig27 [organism=Nitrosoarchaeum limnia] [strain=SFB1]"	Archaeal flagellins	Archaeal flagellins	no	1426	743
Nlim_0490	"Nlim_contig27 [organism=Nitrosoarchaeum limnia] [strain=SFB1]"	Archaeal flagellins	Archaeal flagellins	no	2189	1539
Nlim_0491	"Nlim_contig27 [organism=Nitrosoarchaeum limnia] [strain=SFB1]"	Archaeal flagellins	Archaeal flagellins	no	3071	2364
Nlim_0492	"Nlim_contig27 [organism=Nitrosoarchaeum limnia] [strain=SFB1]"	hypothetical protein	hypothetical protein	no	3995	3150
Nlim_0493	"Nlim_contig27 [organism=Nitrosoarchaeum limnia] [strain=SFB1]"	Archaeal flagellins	Archaeal flagellins	no	4786	4106
Nlim_0494	"Nlim_contig27 [organism=Nitrosoarchaeum limnia] [strain=SFB1]"	hypothetical protein	hypothetical protein	no	5006	5815
Nlim_0495	"Nlim_contig27 [organism=Nitrosoarchaeum limnia] [strain=SFB1]"	FOG	FOG	no	7628	5826
Nlim_0496	"Nlim_contig27 [organism=Nitrosoarchaeum limnia] [strain=SFB1]"	hypothetical protein	hypothetical protein	no	7766	10090
Nlim_0497	"Nlim_contig27 [organism=Nitrosoarchaeum limnia] [strain=SFB1]"	hypothetical protein	hypothetical protein	no	10907	10149
Nlim_0498	"Nlim_contig27 [organism=Nitrosoarchaeum limnia] [strain=SFB1]"	peptidase M10A and M12B matrixin and adamalysin	peptidase M10A and M12B matrixin and adamalysin	no	11026	11877
Nlim_0499	"Nlim_contig27 [organism=Nitrosoarchaeum limnia] [strain=SFB1]"	FOG	FOG	no	11929	12399
Nlim_0500	"Nlim_contig27 [organism=Nitrosoarchaeum limnia] [strain=SFB1]"	hypothetical protein	hypothetical protein	no	12832	12449
Nlim_0501	"Nlim_contig27 [organism=Nitrosoarchaeum limnia] [strain=SFB1]"	hypothetical protein	hypothetical protein	no	12971	13225
Nlim_0502	"Nlim_contig27 [organism=Nitrosoarchaeum limnia] [strain=SFB1]"	PAS/PAC sensor signal transduction histidine kinase	PAS/PAC sensor signal transduction histidine kinase	no	13801	14877
Nlim_0503	"Nlim_contig27 [organism=Nitrosoarchaeum limnia] [strain=SFB1]"	histidine kinase	histidine kinase	no	15168	16244
Nlim_0504	"Nlim_contig27 [organism=Nitrosoarchaeum limnia] [strain=SFB1]"	Methyl-accepting chemotaxis protein	Methyl-accepting chemotaxis protein	no	18476	16359
Nlim_0505	"Nlim_contig27 [organism=Nitrosoarchaeum limnia] [strain=SFB1]"	ATP--cobalamin adenosyltransferase	ATP--cobalamin adenosyltransferase	no	19496	18906
Nlim_0506	"Nlim_contig27 [organism=Nitrosoarchaeum limnia] [strain=SFB1]"	metal dependent phosphohydrolase	metal dependent phosphohydrolase	no	19764	20168
Nlim_0507	"Nlim_contig27 [organism=Nitrosoarchaeum limnia] [strain=SFB1]"	hypothetical protein	hypothetical protein	no	20161	20388
Nlim_0508	"Nlim_contig27 [organism=Nitrosoarchaeum limnia] [strain=SFB1]"	hypothetical protein	hypothetical protein	no	20679	20398
Nlim_0509	"Nlim_contig27 [organism=Nitrosoarchaeum limnia] [strain=SFB1]"	hypothetical protein	hypothetical protein	yes	20845	21197
Nlim_0510	"Nlim_contig28 [organism=Nitrosoarchaeum limnia] [strain=SFB1]"	hypothetical protein	hypothetical protein	no	65	349
Nlim_0511	"Nlim_contig28 [organism=Nitrosoarchaeum limnia] [strain=SFB1]"	hypothetical protein	hypothetical protein	no	510	833
Nlim_0512	"Nlim_contig28 [organism=Nitrosoarchaeum limnia] [strain=SFB1]"	LOR/SDH bifunctional protein	LOR/SDH bifunctional protein	no	912	2135
Nlim_0513	"Nlim_contig28 [organism=Nitrosoarchaeum limnia] [strain=SFB1]"	RecA-superfamily ATPases implicated in signal transduction	RecA-superfamily ATPases implicated in signal transduction	no	2877	2140
Nlim_0514	"Nlim_contig28 [organism=Nitrosoarchaeum limnia] [strain=SFB1]"	transcriptional regulator, TrmB	transcriptional regulator, TrmB	no	3807	2959
Nlim_0515	"Nlim_contig28 [organism=Nitrosoarchaeum limnia] [strain=SFB1]"	Type II secretory pathway, prepilin signal peptidase PulO and related peptidases	Type II secretory pathway, prepilin signal peptidase PulO and related peptidases	no	4157	4807
Nlim_0516	"Nlim_contig28 [organism=Nitrosoarchaeum limnia] [strain=SFB1]"	transcriptional regulator, TrmB	transcriptional regulator, TrmB	no	4900	5232
Nlim_0517	"Nlim_contig28 [organism=Nitrosoarchaeum limnia] [strain=SFB1]"	AMP-dependent synthetase and ligase	AMP-dependent synthetase and ligase	no	7123	5264
Nlim_0518	"Nlim_contig28 [organism=Nitrosoarchaeum limnia] [strain=SFB1]"	hypothetical protein	hypothetical protein	no	7489	7226
Nlim_0519	"Nlim_contig28 [organism=Nitrosoarchaeum limnia] [strain=SFB1]"	glutamyl-tRNA(Gln) amidotransferase, B subunit	glutamyl-tRNA(Gln) amidotransferase, B subunit	no	8777	7494
Nlim_0520	"Nlim_contig28 [organism=Nitrosoarchaeum limnia] [strain=SFB1]"	glutamyl-tRNA(Gln) amidotransferase, A subunit	glutamyl-tRNA(Gln) amidotransferase, A subunit	no	10267	8894
Nlim_0521	"Nlim_contig28 [organism=Nitrosoarchaeum limnia] [strain=SFB1]"	hypothetical protein	hypothetical protein	no	10603	10340
Nlim_0522	"Nlim_contig28 [organism=Nitrosoarchaeum limnia] [strain=SFB1]"	aspartyl-tRNA synthetase	aspartyl-tRNA synthetase	no	11925	10615
Nlim_0523	"Nlim_contig28 [organism=Nitrosoarchaeum limnia] [strain=SFB1]"	hypothetical protein	hypothetical protein	no	12368	12547
Nlim_0524	"Nlim_contig28 [organism=Nitrosoarchaeum limnia] [strain=SFB1]"	hypothetical protein	hypothetical protein	no	12630	12839
Nlim_0525	"Nlim_contig28 [organism=Nitrosoarchaeum limnia] [strain=SFB1]"	5-formaminoimidazole-4-carboxamide-1-(beta)-D-ribofuranosyl 5'-monophosphate synthetase	5-formaminoimidazole-4-carboxamide-1-(beta)-D-ribofuranosyl 5'-monophosphate synthetase	no	12868	13893
Nlim_0526	"Nlim_contig28 [organism=Nitrosoarchaeum limnia] [strain=SFB1]"	hypothetical protein	hypothetical protein	no	14367	13795
Nlim_0527	"Nlim_contig28 [organism=Nitrosoarchaeum limnia] [strain=SFB1]"	N-methylhydantoinase A/acetone carboxylase, beta subunit	N-methylhydantoinase A/acetone carboxylase, beta subunit	no	16716	14596
Nlim_0528	"Nlim_contig28 [organism=Nitrosoarchaeum limnia] [strain=SFB1]"	High-affinity Fe2+/Pb2+ permease	High-affinity Fe2+/Pb2+ permease	no	18061	16709
Nlim_0529	"Nlim_contig28 [organism=Nitrosoarchaeum limnia] [strain=SFB1]"	hypothetical protein	hypothetical protein	no	18909	18184
Nlim_0530	"Nlim_contig28 [organism=Nitrosoarchaeum limnia] [strain=SFB1]"	hypothetical protein	hypothetical protein	no	19427	19071
Nlim_0531	"Nlim_contig28 [organism=Nitrosoarchaeum limnia] [strain=SFB1]"	putative transcriptional regulator	putative transcriptional regulator	no	19627	19427
Nlim_0532	"Nlim_contig29 [organism=Nitrosoarchaeum limnia] [strain=SFB1]"	hypothetical protein	hypothetical protein	no	907	182
Nlim_0533	"Nlim_contig29 [organism=Nitrosoarchaeum limnia] [strain=SFB1]"	hypothetical protein	hypothetical protein	no	1135	920
Nlim_0534	"Nlim_contig29 [organism=Nitrosoarchaeum limnia] [strain=SFB1]"	hypothetical protein	hypothetical protein	no	1198	1824
Nlim_0535	"Nlim_contig29 [organism=Nitrosoarchaeum limnia] [strain=SFB1]"	DSBA oxidoreductase	DSBA oxidoreductase	no	1865	2509
Nlim_0536	"Nlim_contig29 [organism=Nitrosoarchaeum limnia] [strain=SFB1]"	peptide chain release factor 1	peptide chain release factor 1	yes	2574	3865
Nlim_0538	"Nlim_contig29 [organism=Nitrosoarchaeum limnia] [strain=SFB1]"	histidine triad (HIT) protein	histidine triad (HIT) protein	no	4253	3846
Nlim_0539	"Nlim_contig29 [organism=Nitrosoarchaeum limnia] [strain=SFB1]"	hypothetical protein	hypothetical protein	no	4333	4932
Nlim_0540	"Nlim_contig29 [organism=Nitrosoarchaeum limnia] [strain=SFB1]"	hypothetical protein	hypothetical protein	no	5157	4951
Nlim_0541	"Nlim_contig29 [organism=Nitrosoarchaeum limnia] [strain=SFB1]"	dihydroxy-acid dehydratase	dihydroxy-acid dehydratase	no	5265	6938
Nlim_0542	"Nlim_contig29 [organism=Nitrosoarchaeum limnia] [strain=SFB1]"	hypothetical protein	hypothetical protein	no	7007	7201
Nlim_0543	"Nlim_contig29 [organism=Nitrosoarchaeum limnia] [strain=SFB1]"	hypothetical protein	hypothetical protein	no	7593	7204
Nlim_0544	"Nlim_contig29 [organism=Nitrosoarchaeum limnia] [strain=SFB1]"	hypothetical protein	hypothetical protein	no	8281	7712
Nlim_0545	"Nlim_contig29 [organism=Nitrosoarchaeum limnia] [strain=SFB1]"	helicase c2	helicase c2	no	9841	8438
Nlim_0546	"Nlim_contig29 [organism=Nitrosoarchaeum limnia] [strain=SFB1]"	hypothetical protein	hypothetical protein	no	10215	10532
Nlim_0547	"Nlim_contig29 [organism=Nitrosoarchaeum limnia] [strain=SFB1]"	hypothetical protein	hypothetical protein	no	10863	11123
Nlim_0548	"Nlim_contig29 [organism=Nitrosoarchaeum limnia] [strain=SFB1]"	hypothetical protein	hypothetical protein	no	11700	11158
Nlim_0549	"Nlim_contig29 [organism=Nitrosoarchaeum limnia] [strain=SFB1]"	hypothetical protein	hypothetical protein	no	11981	11781
Nlim_0550	"Nlim_contig29 [organism=Nitrosoarchaeum limnia] [strain=SFB1]"	hypothetical protein	hypothetical protein	no	12522	12680
Nlim_0551	"Nlim_contig29 [organism=Nitrosoarchaeum limnia] [strain=SFB1]"	hypothetical protein	hypothetical protein	no	12950	12699
Nlim_0552	"Nlim_contig29 [organism=Nitrosoarchaeum limnia] [strain=SFB1]"	hypothetical protein	hypothetical protein	no	13261	13467
Nlim_0553	"Nlim_contig29 [organism=Nitrosoarchaeum limnia] [strain=SFB1]"	hypothetical protein	hypothetical protein	no	13581	14138
Nlim_0554	"Nlim_contig29 [organism=Nitrosoarchaeum limnia] [strain=SFB1]"	hypothetical protein	hypothetical protein	no	14941	15288
Nlim_0555	"Nlim_contig29 [organism=Nitrosoarchaeum limnia] [strain=SFB1]"	hypothetical protein	hypothetical protein	no	15447	15782
Nlim_0556	"Nlim_contig29 [organism=Nitrosoarchaeum limnia] [strain=SFB1]"	hypothetical protein	hypothetical protein	no	16024	16356
Nlim_0557	"Nlim_contig29 [organism=Nitrosoarchaeum limnia] [strain=SFB1]"	hypothetical protein	hypothetical protein	no	16607	16837
Nlim_0558	"Nlim_contig29 [organism=Nitrosoarchaeum limnia] [strain=SFB1]"	hypothetical protein	hypothetical protein	no	16887	17156
Nlim_0559	"Nlim_contig29 [organism=Nitrosoarchaeum limnia] [strain=SFB1]"	hypothetical protein	hypothetical protein	no	17214	17690
Nlim_0560	"Nlim_contig29 [organism=Nitrosoarchaeum limnia] [strain=SFB1]"	hypothetical protein	hypothetical protein	no	17741	17977
Nlim_0561	"Nlim_contig29 [organism=Nitrosoarchaeum limnia] [strain=SFB1]"	hypothetical protein	hypothetical protein	no	18000	18350
Nlim_0562	"Nlim_contig29 [organism=Nitrosoarchaeum limnia] [strain=SFB1]"	nitroreductase	nitroreductase	no	18647	19303
Nlim_0563	"Nlim_contig29 [organism=Nitrosoarchaeum limnia] [strain=SFB1]"	hypothetical protein	hypothetical protein	no	19566	19345
Nlim_0564	"Nlim_contig29 [organism=Nitrosoarchaeum limnia] [strain=SFB1]"	hypothetical protein	hypothetical protein	no	20024	20704
Nlim_0565	"Nlim_contig29 [organism=Nitrosoarchaeum limnia] [strain=SFB1]"	hypothetical protein	hypothetical protein	no	20891	21442
Nlim_0566	"Nlim_contig29 [organism=Nitrosoarchaeum limnia] [strain=SFB1]"	hypothetical protein	hypothetical protein	no	21498	21848
Nlim_0567	"Nlim_contig29 [organism=Nitrosoarchaeum limnia] [strain=SFB1]"	hypothetical protein	hypothetical protein	no	21888	22109
Nlim_0568	"Nlim_contig29 [organism=Nitrosoarchaeum limnia] [strain=SFB1]"	oxidoreductase	oxidoreductase	no	23454	22459
Nlim_0569	"Nlim_contig29 [organism=Nitrosoarchaeum limnia] [strain=SFB1]"	hypothetical protein	hypothetical protein	no	23565	23819
Nlim_0570	"Nlim_contig29 [organism=Nitrosoarchaeum limnia] [strain=SFB1]"	hypothetical protein	hypothetical protein	no	24021	25343
Nlim_0571	"Nlim_contig29 [organism=Nitrosoarchaeum limnia] [strain=SFB1]"	glycosyl transferase family protein	glycosyl transferase family protein	no	25631	26785
Nlim_0572	"Nlim_contig29 [organism=Nitrosoarchaeum limnia] [strain=SFB1]"	hypothetical protein	hypothetical protein	no	26932	26744
Nlim_0573	"Nlim_contig29 [organism=Nitrosoarchaeum limnia] [strain=SFB1]"	hypothetical protein	hypothetical protein	no	26877	27050
Nlim_0574	"Nlim_contig29 [organism=Nitrosoarchaeum limnia] [strain=SFB1]"	hypothetical protein	hypothetical protein	no	27396	27202
Nlim_0575	"Nlim_contig29 [organism=Nitrosoarchaeum limnia] [strain=SFB1]"	anthranilate synthase	anthranilate synthase	no	27455	28882
Nlim_0576	"Nlim_contig29 [organism=Nitrosoarchaeum limnia] [strain=SFB1]"	glutamine amidotransferase of anthranilate synthase	glutamine amidotransferase of anthranilate synthase	no	28879	29472
Nlim_0577	"Nlim_contig29 [organism=Nitrosoarchaeum limnia] [strain=SFB1]"	anthranilate phosphoribosyltransferase	anthranilate phosphoribosyltransferase	no	29469	30509
Nlim_0578	"Nlim_contig29 [organism=Nitrosoarchaeum limnia] [strain=SFB1]"	indole-3-glycerol-phosphate synthase	indole-3-glycerol-phosphate synthase	no	30509	31285
Nlim_0579	"Nlim_contig29 [organism=Nitrosoarchaeum limnia] [strain=SFB1]"	tryptophan synthase subunit beta	tryptophan synthase subunit beta	no	31282	32472
Nlim_0580	"Nlim_contig29 [organism=Nitrosoarchaeum limnia] [strain=SFB1]"	tryptophan synthase, alpha subunit	tryptophan synthase, alpha subunit	no	32459	33259
Nlim_0581	"Nlim_contig29 [organism=Nitrosoarchaeum limnia] [strain=SFB1]"	hypothetical protein	hypothetical protein	no	33757	34041
Nlim_0582	"Nlim_contig29 [organism=Nitrosoarchaeum limnia] [strain=SFB1]"	CTP synthetase	CTP synthetase	no	34345	35913
Nlim_0583	"Nlim_contig29 [organism=Nitrosoarchaeum limnia] [strain=SFB1]"	NAD(+) kinase	NAD(+) kinase	no	36936	35935
Nlim_0584	"Nlim_contig29 [organism=Nitrosoarchaeum limnia] [strain=SFB1]"	ribokinase-like domain-containing protein	ribokinase-like domain-containing protein	no	38084	37215
Nlim_0585	"Nlim_contig29 [organism=Nitrosoarchaeum limnia] [strain=SFB1]"	hypothetical protein	hypothetical protein	no	38661	38476
Nlim_0586	"Nlim_contig29 [organism=Nitrosoarchaeum limnia] [strain=SFB1]"	hypothetical protein	hypothetical protein	no	38929	38663
Nlim_0587	"Nlim_contig29 [organism=Nitrosoarchaeum limnia] [strain=SFB1]"	hypothetical protein	hypothetical protein	no	39075	39482
Nlim_0588	"Nlim_contig29 [organism=Nitrosoarchaeum limnia] [strain=SFB1]"	hypothetical protein	hypothetical protein	no	39649	40221
Nlim_0589	"Nlim_contig29 [organism=Nitrosoarchaeum limnia] [strain=SFB1]"	30S ribosomal protein S26e	30S ribosomal protein S26e	no	40320	40607
Nlim_0590	"Nlim_contig29 [organism=Nitrosoarchaeum limnia] [strain=SFB1]"	CDP-alcohol phosphatidyltransferase	CDP-alcohol phosphatidyltransferase	no	41379	40798
Nlim_0591	"Nlim_contig29 [organism=Nitrosoarchaeum limnia] [strain=SFB1]"	putative agmatinase	putative agmatinase	no	42344	41463
Nlim_0592	"Nlim_contig29 [organism=Nitrosoarchaeum limnia] [strain=SFB1]"	threonyl-tRNA synthetase	threonyl-tRNA synthetase	no	44220	42346
Nlim_0593	"Nlim_contig29 [organism=Nitrosoarchaeum limnia] [strain=SFB1]"	hypothetical protein	hypothetical protein	no	44507	44298
Nlim_0594	"Nlim_contig29 [organism=Nitrosoarchaeum limnia] [strain=SFB1]"	hypothetical protein	hypothetical protein	no	45032	44631
Nlim_0595	"Nlim_contig29 [organism=Nitrosoarchaeum limnia] [strain=SFB1]"	hypothetical protein	hypothetical protein	no	45540	45193
Nlim_0596	"Nlim_contig29 [organism=Nitrosoarchaeum limnia] [strain=SFB1]"	Rhodanese-related sulfurtransferase	Rhodanese-related sulfurtransferase	no	45891	45547
Nlim_0597	"Nlim_contig29 [organism=Nitrosoarchaeum limnia] [strain=SFB1]"	CBS domain-containing protein	CBS domain-containing protein	no	46135	47865
Nlim_0598	"Nlim_contig29 [organism=Nitrosoarchaeum limnia] [strain=SFB1]"	hypothetical protein	hypothetical protein	no	48103	47927
Nlim_0599	"Nlim_contig29 [organism=Nitrosoarchaeum limnia] [strain=SFB1]"	hypothetical protein	hypothetical protein	no	48130	48507
Nlim_0600	"Nlim_contig29 [organism=Nitrosoarchaeum limnia] [strain=SFB1]"	hypothetical protein	hypothetical protein	no	48910	48515
Nlim_0601	"Nlim_contig29 [organism=Nitrosoarchaeum limnia] [strain=SFB1]"	hypothetical protein	hypothetical protein	no	49159	49365
Nlim_0602	"Nlim_contig29 [organism=Nitrosoarchaeum limnia] [strain=SFB1]"	hypothetical protein	hypothetical protein	no	49830	49396
Nlim_0603	"Nlim_contig29 [organism=Nitrosoarchaeum limnia] [strain=SFB1]"	Mov34/MPN/PAD-1 family protein	Mov34/MPN/PAD-1 family protein	no	49975	50400
Nlim_0604	"Nlim_contig29 [organism=Nitrosoarchaeum limnia] [strain=SFB1]"	adenylate/guanylate cyclase	adenylate/guanylate cyclase	no	51125	50421
Nlim_0605	"Nlim_contig29 [organism=Nitrosoarchaeum limnia] [strain=SFB1]"	deoxyhypusine synthase-like protein	deoxyhypusine synthase-like protein	no	51280	52317
Nlim_0606	"Nlim_contig29 [organism=Nitrosoarchaeum limnia] [strain=SFB1]"	hypothetical protein	hypothetical protein	no	52526	52314
Nlim_0607	"Nlim_contig29 [organism=Nitrosoarchaeum limnia] [strain=SFB1]"	small subunit ribosomal protein S25e	small subunit ribosomal protein S25e	no	52663	52983
Nlim_0608	"Nlim_contig29 [organism=Nitrosoarchaeum limnia] [strain=SFB1]"	hypothetical protein	hypothetical protein	no	53240	52965
Nlim_0609	"Nlim_contig29 [organism=Nitrosoarchaeum limnia] [strain=SFB1]"	RNA polymerase Rpb6	RNA polymerase Rpb6	no	53386	53919
Nlim_0610	"Nlim_contig29 [organism=Nitrosoarchaeum limnia] [strain=SFB1]"	Alba, DNA/RNA-binding protein	Alba, DNA/RNA-binding protein	no	53981	54283
Nlim_0611	"Nlim_contig29 [organism=Nitrosoarchaeum limnia] [strain=SFB1]"	hypothetical protein	hypothetical protein	no	54756	54280
Nlim_0612	"Nlim_contig29 [organism=Nitrosoarchaeum limnia] [strain=SFB1]"	asparagine synthase	asparagine synthase	no	54843	55757
Nlim_0613	"Nlim_contig29 [organism=Nitrosoarchaeum limnia] [strain=SFB1]"	hypothetical protein	hypothetical protein	no	56331	55966
Nlim_0614	"Nlim_contig29 [organism=Nitrosoarchaeum limnia] [strain=SFB1]"	aldo/keto reductase	aldo/keto reductase	no	57524	56424
Nlim_0615	"Nlim_contig29 [organism=Nitrosoarchaeum limnia] [strain=SFB1]"	UbiA prenyltransferase	UbiA prenyltransferase	no	58453	57563
Nlim_0616	"Nlim_contig29 [organism=Nitrosoarchaeum limnia] [strain=SFB1]"	hypothetical protein	hypothetical protein	no	61077	58486
Nlim_0617	"Nlim_contig29 [organism=Nitrosoarchaeum limnia] [strain=SFB1]"	hypothetical protein	hypothetical protein	no	61725	61114
Nlim_0618	"Nlim_contig29 [organism=Nitrosoarchaeum limnia] [strain=SFB1]"	hypothetical protein	hypothetical protein	no	63616	61826
Nlim_0619	"Nlim_contig29 [organism=Nitrosoarchaeum limnia] [strain=SFB1]"	hypothetical protein	hypothetical protein	no	64320	63613
Nlim_0620	"Nlim_contig29 [organism=Nitrosoarchaeum limnia] [strain=SFB1]"	hypothetical protein	hypothetical protein	no	64783	64328
Nlim_0621	"Nlim_contig29 [organism=Nitrosoarchaeum limnia] [strain=SFB1]"	hypothetical protein	hypothetical protein	no	65952	64834
Nlim_0622	"Nlim_contig29 [organism=Nitrosoarchaeum limnia] [strain=SFB1]"	type IV secretory pathway component	type IV secretory pathway component	no	66090	67700
Nlim_0623	"Nlim_contig29 [organism=Nitrosoarchaeum limnia] [strain=SFB1]"	Flp pilus assembly protein	Flp pilus assembly protein	no	67701	68615
Nlim_0624	"Nlim_contig29 [organism=Nitrosoarchaeum limnia] [strain=SFB1]"	Flp pilus assembly protein TadC	Flp pilus assembly protein TadC	no	68620	69534
Nlim_0625	"Nlim_contig29 [organism=Nitrosoarchaeum limnia] [strain=SFB1]"	hypothetical protein	hypothetical protein	no	69710	70546
Nlim_0626	"Nlim_contig29 [organism=Nitrosoarchaeum limnia] [strain=SFB1]"	hypothetical protein	hypothetical protein	no	71008	70607
Nlim_0627	"Nlim_contig29 [organism=Nitrosoarchaeum limnia] [strain=SFB1]"	hypothetical protein	hypothetical protein	no	71080	71358
Nlim_0628	"Nlim_contig29 [organism=Nitrosoarchaeum limnia] [strain=SFB1]"	pyridoxamine 5'-phosphate oxidase-related FMN-binding	pyridoxamine 5'-phosphate oxidase-related FMN-binding	no	71361	71756
Nlim_0629	"Nlim_contig29 [organism=Nitrosoarchaeum limnia] [strain=SFB1]"	PpiC-type peptidyl-prolyl cis-trans isomerase	PpiC-type peptidyl-prolyl cis-trans isomerase	no	71785	72063
Nlim_0630	"Nlim_contig29 [organism=Nitrosoarchaeum limnia] [strain=SFB1]"	hypothetical protein	hypothetical protein	no	72095	72370
Nlim_0631	"Nlim_contig29 [organism=Nitrosoarchaeum limnia] [strain=SFB1]"	DEAD/DEAH box helicase domain-containing protein	DEAD/DEAH box helicase domain-containing protein	no	73884	72367
Nlim_0632	"Nlim_contig29 [organism=Nitrosoarchaeum limnia] [strain=SFB1]"	Predicted transcriptional regulators	Predicted transcriptional regulators	no	74289	75134
Nlim_0633	"Nlim_contig29 [organism=Nitrosoarchaeum limnia] [strain=SFB1]"	Permeases of the major facilitator superfamily	Permeases of the major facilitator superfamily	no	75278	76528
Nlim_0634	"Nlim_contig29 [organism=Nitrosoarchaeum limnia] [strain=SFB1]"	hypothetical protein	hypothetical protein	no	77380	76577
Nlim_0635	"Nlim_contig29 [organism=Nitrosoarchaeum limnia] [strain=SFB1]"	Uncharacterized membrane protein	Uncharacterized membrane protein	no	78383	77718
Nlim_0636	"Nlim_contig29 [organism=Nitrosoarchaeum limnia] [strain=SFB1]"	hypothetical protein	hypothetical protein	no	79445	78522
Nlim_0637	"Nlim_contig29 [organism=Nitrosoarchaeum limnia] [strain=SFB1]"	hypothetical protein	hypothetical protein	no	80205	79660
Nlim_0638	"Nlim_contig29 [organism=Nitrosoarchaeum limnia] [strain=SFB1]"	Tubulin	Tubulin	no	81595	80210
Nlim_0639	"Nlim_contig29 [organism=Nitrosoarchaeum limnia] [strain=SFB1]"	hypothetical protein	hypothetical protein	no	82327	81707
Nlim_0640	"Nlim_contig29 [organism=Nitrosoarchaeum limnia] [strain=SFB1]"	CMP/dCMP deaminase zinc-binding	CMP/dCMP deaminase zinc-binding	no	82447	83010
Nlim_0641	"Nlim_contig29 [organism=Nitrosoarchaeum limnia] [strain=SFB1]"	DNA polymerase I	DNA polymerase I	no	83019	85577
Nlim_0642	"Nlim_contig29 [organism=Nitrosoarchaeum limnia] [strain=SFB1]"	hypothetical protein	hypothetical protein	no	85587	85874
Nlim_0643	"Nlim_contig29 [organism=Nitrosoarchaeum limnia] [strain=SFB1]"	triosephosphate isomerase	triosephosphate isomerase	no	85944	86600
Nlim_0644	"Nlim_contig29 [organism=Nitrosoarchaeum limnia] [strain=SFB1]"	hypothetical protein	hypothetical protein	no	86776	87204
Nlim_0645	"Nlim_contig29 [organism=Nitrosoarchaeum limnia] [strain=SFB1]"	Uncharacterized conserved protein	Uncharacterized conserved protein	no	87402	87232
Nlim_0646	"Nlim_contig29 [organism=Nitrosoarchaeum limnia] [strain=SFB1]"	Uncharacterized protein conserved in bacteria	Uncharacterized protein conserved in bacteria	no	88150	87683
Nlim_0647	"Nlim_contig29 [organism=Nitrosoarchaeum limnia] [strain=SFB1]"	pyruvate phosphate dikinase	pyruvate phosphate dikinase	no	88286	91117
Nlim_0648	"Nlim_contig29 [organism=Nitrosoarchaeum limnia] [strain=SFB1]"	XRE family transcriptional regulator	XRE family transcriptional regulator	no	91195	91722
Nlim_0649	"Nlim_contig29 [organism=Nitrosoarchaeum limnia] [strain=SFB1]"	hypothetical protein	hypothetical protein	no	91824	92681
Nlim_0650	"Nlim_contig29 [organism=Nitrosoarchaeum limnia] [strain=SFB1]"	glyoxalase/bleomycin resistance protein/dioxygenase	glyoxalase/bleomycin resistance protein/dioxygenase	no	93119	92724
Nlim_0651	"Nlim_contig29 [organism=Nitrosoarchaeum limnia] [strain=SFB1]"	hypothetical protein	hypothetical protein	no	93225	93773
Nlim_0652	"Nlim_contig29 [organism=Nitrosoarchaeum limnia] [strain=SFB1]"	methylmalonyl-CoA mutase, large subunit	methylmalonyl-CoA mutase, large subunit	no	95381	93780
Nlim_0653	"Nlim_contig29 [organism=Nitrosoarchaeum limnia] [strain=SFB1]"	LAO/AO transport system ATPase	LAO/AO transport system ATPase	no	96385	95387
Nlim_0654	"Nlim_contig29 [organism=Nitrosoarchaeum limnia] [strain=SFB1]"	hypothetical protein	hypothetical protein	no	96749	96345
Nlim_0655	"Nlim_contig29 [organism=Nitrosoarchaeum limnia] [strain=SFB1]"	peptidase M1 membrane alanine aminopeptidase	peptidase M1 membrane alanine aminopeptidase	no	99229	96755
Nlim_0656	"Nlim_contig29 [organism=Nitrosoarchaeum limnia] [strain=SFB1]"	cobalamin B12-binding domain-containing protein	cobalamin B12-binding domain-containing protein	no	99353	99775
Nlim_0657	"Nlim_contig29 [organism=Nitrosoarchaeum limnia] [strain=SFB1]"	ketol-acid reductoisomerase	ketol-acid reductoisomerase	no	100780	99782
Nlim_0658	"Nlim_contig29 [organism=Nitrosoarchaeum limnia] [strain=SFB1]"	cytidyltransferase-like protein	cytidyltransferase-like protein	no	101469	100939
Nlim_0659	"Nlim_contig29 [organism=Nitrosoarchaeum limnia] [strain=SFB1]"	signal-transduction protein	signal-transduction protein	no	101950	101504
Nlim_0660	"Nlim_contig29 [organism=Nitrosoarchaeum limnia] [strain=SFB1]"	elongation factor Tu domain-containing protein	elongation factor Tu domain-containing protein	no	102949	102032
Nlim_0661	"Nlim_contig29 [organism=Nitrosoarchaeum limnia] [strain=SFB1]"	Phosphate/sulphate permeases	Phosphate/sulphate permeases	no	104006	103020
Nlim_0662	"Nlim_contig29 [organism=Nitrosoarchaeum limnia] [strain=SFB1]"	Phosphate transport regulator (distant homolog of PhoU)	Phosphate transport regulator (distant homolog of PhoU)	no	104643	104014
Nlim_0663	"Nlim_contig29 [organism=Nitrosoarchaeum limnia] [strain=SFB1]"	hypothetical protein	hypothetical protein	no	104723	104911
Nlim_0664	"Nlim_contig29 [organism=Nitrosoarchaeum limnia] [strain=SFB1]"	hypothetical protein	hypothetical protein	no	105289	104975
Nlim_0665	"Nlim_contig29 [organism=Nitrosoarchaeum limnia] [strain=SFB1]"	hypothetical protein	hypothetical protein	no	105729	105172
Nlim_0666	"Nlim_contig29 [organism=Nitrosoarchaeum limnia] [strain=SFB1]"	methionyl-tRNA synthetase	methionyl-tRNA synthetase	no	107381	105726
Nlim_0667	"Nlim_contig29 [organism=Nitrosoarchaeum limnia] [strain=SFB1]"	adenosylhomocysteinase	adenosylhomocysteinase	no	108587	107418
Nlim_0668	"Nlim_contig29 [organism=Nitrosoarchaeum limnia] [strain=SFB1]"	Rieske (2Fe-2S) domain-containing protein	Rieske (2Fe-2S) domain-containing protein	no	108737	109039
Nlim_0669	"Nlim_contig29 [organism=Nitrosoarchaeum limnia] [strain=SFB1]"	NAD+ synthetase	NAD+ synthetase	no	109170	109964
Nlim_0670	"Nlim_contig29 [organism=Nitrosoarchaeum limnia] [strain=SFB1]"	cysteinyl-tRNA synthetase	cysteinyl-tRNA synthetase	no	109964	111355
Nlim_0671	"Nlim_contig29 [organism=Nitrosoarchaeum limnia] [strain=SFB1]"	hypothetical protein	hypothetical protein	no	111444	111728
Nlim_0672	"Nlim_contig29 [organism=Nitrosoarchaeum limnia] [strain=SFB1]"	translation-associated GTPase	translation-associated GTPase	no	113142	111931
Nlim_0673	"Nlim_contig29 [organism=Nitrosoarchaeum limnia] [strain=SFB1]"	hypothetical protein	hypothetical protein	no	113575	113177
Nlim_0674	"Nlim_contig29 [organism=Nitrosoarchaeum limnia] [strain=SFB1]"	CoA-binding domain-containing protein	CoA-binding domain-containing protein	no	113952	113542
Nlim_0675	"Nlim_contig29 [organism=Nitrosoarchaeum limnia] [strain=SFB1]"	Predicted nucleoside-diphosphate sugar epimerase	Predicted nucleoside-diphosphate sugar epimerase	no	114060	114971
Nlim_0676	"Nlim_contig29 [organism=Nitrosoarchaeum limnia] [strain=SFB1]"	hypothetical protein	hypothetical protein	no	115028	115558
Nlim_0677	"Nlim_contig29 [organism=Nitrosoarchaeum limnia] [strain=SFB1]"	biotin--acetyl-CoA-carboxylase ligase	biotin--acetyl-CoA-carboxylase ligase	no	115609	116610
Nlim_0678	"Nlim_contig29 [organism=Nitrosoarchaeum limnia] [strain=SFB1]"	hypothetical protein	hypothetical protein	no	116982	116623
Nlim_0679	"Nlim_contig29 [organism=Nitrosoarchaeum limnia] [strain=SFB1]"	TPR repeat-containing protein	TPR repeat-containing protein	no	117125	118543
Nlim_0680	"Nlim_contig29 [organism=Nitrosoarchaeum limnia] [strain=SFB1]"	transcription factor TFIIB cyclin-related	transcription factor TFIIB cyclin-related	no	118694	119605
Nlim_0681	"Nlim_contig29 [organism=Nitrosoarchaeum limnia] [strain=SFB1]"	hypothetical protein	hypothetical protein	no	119613	119906
Nlim_0682	"Nlim_contig29 [organism=Nitrosoarchaeum limnia] [strain=SFB1]"	phosphoribosyltransferase-like protein	phosphoribosyltransferase-like protein	no	120355	119936
Nlim_0683	"Nlim_contig29 [organism=Nitrosoarchaeum limnia] [strain=SFB1]"	hypothetical protein	hypothetical protein	no	120743	120399
Nlim_0684	"Nlim_contig29 [organism=Nitrosoarchaeum limnia] [strain=SFB1]"	hypothetical protein	hypothetical protein	no	120923	121426
Nlim_0685	"Nlim_contig29 [organism=Nitrosoarchaeum limnia] [strain=SFB1]"	poly(R)-hydroxyalkanoic acid synthase, class III, PhaC subunit	poly(R)-hydroxyalkanoic acid synthase, class III, PhaC subunit	no	121430	122494
Nlim_0686	"Nlim_contig29 [organism=Nitrosoarchaeum limnia] [strain=SFB1]"	hypothetical protein	hypothetical protein	no	122945	122523
Nlim_0687	"Nlim_contig29 [organism=Nitrosoarchaeum limnia] [strain=SFB1]"	AbrB family transcriptional regulator	AbrB family transcriptional regulator	no	123367	122942
Nlim_0688	"Nlim_contig29 [organism=Nitrosoarchaeum limnia] [strain=SFB1]"	alpha/beta hydrolase fold	alpha/beta hydrolase fold	no	124192	123404
Nlim_0689	"Nlim_contig29 [organism=Nitrosoarchaeum limnia] [strain=SFB1]"	universal stress protein	universal stress protein	no	124361	124759
Nlim_0690	"Nlim_contig29 [organism=Nitrosoarchaeum limnia] [strain=SFB1]"	peptide methionine sulfoxide reductase	peptide methionine sulfoxide reductase	no	125217	124762
Nlim_0691	"Nlim_contig29 [organism=Nitrosoarchaeum limnia] [strain=SFB1]"	hypothetical protein	hypothetical protein	no	125680	125294
Nlim_0692	"Nlim_contig29 [organism=Nitrosoarchaeum limnia] [strain=SFB1]"	hypothetical protein	hypothetical protein	no	125840	126916
Nlim_0693	"Nlim_contig29 [organism=Nitrosoarchaeum limnia] [strain=SFB1]"	methyltransferase type 11	methyltransferase type 11	no	127658	126918
Nlim_0694	"Nlim_contig29 [organism=Nitrosoarchaeum limnia] [strain=SFB1]"	F393466_19 membrane protein	F393466_19 membrane protein	no	128053	128367
Nlim_0695	"Nlim_contig29 [organism=Nitrosoarchaeum limnia] [strain=SFB1]"	hypothetical protein	hypothetical protein	no	129042	128614
Nlim_0696	"Nlim_contig29 [organism=Nitrosoarchaeum limnia] [strain=SFB1]"	hypothetical protein	hypothetical protein	no	129309	129103
Nlim_0697	"Nlim_contig29 [organism=Nitrosoarchaeum limnia] [strain=SFB1]"	hypothetical protein	hypothetical protein	no	134111	134341
Nlim_0698	"Nlim_contig29 [organism=Nitrosoarchaeum limnia] [strain=SFB1]"	aminotransferase class-III	aminotransferase class-III	no	134565	135683
Nlim_0699	"Nlim_contig29 [organism=Nitrosoarchaeum limnia] [strain=SFB1]"	TPR repeat-containing protein	TPR repeat-containing protein	no	135717	136535
Nlim_0700	"Nlim_contig29 [organism=Nitrosoarchaeum limnia] [strain=SFB1]"	cupin 2 domain-containing protein	cupin 2 domain-containing protein	no	136588	137040
Nlim_0701	"Nlim_contig29 [organism=Nitrosoarchaeum limnia] [strain=SFB1]"	cupin 2 domain-containing protein	cupin 2 domain-containing protein	no	137047	137409
Nlim_0702	"Nlim_contig29 [organism=Nitrosoarchaeum limnia] [strain=SFB1]"	heat shock protein DnaJ domain-containing protein	heat shock protein DnaJ domain-containing protein	no	137438	138142
Nlim_0703	"Nlim_contig29 [organism=Nitrosoarchaeum limnia] [strain=SFB1]"	histidine triad (HIT) protein	histidine triad (HIT) protein	no	138543	138136
Nlim_0704	"Nlim_contig29 [organism=Nitrosoarchaeum limnia] [strain=SFB1]"	hypothetical protein	hypothetical protein	no	138773	138573
Nlim_0705	"Nlim_contig29 [organism=Nitrosoarchaeum limnia] [strain=SFB1]"	hypothetical protein	hypothetical protein	no	139021	138854
Nlim_0706	"Nlim_contig29 [organism=Nitrosoarchaeum limnia] [strain=SFB1]"	Signal transduction histidine kinase	Signal transduction histidine kinase	no	139275	140603
Nlim_0707	"Nlim_contig29 [organism=Nitrosoarchaeum limnia] [strain=SFB1]"	hypothetical protein	hypothetical protein	no	140755	141189
Nlim_0708	"Nlim_contig29 [organism=Nitrosoarchaeum limnia] [strain=SFB1]"	3-hydroxybutyryl-CoA dehydrogenase	3-hydroxybutyryl-CoA dehydrogenase	no	141520	142659
Nlim_0709	"Nlim_contig29 [organism=Nitrosoarchaeum limnia] [strain=SFB1]"	Rossmann fold nucleotide-binding protein	Rossmann fold nucleotide-binding protein	no	143158	142649
Nlim_0710	"Nlim_contig29 [organism=Nitrosoarchaeum limnia] [strain=SFB1]"	hypothetical protein	hypothetical protein	no	143451	143861
Nlim_0711	"Nlim_contig29 [organism=Nitrosoarchaeum limnia] [strain=SFB1]"	C2H2 Zn finger protein	C2H2 Zn finger protein	no	143865	144062
Nlim_0712	"Nlim_contig29 [organism=Nitrosoarchaeum limnia] [strain=SFB1]"	RNA polymerase Rbp10	RNA polymerase Rbp10	no	144260	144063
Nlim_0713	"Nlim_contig29 [organism=Nitrosoarchaeum limnia] [strain=SFB1]"	ribosomal protein S10	ribosomal protein S10	no	144607	144299
Nlim_0714	"Nlim_contig29 [organism=Nitrosoarchaeum limnia] [strain=SFB1]"	elongation factor 1-alpha	elongation factor 1-alpha	no	145916	144618
Nlim_0715	"Nlim_contig29 [organism=Nitrosoarchaeum limnia] [strain=SFB1]"	hypothetical protein	hypothetical protein	no	146048	147184
Nlim_0716	"Nlim_contig29 [organism=Nitrosoarchaeum limnia] [strain=SFB1]"	hypothetical protein	hypothetical protein	no	147258	147656
Nlim_0717	"Nlim_contig29 [organism=Nitrosoarchaeum limnia] [strain=SFB1]"	DNA ligase I, ATP-dependent Dnl1	DNA ligase I, ATP-dependent Dnl1	no	147798	149534
Nlim_0718	"Nlim_contig29 [organism=Nitrosoarchaeum limnia] [strain=SFB1]"	hypothetical protein	hypothetical protein	no	149603	150256
Nlim_0719	"Nlim_contig29 [organism=Nitrosoarchaeum limnia] [strain=SFB1]"	tRNA intron endonuclease	tRNA intron endonuclease	no	150373	150909
Nlim_0720	"Nlim_contig29 [organism=Nitrosoarchaeum limnia] [strain=SFB1]"	hypothetical protein	hypothetical protein	no	151283	150906
Nlim_0721	"Nlim_contig29 [organism=Nitrosoarchaeum limnia] [strain=SFB1]"	hypothetical protein	hypothetical protein	no	151522	151286
Nlim_0722	"Nlim_contig29 [organism=Nitrosoarchaeum limnia] [strain=SFB1]"	short-chain dehydrogenase/reductase SDR	short-chain dehydrogenase/reductase SDR	no	151671	153455
Nlim_0723	"Nlim_contig29 [organism=Nitrosoarchaeum limnia] [strain=SFB1]"	hypothetical protein	hypothetical protein	no	153452	153901
Nlim_0724	"Nlim_contig29 [organism=Nitrosoarchaeum limnia] [strain=SFB1]"	hypothetical protein	hypothetical protein	no	153960	154214
Nlim_0725	"Nlim_contig29 [organism=Nitrosoarchaeum limnia] [strain=SFB1]"	hypothetical protein	hypothetical protein	no	154281	155369
Nlim_0726	"Nlim_contig29 [organism=Nitrosoarchaeum limnia] [strain=SFB1]"	hypothetical protein	hypothetical protein	no	156785	156009
Nlim_0727	"Nlim_contig29 [organism=Nitrosoarchaeum limnia] [strain=SFB1]"	hypothetical protein	hypothetical protein	no	157474	156818
Nlim_0728	"Nlim_contig29 [organism=Nitrosoarchaeum limnia] [strain=SFB1]"	hypothetical protein	hypothetical protein	no	158026	157535
Nlim_0729	"Nlim_contig29 [organism=Nitrosoarchaeum limnia] [strain=SFB1]"	hypothetical protein	hypothetical protein	no	158344	158129
Nlim_0730	"Nlim_contig29 [organism=Nitrosoarchaeum limnia] [strain=SFB1]"	hypothetical protein	hypothetical protein	no	159823	160056
Nlim_0731	"Nlim_contig29 [organism=Nitrosoarchaeum limnia] [strain=SFB1]"	hypothetical protein	hypothetical protein	no	160254	160553
Nlim_0732	"Nlim_contig29 [organism=Nitrosoarchaeum limnia] [strain=SFB1]"	Permeases of the major facilitator superfamily	Permeases of the major facilitator superfamily	no	161885	160590
Nlim_0733	"Nlim_contig29 [organism=Nitrosoarchaeum limnia] [strain=SFB1]"	hypothetical protein	hypothetical protein	no	162002	162277
Nlim_0734	"Nlim_contig29 [organism=Nitrosoarchaeum limnia] [strain=SFB1]"	hypothetical protein	hypothetical protein	no	162392	162787
Nlim_0735	"Nlim_contig29 [organism=Nitrosoarchaeum limnia] [strain=SFB1]"	hypothetical protein	hypothetical protein	no	163131	162784
Nlim_0736	"Nlim_contig29 [organism=Nitrosoarchaeum limnia] [strain=SFB1]"	DtxR family iron dependent repressor	DtxR family iron dependent repressor	no	163339	163725
Nlim_0737	"Nlim_contig29 [organism=Nitrosoarchaeum limnia] [strain=SFB1]"	hypothetical protein	hypothetical protein	no	165027	163726
Nlim_0738	"Nlim_contig29 [organism=Nitrosoarchaeum limnia] [strain=SFB1]"	ATPase	ATPase	no	167090	165264
Nlim_0739	"Nlim_contig29 [organism=Nitrosoarchaeum limnia] [strain=SFB1]"	response regulator receiver protein	response regulator receiver protein	no	167478	167116
Nlim_0740	"Nlim_contig29 [organism=Nitrosoarchaeum limnia] [strain=SFB1]"	hypothetical protein	hypothetical protein	no	167876	167517
Nlim_0741	"Nlim_contig29 [organism=Nitrosoarchaeum limnia] [strain=SFB1]"	Signal transduction histidine kinase	Signal transduction histidine kinase	no	168002	169822
Nlim_0742	"Nlim_contig29 [organism=Nitrosoarchaeum limnia] [strain=SFB1]"	phage SPO1 DNA polymerase-related protein	phage SPO1 DNA polymerase-related protein	no	170166	170759
Nlim_0743	"Nlim_contig29 [organism=Nitrosoarchaeum limnia] [strain=SFB1]"	DNA-3-methyladenine glycosylase	DNA-3-methyladenine glycosylase	no	170743	171303
Nlim_0744	"Nlim_contig29 [organism=Nitrosoarchaeum limnia] [strain=SFB1]"	SNARE associated Golgi protein	SNARE associated Golgi protein	no	171815	171306
Nlim_0745	"Nlim_contig29 [organism=Nitrosoarchaeum limnia] [strain=SFB1]"	hypothetical protein	hypothetical protein	no	171814	172029
Nlim_0746	"Nlim_contig29 [organism=Nitrosoarchaeum limnia] [strain=SFB1]"	hypothetical protein	hypothetical protein	no	172040	172420
Nlim_0747	"Nlim_contig29 [organism=Nitrosoarchaeum limnia] [strain=SFB1]"	hypothetical protein	hypothetical protein	no	172502	172801
Nlim_0748	"Nlim_contig29 [organism=Nitrosoarchaeum limnia] [strain=SFB1]"	oligopeptide/dipeptide ABC transporter, ATPase subunit	oligopeptide/dipeptide ABC transporter, ATPase subunit	no	173735	172803
Nlim_0749	"Nlim_contig29 [organism=Nitrosoarchaeum limnia] [strain=SFB1]"	glyoxalase/bleomycin resistance protein/dioxygenase	glyoxalase/bleomycin resistance protein/dioxygenase	no	174163	173810
Nlim_0750	"Nlim_contig29 [organism=Nitrosoarchaeum limnia] [strain=SFB1]"	transcription elongation factor NusA	transcription elongation factor NusA	no	174624	175139
Nlim_0751	"Nlim_contig29 [organism=Nitrosoarchaeum limnia] [strain=SFB1]"	aspartyl-tRNA synthetase	aspartyl-tRNA synthetase	no	175145	176431
Nlim_0752	"Nlim_contig29 [organism=Nitrosoarchaeum limnia] [strain=SFB1]"	hypothetical protein	hypothetical protein	no	176473	176721
Nlim_0753	"Nlim_contig29 [organism=Nitrosoarchaeum limnia] [strain=SFB1]"	hypothetical protein	hypothetical protein	no	177279	176974
Nlim_0754	"Nlim_contig29 [organism=Nitrosoarchaeum limnia] [strain=SFB1]"	hypothetical protein	hypothetical protein	no	178367	177276
Nlim_0755	"Nlim_contig29 [organism=Nitrosoarchaeum limnia] [strain=SFB1]"	hypothetical protein	hypothetical protein	no	178577	178774
Nlim_0756	"Nlim_contig29 [organism=Nitrosoarchaeum limnia] [strain=SFB1]"	hypothetical protein	hypothetical protein	no	179601	178912
Nlim_0757	"Nlim_contig29 [organism=Nitrosoarchaeum limnia] [strain=SFB1]"	Ketosteroid isomerase-related protein	Ketosteroid isomerase-related protein	no	180087	179683
Nlim_0758	"Nlim_contig29 [organism=Nitrosoarchaeum limnia] [strain=SFB1]"	isopropylmalate/isohomocitrate dehydrogenase	isopropylmalate/isohomocitrate dehydrogenase	no	181160	180147
Nlim_0759	"Nlim_contig29 [organism=Nitrosoarchaeum limnia] [strain=SFB1]"	isopropylmalate/citramalate/homocitrate synthase	isopropylmalate/citramalate/homocitrate synthase	no	182705	181191
Nlim_0760	"Nlim_contig29 [organism=Nitrosoarchaeum limnia] [strain=SFB1]"	acetolactate synthase, small subunit	acetolactate synthase, small subunit	no	183184	182702
Nlim_0761	"Nlim_contig29 [organism=Nitrosoarchaeum limnia] [strain=SFB1]"	acetolactate synthase, large subunit, biosynthetic type	acetolactate synthase, large subunit, biosynthetic type	no	184882	183194
Nlim_0762	"Nlim_contig29 [organism=Nitrosoarchaeum limnia] [strain=SFB1]"	hypothetical protein	hypothetical protein	no	185111	185518
Nlim_0763	"Nlim_contig30 [organism=Nitrosoarchaeum limnia] [strain=SFB1]"	fructose-bisphosphate aldolase	fructose-bisphosphate aldolase	yes	807	1
Nlim_0764	"Nlim_contig30 [organism=Nitrosoarchaeum limnia] [strain=SFB1]"	alcohol dehydrogenase	alcohol dehydrogenase	no	1882	854
Nlim_0765	"Nlim_contig30 [organism=Nitrosoarchaeum limnia] [strain=SFB1]"	vacuolar H+transporting two-sector ATPase F subunit	vacuolar H+transporting two-sector ATPase F subunit	no	2214	1921
Nlim_0766	"Nlim_contig30 [organism=Nitrosoarchaeum limnia] [strain=SFB1]"	hypothetical protein	hypothetical protein	no	2304	2603
Nlim_0767	"Nlim_contig30 [organism=Nitrosoarchaeum limnia] [strain=SFB1]"	hypothetical protein	hypothetical protein	no	2857	2606
Nlim_0768	"Nlim_contig30 [organism=Nitrosoarchaeum limnia] [strain=SFB1]"	hypothetical protein	hypothetical protein	no	3209	2907
Nlim_0769	"Nlim_contig30 [organism=Nitrosoarchaeum limnia] [strain=SFB1]"	metallophosphoesterase	metallophosphoesterase	no	3244	3993
Nlim_0770	"Nlim_contig30 [organism=Nitrosoarchaeum limnia] [strain=SFB1]"	carbamoyl-phosphate synthase, large subunit	carbamoyl-phosphate synthase, large subunit	no	7028	4047
Nlim_0771	"Nlim_contig30 [organism=Nitrosoarchaeum limnia] [strain=SFB1]"	carbamoyl-phosphate synthase, small subunit	carbamoyl-phosphate synthase, small subunit	no	8377	7295
Nlim_0772	"Nlim_contig30 [organism=Nitrosoarchaeum limnia] [strain=SFB1]"	ATPase central domain-containing protein	ATPase central domain-containing protein	no	9719	8526
Nlim_0773	"Nlim_contig30 [organism=Nitrosoarchaeum limnia] [strain=SFB1]"	hypothetical protein	hypothetical protein	no	10213	9716
Nlim_0774	"Nlim_contig30 [organism=Nitrosoarchaeum limnia] [strain=SFB1]"	hypothetical protein	hypothetical protein	no	10761	10201
Nlim_0775	"Nlim_contig30 [organism=Nitrosoarchaeum limnia] [strain=SFB1]"	transcriptional regulator, TrmB	transcriptional regulator, TrmB	no	10921	12081
Nlim_0776	"Nlim_contig30 [organism=Nitrosoarchaeum limnia] [strain=SFB1]"	endoribonuclease L-PSP	endoribonuclease L-PSP	no	12110	12562
Nlim_0777	"Nlim_contig30 [organism=Nitrosoarchaeum limnia] [strain=SFB1]"	phosphoesterase DHHA1	phosphoesterase DHHA1	no	13625	12564
Nlim_0778	"Nlim_contig30 [organism=Nitrosoarchaeum limnia] [strain=SFB1]"	hypothetical protein	hypothetical protein	no	13867	13670
Nlim_0779	"Nlim_contig30 [organism=Nitrosoarchaeum limnia] [strain=SFB1]"	response regulator receiver protein	response regulator receiver protein	no	14640	15023
Nlim_0780	"Nlim_contig30 [organism=Nitrosoarchaeum limnia] [strain=SFB1]"	response regulator receiver protein	response regulator receiver protein	no	15025	15441
Nlim_0781	"Nlim_contig30 [organism=Nitrosoarchaeum limnia] [strain=SFB1]"	response regulator receiver protein	response regulator receiver protein	no	15941	15498
Nlim_0782	"Nlim_contig30 [organism=Nitrosoarchaeum limnia] [strain=SFB1]"	Signal transduction histidine kinase	Signal transduction histidine kinase	no	17364	16039
Nlim_0783	"Nlim_contig30 [organism=Nitrosoarchaeum limnia] [strain=SFB1]"	response regulator receiver protein	response regulator receiver protein	no	17580	17972
Nlim_0784	"Nlim_contig30 [organism=Nitrosoarchaeum limnia] [strain=SFB1]"	response regulator receiver protein	response regulator receiver protein	no	18044	18409
Nlim_0785	"Nlim_contig30 [organism=Nitrosoarchaeum limnia] [strain=SFB1]"	response regulator receiver protein	response regulator receiver protein	no	18655	19029
Nlim_0786	"Nlim_contig30 [organism=Nitrosoarchaeum limnia] [strain=SFB1]"	peptidase M10A and M12B matrixin and adamalysin	peptidase M10A and M12B matrixin and adamalysin	no	19026	19952
Nlim_0787	"Nlim_contig30 [organism=Nitrosoarchaeum limnia] [strain=SFB1]"	hypothetical protein	hypothetical protein	no	20795	20262
Nlim_0788	"Nlim_contig30 [organism=Nitrosoarchaeum limnia] [strain=SFB1]"	hypothetical protein	hypothetical protein	no	20879	21172
Nlim_0789	"Nlim_contig30 [organism=Nitrosoarchaeum limnia] [strain=SFB1]"	hypothetical protein	hypothetical protein	no	21410	21201
Nlim_0790	"Nlim_contig30 [organism=Nitrosoarchaeum limnia] [strain=SFB1]"	hypothetical protein	hypothetical protein	no	21560	22216
Nlim_0791	"Nlim_contig30 [organism=Nitrosoarchaeum limnia] [strain=SFB1]"	hypothetical protein	hypothetical protein	no	22876	22259
Nlim_0792	"Nlim_contig30 [organism=Nitrosoarchaeum limnia] [strain=SFB1]"	hypothetical protein	hypothetical protein	no	22966	23466
Nlim_0793	"Nlim_contig30 [organism=Nitrosoarchaeum limnia] [strain=SFB1]"	SAM dependent methyltransferase	SAM dependent methyltransferase	no	23567	24388
Nlim_0794	"Nlim_contig30 [organism=Nitrosoarchaeum limnia] [strain=SFB1]"	hypothetical protein	hypothetical protein	no	24510	24722
Nlim_0795	"Nlim_contig30 [organism=Nitrosoarchaeum limnia] [strain=SFB1]"	regulatory protein ArsR	regulatory protein ArsR	no	25123	24797
Nlim_0796	"Nlim_contig30 [organism=Nitrosoarchaeum limnia] [strain=SFB1]"	hypothetical protein	hypothetical protein	no	25437	25120
Nlim_0797	"Nlim_contig30 [organism=Nitrosoarchaeum limnia] [strain=SFB1]"	hypothetical protein	hypothetical protein	no	26236	25457
Nlim_0798	"Nlim_contig31 [organism=Nitrosoarchaeum limnia] [strain=SFB1]"	hypothetical protein	hypothetical protein	yes	235	1
Nlim_0799	"Nlim_contig31 [organism=Nitrosoarchaeum limnia] [strain=SFB1]"	2-methylcitrate synthase/citrate synthase II	2-methylcitrate synthase/citrate synthase II	no	396	1559
Nlim_0800	"Nlim_contig31 [organism=Nitrosoarchaeum limnia] [strain=SFB1]"	hypothetical protein	hypothetical protein	no	1768	1562
Nlim_0801	"Nlim_contig31 [organism=Nitrosoarchaeum limnia] [strain=SFB1]"	hypothetical protein	hypothetical protein	no	1845	2225
Nlim_0802	"Nlim_contig31 [organism=Nitrosoarchaeum limnia] [strain=SFB1]"	blue (type1) copper domain-containing protein	blue (type1) copper domain-containing protein	yes	2499	2838
Nlim_0803	"Nlim_contig32 [organism=Nitrosoarchaeum limnia] [strain=SFB1]"	blue (type1) copper domain-containing protein	blue (type1) copper domain-containing protein	yes	160	1135
Nlim_0804	"Nlim_contig33 [organism=Nitrosoarchaeum limnia] [strain=SFB1]"	excinuclease ABC subunit C	excinuclease ABC subunit C	yes	1539	1
Nlim_0805	"Nlim_contig33 [organism=Nitrosoarchaeum limnia] [strain=SFB1]"	excinuclease ABC, A subunit	excinuclease ABC, A subunit	no	4363	1541
Nlim_0806	"Nlim_contig33 [organism=Nitrosoarchaeum limnia] [strain=SFB1]"	excinuclease ABC subunit B	excinuclease ABC subunit B	no	6302	4350
Nlim_0807	"Nlim_contig33 [organism=Nitrosoarchaeum limnia] [strain=SFB1]"	pyridoxamine 5'-phosphate oxidase-related FMN-binding	pyridoxamine 5'-phosphate oxidase-related FMN-binding	no	7041	6562
Nlim_0808	"Nlim_contig33 [organism=Nitrosoarchaeum limnia] [strain=SFB1]"	hypothetical protein	hypothetical protein	no	7270	7503
Nlim_0809	"Nlim_contig33 [organism=Nitrosoarchaeum limnia] [strain=SFB1]"	hypothetical protein	hypothetical protein	no	7543	7968
Nlim_0810	"Nlim_contig33 [organism=Nitrosoarchaeum limnia] [strain=SFB1]"	hypothetical protein	hypothetical protein	no	8202	7981
Nlim_0811	"Nlim_contig33 [organism=Nitrosoarchaeum limnia] [strain=SFB1]"	luciferase family protein	luciferase family protein	no	9358	8255
Nlim_0812	"Nlim_contig33 [organism=Nitrosoarchaeum limnia] [strain=SFB1]"	iron-containing alcohol dehydrogenase	iron-containing alcohol dehydrogenase	no	10403	9459
Nlim_0813	"Nlim_contig33 [organism=Nitrosoarchaeum limnia] [strain=SFB1]"	hydroxypyruvate reductase	hydroxypyruvate reductase	no	10458	11732
Nlim_0814	"Nlim_contig33 [organism=Nitrosoarchaeum limnia] [strain=SFB1]"	UspA domain-containing protein	UspA domain-containing protein	no	12379	11960
Nlim_0815	"Nlim_contig33 [organism=Nitrosoarchaeum limnia] [strain=SFB1]"	hypothetical protein	hypothetical protein	no	12827	12459
Nlim_0816	"Nlim_contig33 [organism=Nitrosoarchaeum limnia] [strain=SFB1]"	Amino acid transporters	Amino acid transporters	no	12955	14352
Nlim_0817	"Nlim_contig33 [organism=Nitrosoarchaeum limnia] [strain=SFB1]"	Cation transport ATPase	Cation transport ATPase	no	16286	14415
Nlim_0818	"Nlim_contig33 [organism=Nitrosoarchaeum limnia] [strain=SFB1]"	FOG	FOG	no	16509	17405
Nlim_0819	"Nlim_contig33 [organism=Nitrosoarchaeum limnia] [strain=SFB1]"	radical SAM domain-containing protein	radical SAM domain-containing protein	no	18575	17517
Nlim_0820	"Nlim_contig33 [organism=Nitrosoarchaeum limnia] [strain=SFB1]"	Archaeal S-adenosylmethionine synthetase	Archaeal S-adenosylmethionine synthetase	no	18788	19384
Nlim_0821	"Nlim_contig33 [organism=Nitrosoarchaeum limnia] [strain=SFB1]"	Archaeal S-adenosylmethionine synthetase	Archaeal S-adenosylmethionine synthetase	no	19410	19874
Nlim_0822	"Nlim_contig33 [organism=Nitrosoarchaeum limnia] [strain=SFB1]"	Protein-L-isoaspartate carboxylmethyltransferase	Protein-L-isoaspartate carboxylmethyltransferase	no	20565	19906
Nlim_0823	"Nlim_contig33 [organism=Nitrosoarchaeum limnia] [strain=SFB1]"	Uncharacterized membrane protein	Uncharacterized membrane protein	no	20665	21111
Nlim_0824	"Nlim_contig33 [organism=Nitrosoarchaeum limnia] [strain=SFB1]"	thermosome	thermosome	no	21469	23115
Nlim_0825	"Nlim_contig33 [organism=Nitrosoarchaeum limnia] [strain=SFB1]"	hypothetical protein	hypothetical protein	no	23369	23202
Nlim_0826	"Nlim_contig33 [organism=Nitrosoarchaeum limnia] [strain=SFB1]"	hypothetical protein	hypothetical protein	no	24066	23584
Nlim_0827	"Nlim_contig33 [organism=Nitrosoarchaeum limnia] [strain=SFB1]"	UspA domain-containing protein	UspA domain-containing protein	no	24531	24301
Nlim_0828	"Nlim_contig33 [organism=Nitrosoarchaeum limnia] [strain=SFB1]"	hypothetical protein	hypothetical protein	no	24727	24470
Nlim_0829	"Nlim_contig33 [organism=Nitrosoarchaeum limnia] [strain=SFB1]"	Thymidine phosphorylase	Thymidine phosphorylase	no	24741	25676
Nlim_0830	"Nlim_contig33 [organism=Nitrosoarchaeum limnia] [strain=SFB1]"	Thymidine phosphorylase	Thymidine phosphorylase	no	25706	26386
Nlim_0831	"Nlim_contig33 [organism=Nitrosoarchaeum limnia] [strain=SFB1]"	phosphoribosylpyrophosphate synthetase	phosphoribosylpyrophosphate synthetase	no	27294	26470
Nlim_0832	"Nlim_contig33 [organism=Nitrosoarchaeum limnia] [strain=SFB1]"	hypothetical protein	hypothetical protein	no	27745	28170
Nlim_0833	"Nlim_contig33 [organism=Nitrosoarchaeum limnia] [strain=SFB1]"	hypothetical protein	hypothetical protein	no	28316	28528
Nlim_0834	"Nlim_contig33 [organism=Nitrosoarchaeum limnia] [strain=SFB1]"	hypothetical protein	hypothetical protein	no	28525	28935
Nlim_0835	"Nlim_contig33 [organism=Nitrosoarchaeum limnia] [strain=SFB1]"	hypothetical protein	hypothetical protein	no	29039	29332
Nlim_0836	"Nlim_contig33 [organism=Nitrosoarchaeum limnia] [strain=SFB1]"	hypothetical protein	hypothetical protein	no	29617	29411
Nlim_0837	"Nlim_contig33 [organism=Nitrosoarchaeum limnia] [strain=SFB1]"	Predicted divalent heavy-metal cations transporter	Predicted divalent heavy-metal cations transporter	no	29870	30202
Nlim_0838	"Nlim_contig33 [organism=Nitrosoarchaeum limnia] [strain=SFB1]"	hypothetical protein	hypothetical protein	no	30976	30776
Nlim_0839	"Nlim_contig33 [organism=Nitrosoarchaeum limnia] [strain=SFB1]"	histidine kinase	histidine kinase	no	31614	31219
Nlim_0840	"Nlim_contig33 [organism=Nitrosoarchaeum limnia] [strain=SFB1]"	hypothetical protein	hypothetical protein	no	31784	32218
Nlim_0841	"Nlim_contig33 [organism=Nitrosoarchaeum limnia] [strain=SFB1]"	response regulator receiver protein	response regulator receiver protein	no	32305	32733
Nlim_0842	"Nlim_contig33 [organism=Nitrosoarchaeum limnia] [strain=SFB1]"	FOG	FOG	no	32822	33253
Nlim_0843	"Nlim_contig33 [organism=Nitrosoarchaeum limnia] [strain=SFB1]"	AsnC family transcriptional regulator	AsnC family transcriptional regulator	no	33885	33628
Nlim_0844	"Nlim_contig33 [organism=Nitrosoarchaeum limnia] [strain=SFB1]"	transcriptional regulator	transcriptional regulator	no	34439	34684
Nlim_0845	"Nlim_contig33 [organism=Nitrosoarchaeum limnia] [strain=SFB1]"	hypothetical protein	hypothetical protein	no	34685	34921
Nlim_0846	"Nlim_contig33 [organism=Nitrosoarchaeum limnia] [strain=SFB1]"	hypothetical protein	hypothetical protein	no	35901	34918
Nlim_0847	"Nlim_contig33 [organism=Nitrosoarchaeum limnia] [strain=SFB1]"	response regulator receiver protein	response regulator receiver protein	no	36032	36460
Nlim_0848	"Nlim_contig33 [organism=Nitrosoarchaeum limnia] [strain=SFB1]"	phosphoribosylglycinamide formyltransferase	phosphoribosylglycinamide formyltransferase	no	36585	37160
Nlim_0849	"Nlim_contig33 [organism=Nitrosoarchaeum limnia] [strain=SFB1]"	cupin 2 domain-containing protein	cupin 2 domain-containing protein	no	37390	37157
Nlim_0850	"Nlim_contig33 [organism=Nitrosoarchaeum limnia] [strain=SFB1]"	antibiotic biosynthesis monooxygenase	antibiotic biosynthesis monooxygenase	no	37786	37478
Nlim_0851	"Nlim_contig33 [organism=Nitrosoarchaeum limnia] [strain=SFB1]"	methylenetetrahydrofolate dehydrogenase (NADP(+))	methylenetetrahydrofolate dehydrogenase (NADP(+))	no	37864	38727
Nlim_0852	"Nlim_contig33 [organism=Nitrosoarchaeum limnia] [strain=SFB1]"	5-formyltetrahydrofolate cyclo-ligase	5-formyltetrahydrofolate cyclo-ligase	no	39025	39285
Nlim_0853	"Nlim_contig33 [organism=Nitrosoarchaeum limnia] [strain=SFB1]"	phosphoribosylamine--glycine ligase	phosphoribosylamine--glycine ligase	no	39924	39271
Nlim_0854	"Nlim_contig33 [organism=Nitrosoarchaeum limnia] [strain=SFB1]"	phosphoribosylamine--glycine ligase	phosphoribosylamine--glycine ligase	no	40532	39990
Nlim_0855	"Nlim_contig33 [organism=Nitrosoarchaeum limnia] [strain=SFB1]"	isoleucyl-tRNA synthetase	isoleucyl-tRNA synthetase	no	40726	43923
Nlim_0856	"Nlim_contig33 [organism=Nitrosoarchaeum limnia] [strain=SFB1]"	DNA protection protein DPS	DNA protection protein DPS	no	43985	44572
Nlim_0857	"Nlim_contig33 [organism=Nitrosoarchaeum limnia] [strain=SFB1]"	hypothetical protein	hypothetical protein	no	44671	45000
Nlim_0858	"Nlim_contig33 [organism=Nitrosoarchaeum limnia] [strain=SFB1]"	succinate--CoA ligase (ADP-forming)	succinate--CoA ligase (ADP-forming)	no	45041	46147
Nlim_0859	"Nlim_contig33 [organism=Nitrosoarchaeum limnia] [strain=SFB1]"	CoA-binding domain-containing protein	CoA-binding domain-containing protein	no	46144	47061
Nlim_0860	"Nlim_contig33 [organism=Nitrosoarchaeum limnia] [strain=SFB1]"	hypothetical protein	hypothetical protein	no	47511	47263
Nlim_0861	"Nlim_contig33 [organism=Nitrosoarchaeum limnia] [strain=SFB1]"	putative Phage integrase family protein	putative Phage integrase family protein	no	47741	49156
Nlim_0862	"Nlim_contig33 [organism=Nitrosoarchaeum limnia] [strain=SFB1]"	response regulator receiver protein	response regulator receiver protein	no	50081	49701
Nlim_0863	"Nlim_contig33 [organism=Nitrosoarchaeum limnia] [strain=SFB1]"	hypothetical protein	hypothetical protein	no	50684	50493
Nlim_0864	"Nlim_contig33 [organism=Nitrosoarchaeum limnia] [strain=SFB1]"	hypothetical protein	hypothetical protein	no	50957	51325
Nlim_0865	"Nlim_contig33 [organism=Nitrosoarchaeum limnia] [strain=SFB1]"	N-acyl-D-aspartate/D-glutamate deacylase	N-acyl-D-aspartate/D-glutamate deacylase	no	53292	51397
Nlim_0866	"Nlim_contig33 [organism=Nitrosoarchaeum limnia] [strain=SFB1]"	Imidazolonepropionase and related amidohydrolases	Imidazolonepropionase and related amidohydrolases	no	54798	53293
Nlim_0867	"Nlim_contig33 [organism=Nitrosoarchaeum limnia] [strain=SFB1]"	hypothetical protein	hypothetical protein	no	55320	55502
Nlim_0868	"Nlim_contig33 [organism=Nitrosoarchaeum limnia] [strain=SFB1]"	histidine kinase	histidine kinase	no	56235	55525
Nlim_0869	"Nlim_contig33 [organism=Nitrosoarchaeum limnia] [strain=SFB1]"	hypothetical protein	hypothetical protein	no	56604	56311
Nlim_0870	"Nlim_contig33 [organism=Nitrosoarchaeum limnia] [strain=SFB1]"	signal transduction protein	signal transduction protein	no	57556	56711
Nlim_0871	"Nlim_contig33 [organism=Nitrosoarchaeum limnia] [strain=SFB1]"	hypothetical protein	hypothetical protein	no	57770	58135
Nlim_0872	"Nlim_contig33 [organism=Nitrosoarchaeum limnia] [strain=SFB1]"	inorganic diphosphatase	inorganic diphosphatase	no	58211	58750
Nlim_0873	"Nlim_contig33 [organism=Nitrosoarchaeum limnia] [strain=SFB1]"	pepF/M3 family oligoendopeptidase	pepF/M3 family oligoendopeptidase	no	59150	60922
Nlim_0874	"Nlim_contig33 [organism=Nitrosoarchaeum limnia] [strain=SFB1]"	hypothetical protein	hypothetical protein	no	61191	62312
Nlim_0875	"Nlim_contig33 [organism=Nitrosoarchaeum limnia] [strain=SFB1]"	arginine decarboxylase, pyruvoyl-dependent	arginine decarboxylase, pyruvoyl-dependent	no	62866	62315
Nlim_0876	"Nlim_contig33 [organism=Nitrosoarchaeum limnia] [strain=SFB1]"	hypothetical protein	hypothetical protein	no	63050	63598
Nlim_0877	"Nlim_contig33 [organism=Nitrosoarchaeum limnia] [strain=SFB1]"	hypothetical protein	hypothetical protein	no	63763	63560
Nlim_0878	"Nlim_contig33 [organism=Nitrosoarchaeum limnia] [strain=SFB1]"	DSBA oxidoreductase	DSBA oxidoreductase	no	64376	65185
Nlim_0879	"Nlim_contig33 [organism=Nitrosoarchaeum limnia] [strain=SFB1]"	DEAD/DEAH box helicase domain-containing protein	DEAD/DEAH box helicase domain-containing protein	no	65291	65512
Nlim_0880	"Nlim_contig33 [organism=Nitrosoarchaeum limnia] [strain=SFB1]"	DEAD/DEAH box helicase domain-containing protein	DEAD/DEAH box helicase domain-containing protein	no	65512	66627
Nlim_0881	"Nlim_contig33 [organism=Nitrosoarchaeum limnia] [strain=SFB1]"	AsnC/Lrp family regulatory protein	AsnC/Lrp family regulatory protein	no	66677	66904
Nlim_0882	"Nlim_contig33 [organism=Nitrosoarchaeum limnia] [strain=SFB1]"	acetolactate synthase, large subunit, biosynthetic type	acetolactate synthase, large subunit, biosynthetic type	no	66965	68626
Nlim_0883	"Nlim_contig33 [organism=Nitrosoarchaeum limnia] [strain=SFB1]"	hypothetical protein	hypothetical protein	no	68946	68653
Nlim_0884	"Nlim_contig33 [organism=Nitrosoarchaeum limnia] [strain=SFB1]"	Predicted metal-dependent hydrolase of the TIM-barrel fold	Predicted metal-dependent hydrolase of the TIM-barrel fold	no	69929	69129
Nlim_0885	"Nlim_contig33 [organism=Nitrosoarchaeum limnia] [strain=SFB1]"	Histone acetyltransferase HPA2 and related acetyltransferases	Histone acetyltransferase HPA2 and related acetyltransferases	no	70576	69926
Nlim_0886	"Nlim_contig33 [organism=Nitrosoarchaeum limnia] [strain=SFB1]"	hypothetical protein	hypothetical protein	no	71386	70643
Nlim_0887	"Nlim_contig33 [organism=Nitrosoarchaeum limnia] [strain=SFB1]"	hypothetical protein	hypothetical protein	no	71566	71754
Nlim_0888	"Nlim_contig33 [organism=Nitrosoarchaeum limnia] [strain=SFB1]"	hypothetical protein	hypothetical protein	no	72810	72058
Nlim_0889	"Nlim_contig33 [organism=Nitrosoarchaeum limnia] [strain=SFB1]"	Small-conductance mechanosensitive channel	Small-conductance mechanosensitive channel	no	73428	72910
Nlim_0890	"Nlim_contig33 [organism=Nitrosoarchaeum limnia] [strain=SFB1]"	hypothetical protein	hypothetical protein	no	73494	73730
Nlim_0891	"Nlim_contig33 [organism=Nitrosoarchaeum limnia] [strain=SFB1]"	MscS mechanosensitive ion channel	MscS mechanosensitive ion channel	no	75712	73949
Nlim_0892	"Nlim_contig33 [organism=Nitrosoarchaeum limnia] [strain=SFB1]"	lysine 2,3-aminomutase related protein	lysine 2,3-aminomutase related protein	no	75857	77224
Nlim_0893	"Nlim_contig33 [organism=Nitrosoarchaeum limnia] [strain=SFB1]"	glutamine synthetase, type I	glutamine synthetase, type I	no	77302	78744
Nlim_0894	"Nlim_contig33 [organism=Nitrosoarchaeum limnia] [strain=SFB1]"	response regulator receiver protein	response regulator receiver protein	no	78847	79269
Nlim_0895	"Nlim_contig33 [organism=Nitrosoarchaeum limnia] [strain=SFB1]"	hypothetical protein	hypothetical protein	no	79396	80727
Nlim_0896	"Nlim_contig33 [organism=Nitrosoarchaeum limnia] [strain=SFB1]"	Kef-type K+ transport systems, membrane components	Kef-type K+ transport systems, membrane components	no	82353	80749
Nlim_0897	"Nlim_contig33 [organism=Nitrosoarchaeum limnia] [strain=SFB1]"	hypothetical protein	hypothetical protein	no	82448	82735
Nlim_0898	"Nlim_contig33 [organism=Nitrosoarchaeum limnia] [strain=SFB1]"	hypothetical protein	hypothetical protein	no	82942	83229
Nlim_0899	"Nlim_contig33 [organism=Nitrosoarchaeum limnia] [strain=SFB1]"	hypothetical protein	hypothetical protein	no	83705	83250
Nlim_0900	"Nlim_contig33 [organism=Nitrosoarchaeum limnia] [strain=SFB1]"	hypothetical protein	hypothetical protein	no	83783	84091
Nlim_0901	"Nlim_contig33 [organism=Nitrosoarchaeum limnia] [strain=SFB1]"	hypothetical protein	hypothetical protein	no	84255	84575
Nlim_0902	"Nlim_contig33 [organism=Nitrosoarchaeum limnia] [strain=SFB1]"	hypothetical protein	hypothetical protein	no	86599	84572
Nlim_0903	"Nlim_contig33 [organism=Nitrosoarchaeum limnia] [strain=SFB1]"	hypothetical protein	hypothetical protein	no	86877	86641
Nlim_0904	"Nlim_contig33 [organism=Nitrosoarchaeum limnia] [strain=SFB1]"	hypothetical protein	hypothetical protein	no	87022	87918
Nlim_0905	"Nlim_contig33 [organism=Nitrosoarchaeum limnia] [strain=SFB1]"	hypothetical protein	hypothetical protein	no	88241	88023
Nlim_0906	"Nlim_contig33 [organism=Nitrosoarchaeum limnia] [strain=SFB1]"	putative GAF sensor protein	putative GAF sensor protein	no	88960	88394
Nlim_0907	"Nlim_contig33 [organism=Nitrosoarchaeum limnia] [strain=SFB1]"	hypothetical protein	hypothetical protein	no	89977	89171
Nlim_0908	"Nlim_contig33 [organism=Nitrosoarchaeum limnia] [strain=SFB1]"	secreted protein	secreted protein	no	90778	90161
Nlim_0909	"Nlim_contig33 [organism=Nitrosoarchaeum limnia] [strain=SFB1]"	hypothetical protein	hypothetical protein	no	92178	90877
Nlim_0910	"Nlim_contig33 [organism=Nitrosoarchaeum limnia] [strain=SFB1]"	hypothetical protein	hypothetical protein	no	92479	92303
Nlim_0911	"Nlim_contig33 [organism=Nitrosoarchaeum limnia] [strain=SFB1]"	hypothetical protein	hypothetical protein	no	93819	92584
Nlim_0912	"Nlim_contig33 [organism=Nitrosoarchaeum limnia] [strain=SFB1]"	response regulator receiver protein	response regulator receiver protein	no	94391	93972
Nlim_0913	"Nlim_contig33 [organism=Nitrosoarchaeum limnia] [strain=SFB1]"	protein tyrosine phosphatase	protein tyrosine phosphatase	no	94437	94877
Nlim_0914	"Nlim_contig33 [organism=Nitrosoarchaeum limnia] [strain=SFB1]"	alcohol dehydrogenase	alcohol dehydrogenase	no	94951	95253
Nlim_0915	"Nlim_contig33 [organism=Nitrosoarchaeum limnia] [strain=SFB1]"	hypothetical protein	hypothetical protein	no	95462	95250
Nlim_0916	"Nlim_contig33 [organism=Nitrosoarchaeum limnia] [strain=SFB1]"	alcohol dehydrogenase	alcohol dehydrogenase	no	95499	95660
Nlim_0917	"Nlim_contig33 [organism=Nitrosoarchaeum limnia] [strain=SFB1]"	alcohol dehydrogenase	alcohol dehydrogenase	no	95702	95962
Nlim_0918	"Nlim_contig33 [organism=Nitrosoarchaeum limnia] [strain=SFB1]"	hypothetical protein	hypothetical protein	no	96778	96296
Nlim_0919	"Nlim_contig33 [organism=Nitrosoarchaeum limnia] [strain=SFB1]"	hypothetical protein	hypothetical protein	no	96938	97315
Nlim_0920	"Nlim_contig33 [organism=Nitrosoarchaeum limnia] [strain=SFB1]"	hypothetical protein	hypothetical protein	no	97392	97586
Nlim_0921	"Nlim_contig33 [organism=Nitrosoarchaeum limnia] [strain=SFB1]"	phosphate uptake regulator, PhoU	phosphate uptake regulator, PhoU	no	98509	97850
Nlim_0922	"Nlim_contig33 [organism=Nitrosoarchaeum limnia] [strain=SFB1]"	phosphate ABC transporter, ATPase subunit	phosphate ABC transporter, ATPase subunit	no	99343	98510
Nlim_0923	"Nlim_contig33 [organism=Nitrosoarchaeum limnia] [strain=SFB1]"	phosphate ABC transporter, inner membrane subunit PstA	phosphate ABC transporter, inner membrane subunit PstA	no	100266	99340
Nlim_0924	"Nlim_contig33 [organism=Nitrosoarchaeum limnia] [strain=SFB1]"	phosphate ABC transporter, inner membrane subunit PstC	phosphate ABC transporter, inner membrane subunit PstC	no	101198	100263
Nlim_0925	"Nlim_contig33 [organism=Nitrosoarchaeum limnia] [strain=SFB1]"	phosphate uptake regulator, PhoU	phosphate uptake regulator, PhoU	no	101358	102395
Nlim_0926	"Nlim_contig33 [organism=Nitrosoarchaeum limnia] [strain=SFB1]"	hypothetical protein	hypothetical protein	no	104065	102449
Nlim_0927	"Nlim_contig33 [organism=Nitrosoarchaeum limnia] [strain=SFB1]"	phosphate ABC transporter, periplasmic phosphate-binding protein	phosphate ABC transporter, periplasmic phosphate-binding protein	no	105484	104258
Nlim_0928	"Nlim_contig33 [organism=Nitrosoarchaeum limnia] [strain=SFB1]"	hypothetical protein	hypothetical protein	no	105686	105919
Nlim_0929	"Nlim_contig33 [organism=Nitrosoarchaeum limnia] [strain=SFB1]"	hypothetical protein	hypothetical protein	no	106307	105909
Nlim_0930	"Nlim_contig33 [organism=Nitrosoarchaeum limnia] [strain=SFB1]"	hypothetical protein	hypothetical protein	no	106517	106765
Nlim_0931	"Nlim_contig33 [organism=Nitrosoarchaeum limnia] [strain=SFB1]"	hypothetical protein	hypothetical protein	no	107455	106769
Nlim_0932	"Nlim_contig33 [organism=Nitrosoarchaeum limnia] [strain=SFB1]"	hypothetical protein	hypothetical protein	no	107380	107769
Nlim_0933	"Nlim_contig33 [organism=Nitrosoarchaeum limnia] [strain=SFB1]"	AsnC family transcriptional regulator	AsnC family transcriptional regulator	no	107996	107766
Nlim_0934	"Nlim_contig33 [organism=Nitrosoarchaeum limnia] [strain=SFB1]"	tRNA pseudouridine synthase D TruD	tRNA pseudouridine synthase D TruD	no	109252	108056
Nlim_0935	"Nlim_contig33 [organism=Nitrosoarchaeum limnia] [strain=SFB1]"	hypothetical protein	hypothetical protein	no	110790	109249
Nlim_0936	"Nlim_contig33 [organism=Nitrosoarchaeum limnia] [strain=SFB1]"	peptidyl-tRNA hydrolase	peptidyl-tRNA hydrolase	no	111242	110889
Nlim_0937	"Nlim_contig33 [organism=Nitrosoarchaeum limnia] [strain=SFB1]"	dehydrogenase (flavoprotein)-like protein	dehydrogenase (flavoprotein)-like protein	yes	111310	112447
Nlim_0939	"Nlim_contig33 [organism=Nitrosoarchaeum limnia] [strain=SFB1]"	hypothetical protein	hypothetical protein	no	112474	112677
Nlim_0940	"Nlim_contig33 [organism=Nitrosoarchaeum limnia] [strain=SFB1]"	translation elongation factor aEF-1 beta	translation elongation factor aEF-1 beta	no	112723	112962
Nlim_0941	"Nlim_contig33 [organism=Nitrosoarchaeum limnia] [strain=SFB1]"	AAA family ATPase, CDC48 subfamily protein	AAA family ATPase, CDC48 subfamily protein	no	112999	115140
Nlim_0942	"Nlim_contig33 [organism=Nitrosoarchaeum limnia] [strain=SFB1]"	hypothetical protein	hypothetical protein	no	115143	115439
Nlim_0943	"Nlim_contig33 [organism=Nitrosoarchaeum limnia] [strain=SFB1]"	hypothetical protein	hypothetical protein	no	115621	115406
Nlim_0944	"Nlim_contig33 [organism=Nitrosoarchaeum limnia] [strain=SFB1]"	hypothetical protein	hypothetical protein	no	115721	116248
Nlim_0945	"Nlim_contig33 [organism=Nitrosoarchaeum limnia] [strain=SFB1]"	hypothetical protein	hypothetical protein	no	116323	116682
Nlim_0946	"Nlim_contig33 [organism=Nitrosoarchaeum limnia] [strain=SFB1]"	Predicted permeases	Predicted permeases	no	117551	116757
Nlim_0947	"Nlim_contig33 [organism=Nitrosoarchaeum limnia] [strain=SFB1]"	Zn-dependent hydrolases, including glyoxylases	Zn-dependent hydrolases, including glyoxylases	no	118935	117538
Nlim_0948	"Nlim_contig33 [organism=Nitrosoarchaeum limnia] [strain=SFB1]"	hypothetical protein	hypothetical protein	no	119210	119704
Nlim_0949	"Nlim_contig33 [organism=Nitrosoarchaeum limnia] [strain=SFB1]"	hypothetical protein	hypothetical protein	no	120417	119968
Nlim_0950	"Nlim_contig33 [organism=Nitrosoarchaeum limnia] [strain=SFB1]"	hypothetical protein	hypothetical protein	no	121142	120606
Nlim_0951	"Nlim_contig33 [organism=Nitrosoarchaeum limnia] [strain=SFB1]"	protoheme IX farnesyltransferase	protoheme IX farnesyltransferase	no	122087	121179
Nlim_0952	"Nlim_contig33 [organism=Nitrosoarchaeum limnia] [strain=SFB1]"	blue (type1) copper domain-containing protein	blue (type1) copper domain-containing protein	no	122158	123240
Nlim_0953	"Nlim_contig33 [organism=Nitrosoarchaeum limnia] [strain=SFB1]"	Mov34/MPN/PAD-1 family protein	Mov34/MPN/PAD-1 family protein	no	123210	123650
Nlim_0954	"Nlim_contig33 [organism=Nitrosoarchaeum limnia] [strain=SFB1]"	hypothetical protein	hypothetical protein	no	124025	123642
Nlim_0955	"Nlim_contig33 [organism=Nitrosoarchaeum limnia] [strain=SFB1]"	O-methyltransferase family protein	O-methyltransferase family protein	no	124680	124069
Nlim_0956	"Nlim_contig33 [organism=Nitrosoarchaeum limnia] [strain=SFB1]"	hypothetical protein	hypothetical protein	no	125132	124734
Nlim_0957	"Nlim_contig33 [organism=Nitrosoarchaeum limnia] [strain=SFB1]"	hypothetical protein	hypothetical protein	no	125212	125892
Nlim_0958	"Nlim_contig33 [organism=Nitrosoarchaeum limnia] [strain=SFB1]"	amino acid permease-associated region	amino acid permease-associated region	no	125997	127310
Nlim_0959	"Nlim_contig33 [organism=Nitrosoarchaeum limnia] [strain=SFB1]"	hypothetical protein	hypothetical protein	no	127349	127786
Nlim_0960	"Nlim_contig33 [organism=Nitrosoarchaeum limnia] [strain=SFB1]"	Predicted membrane protein	Predicted membrane protein	no	128710	127805
Nlim_0961	"Nlim_contig33 [organism=Nitrosoarchaeum limnia] [strain=SFB1]"	hypothetical protein	hypothetical protein	no	128950	129207
Nlim_0962	"Nlim_contig33 [organism=Nitrosoarchaeum limnia] [strain=SFB1]"	hypothetical protein	hypothetical protein	no	129269	129451
Nlim_0963	"Nlim_contig33 [organism=Nitrosoarchaeum limnia] [strain=SFB1]"	membrane-bound proton-translocating pyrophosphatase	membrane-bound proton-translocating pyrophosphatase	no	130839	129448
Nlim_0964	"Nlim_contig34 [organism=Nitrosoarchaeum limnia] [strain=SFB1]"	membrane-bound proton-translocating pyrophosphatase	membrane-bound proton-translocating pyrophosphatase	yes	319	1
Nlim_0965	"Nlim_contig34 [organism=Nitrosoarchaeum limnia] [strain=SFB1]"	hypothetical protein	hypothetical protein	no	730	368
Nlim_0966	"Nlim_contig34 [organism=Nitrosoarchaeum limnia] [strain=SFB1]"	multicopper oxidase type 3	multicopper oxidase type 3	no	2182	830
Nlim_0967	"Nlim_contig34 [organism=Nitrosoarchaeum limnia] [strain=SFB1]"	hypothetical protein	hypothetical protein	no	2840	2343
Nlim_0968	"Nlim_contig34 [organism=Nitrosoarchaeum limnia] [strain=SFB1]"	hypothetical protein	hypothetical protein	no	3952	2849
Nlim_0969	"Nlim_contig34 [organism=Nitrosoarchaeum limnia] [strain=SFB1]"	DNA-directed RNA polymerase subunit E'	DNA-directed RNA polymerase subunit E'	no	4206	4688
Nlim_0970	"Nlim_contig34 [organism=Nitrosoarchaeum limnia] [strain=SFB1]"	DNA-directed RNA polymerase subunit E, RpoE2	DNA-directed RNA polymerase subunit E, RpoE2	no	4689	4877
Nlim_0971	"Nlim_contig34 [organism=Nitrosoarchaeum limnia] [strain=SFB1]"	nicotinate-nucleotide pyrophosphorylase	nicotinate-nucleotide pyrophosphorylase	no	4919	5737
Nlim_0972	"Nlim_contig34 [organism=Nitrosoarchaeum limnia] [strain=SFB1]"	TPR repeat-containing protein	TPR repeat-containing protein	no	6132	5734
Nlim_0973	"Nlim_contig34 [organism=Nitrosoarchaeum limnia] [strain=SFB1]"	putative agmatinase	putative agmatinase	no	6491	7327
Nlim_0974	"Nlim_contig35 [organism=Nitrosoarchaeum limnia] [strain=SFB1]"	aldehyde dehydrogenase	aldehyde dehydrogenase	no	84	1061
Nlim_0975	"Nlim_contig35 [organism=Nitrosoarchaeum limnia] [strain=SFB1]"	Proline dehydrogenase	Proline dehydrogenase	no	1915	1043
Nlim_0976	"Nlim_contig35 [organism=Nitrosoarchaeum limnia] [strain=SFB1]"	quinolinate synthetase complex, A subunit	quinolinate synthetase complex, A subunit	no	2901	1948
Nlim_0977	"Nlim_contig35 [organism=Nitrosoarchaeum limnia] [strain=SFB1]"	aspartate dehydrogenase	aspartate dehydrogenase	no	3812	2994
Nlim_0978	"Nlim_contig35 [organism=Nitrosoarchaeum limnia] [strain=SFB1]"	hypothetical protein	hypothetical protein	no	4420	3836
Nlim_0979	"Nlim_contig35 [organism=Nitrosoarchaeum limnia] [strain=SFB1]"	hypothetical protein	hypothetical protein	no	4597	5574
Nlim_0980	"Nlim_contig35 [organism=Nitrosoarchaeum limnia] [strain=SFB1]"	hypothetical protein	hypothetical protein	no	5693	6484
Nlim_0981	"Nlim_contig35 [organism=Nitrosoarchaeum limnia] [strain=SFB1]"	hypothetical protein	hypothetical protein	no	6481	8013
Nlim_0982	"Nlim_contig35 [organism=Nitrosoarchaeum limnia] [strain=SFB1]"	metallophosphoesterase	metallophosphoesterase	no	8014	9168
Nlim_0983	"Nlim_contig35 [organism=Nitrosoarchaeum limnia] [strain=SFB1]"	SMC domain-containing protein	SMC domain-containing protein	no	9152	11230
Nlim_0984	"Nlim_contig35 [organism=Nitrosoarchaeum limnia] [strain=SFB1]"	hypothetical protein	hypothetical protein	no	11383	12681
Nlim_0985	"Nlim_contig35 [organism=Nitrosoarchaeum limnia] [strain=SFB1]"	hypothetical protein	hypothetical protein	no	14109	13120
Nlim_0986	"Nlim_contig35 [organism=Nitrosoarchaeum limnia] [strain=SFB1]"	hypothetical protein	hypothetical protein	no	14779	14198
Nlim_0987	"Nlim_contig35 [organism=Nitrosoarchaeum limnia] [strain=SFB1]"	hypothetical protein	hypothetical protein	no	15368	14820
Nlim_0988	"Nlim_contig35 [organism=Nitrosoarchaeum limnia] [strain=SFB1]"	blue (type1) copper domain-containing protein	blue (type1) copper domain-containing protein	no	16480	15428
Nlim_0989	"Nlim_contig36 [organism=Nitrosoarchaeum limnia] [strain=SFB1]"	HEAT repeat-containing PBS lyase	HEAT repeat-containing PBS lyase	yes	221	1
Nlim_0990	"Nlim_contig36 [organism=Nitrosoarchaeum limnia] [strain=SFB1]"	alkyl hydroperoxide reductase/ Thiol specific antioxidant/ Mal allergen	alkyl hydroperoxide reductase/ Thiol specific antioxidant/ Mal allergen	no	324	986
Nlim_0991	"Nlim_contig36 [organism=Nitrosoarchaeum limnia] [strain=SFB1]"	hypothetical protein	hypothetical protein	no	1177	2094
Nlim_0992	"Nlim_contig36 [organism=Nitrosoarchaeum limnia] [strain=SFB1]"	Excalibur domain-containing protein	Excalibur domain-containing protein	no	2769	2245
Nlim_0993	"Nlim_contig36 [organism=Nitrosoarchaeum limnia] [strain=SFB1]"	nitrite reductase, copper-containing	nitrite reductase, copper-containing	no	3700	3086
Nlim_0994	"Nlim_contig36 [organism=Nitrosoarchaeum limnia] [strain=SFB1]"	hypothetical protein	hypothetical protein	no	3940	3761
Nlim_0995	"Nlim_contig36 [organism=Nitrosoarchaeum limnia] [strain=SFB1]"	peptidylprolyl isomerase	peptidylprolyl isomerase	no	4488	4030
Nlim_0996	"Nlim_contig36 [organism=Nitrosoarchaeum limnia] [strain=SFB1]"	hypothetical protein	hypothetical protein	no	4880	4539
Nlim_0997	"Nlim_contig36 [organism=Nitrosoarchaeum limnia] [strain=SFB1]"	50S ribosomal protein L15e	50S ribosomal protein L15e	no	5340	4882
Nlim_0998	"Nlim_contig36 [organism=Nitrosoarchaeum limnia] [strain=SFB1]"	hypothetical protein	hypothetical protein	no	5425	6756
Nlim_0999	"Nlim_contig36 [organism=Nitrosoarchaeum limnia] [strain=SFB1]"	hypothetical protein	hypothetical protein	no	7221	6925
Nlim_1000	"Nlim_contig36 [organism=Nitrosoarchaeum limnia] [strain=SFB1]"	hypothetical protein	hypothetical protein	no	7724	7536
Nlim_1001	"Nlim_contig36 [organism=Nitrosoarchaeum limnia] [strain=SFB1]"	hypothetical protein	hypothetical protein	no	10072	8147
Nlim_1002	"Nlim_contig36 [organism=Nitrosoarchaeum limnia] [strain=SFB1]"	hypothetical protein	hypothetical protein	no	12755	10341
Nlim_1003	"Nlim_contig36 [organism=Nitrosoarchaeum limnia] [strain=SFB1]"	hypothetical protein	hypothetical protein	no	13315	13115
Nlim_1004	"Nlim_contig36 [organism=Nitrosoarchaeum limnia] [strain=SFB1]"	hypothetical protein	hypothetical protein	yes	13543	14071
Nlim_1005	"Nlim_contig37 [organism=Nitrosoarchaeum limnia] [strain=SFB1]"	hypothetical protein	hypothetical protein	yes	245	1
Nlim_1006	"Nlim_contig37 [organism=Nitrosoarchaeum limnia] [strain=SFB1]"	D-isomer specific 2-hydroxyacid dehydrogenase NAD-binding	D-isomer specific 2-hydroxyacid dehydrogenase NAD-binding	no	1298	366
Nlim_1007	"Nlim_contig37 [organism=Nitrosoarchaeum limnia] [strain=SFB1]"	hypothetical protein	hypothetical protein	no	2786	1374
Nlim_1008	"Nlim_contig37 [organism=Nitrosoarchaeum limnia] [strain=SFB1]"	fumarate lyase	fumarate lyase	no	2897	4258
Nlim_1009	"Nlim_contig37 [organism=Nitrosoarchaeum limnia] [strain=SFB1]"	MiaB-like tRNA modifying enzyme	MiaB-like tRNA modifying enzyme	no	4262	5530
Nlim_1010	"Nlim_contig37 [organism=Nitrosoarchaeum limnia] [strain=SFB1]"	tubulin/FtsZ GTPase	tubulin/FtsZ GTPase	no	5604	6551
Nlim_1011	"Nlim_contig38 [organism=Nitrosoarchaeum limnia] [strain=SFB1]"	ribosomal protein L31e	ribosomal protein L31e	yes	277	1
Nlim_1012	"Nlim_contig38 [organism=Nitrosoarchaeum limnia] [strain=SFB1]"	NUDIX hydrolase	NUDIX hydrolase	no	1111	563
Nlim_1013	"Nlim_contig38 [organism=Nitrosoarchaeum limnia] [strain=SFB1]"	5 10-methylenetetrahydrofolate reductase-like protein	5 10-methylenetetrahydrofolate reductase-like protein	no	1186	1935
Nlim_1014	"Nlim_contig38 [organism=Nitrosoarchaeum limnia] [strain=SFB1]"	methionine synthase	methionine synthase	no	4427	1932
Nlim_1015	"Nlim_contig38 [organism=Nitrosoarchaeum limnia] [strain=SFB1]"	homocysteine S-methyltransferase	homocysteine S-methyltransferase	no	5358	4459
Nlim_1016	"Nlim_contig38 [organism=Nitrosoarchaeum limnia] [strain=SFB1]"	major facilitator transporter	major facilitator transporter	yes	5534	6150
Nlim_1017	"Nlim_contig39 [organism=Nitrosoarchaeum limnia] [strain=SFB1]"	binding-protein-dependent transport systems inner membrane component	binding-protein-dependent transport systems inner membrane component	yes	272	1
Nlim_1018	"Nlim_contig39 [organism=Nitrosoarchaeum limnia] [strain=SFB1]"	ABC transporter related	ABC transporter related	no	517	296
Nlim_1019	"Nlim_contig39 [organism=Nitrosoarchaeum limnia] [strain=SFB1]"	ABC transporter related	ABC transporter related	no	1056	484
Nlim_1020	"Nlim_contig39 [organism=Nitrosoarchaeum limnia] [strain=SFB1]"	aliphatic sulfonate ABC transporter periplasmic ligand-binding protein	aliphatic sulfonate ABC transporter periplasmic ligand-binding protein	no	2084	1053
Nlim_1021	"Nlim_contig39 [organism=Nitrosoarchaeum limnia] [strain=SFB1]"	argininosuccinate synthase	argininosuccinate synthase	no	2221	3420
Nlim_1022	"Nlim_contig39 [organism=Nitrosoarchaeum limnia] [strain=SFB1]"	hypothetical protein	hypothetical protein	no	3417	3584
Nlim_1023	"Nlim_contig39 [organism=Nitrosoarchaeum limnia] [strain=SFB1]"	lysine biosynthesis enzyme LysX	lysine biosynthesis enzyme LysX	no	3584	4441
Nlim_1024	"Nlim_contig39 [organism=Nitrosoarchaeum limnia] [strain=SFB1]"	N-acetyl-gamma-glutamyl-phosphate reductase	N-acetyl-gamma-glutamyl-phosphate reductase	no	4469	5515
Nlim_1025	"Nlim_contig39 [organism=Nitrosoarchaeum limnia] [strain=SFB1]"	acetylglutamate kinase	acetylglutamate kinase	yes	5518	5958
Nlim_1026	"Nlim_contig40 [organism=Nitrosoarchaeum limnia] [strain=SFB1]"	acetylornithine and succinylornithine aminotransferase	acetylornithine and succinylornithine aminotransferase	no	94	1269
Nlim_1027	"Nlim_contig40 [organism=Nitrosoarchaeum limnia] [strain=SFB1]"	AsnC family transcriptional regulator	AsnC family transcriptional regulator	no	1262	1681
Nlim_1028	"Nlim_contig40 [organism=Nitrosoarchaeum limnia] [strain=SFB1]"	pyruvate carboxyltransferase	pyruvate carboxyltransferase	no	1780	2964
Nlim_1029	"Nlim_contig40 [organism=Nitrosoarchaeum limnia] [strain=SFB1]"	hypothetical protein	hypothetical protein	no	2954	3154
Nlim_1030	"Nlim_contig40 [organism=Nitrosoarchaeum limnia] [strain=SFB1]"	lysine biosynthesis enzyme LysX	lysine biosynthesis enzyme LysX	no	3244	3999
Nlim_1031	"Nlim_contig40 [organism=Nitrosoarchaeum limnia] [strain=SFB1]"	N-acetyl-ornithine/N-acetyl-lysine deacetylase	N-acetyl-ornithine/N-acetyl-lysine deacetylase	no	4045	5130
Nlim_1032	"Nlim_contig40 [organism=Nitrosoarchaeum limnia] [strain=SFB1]"	diphthine synthase	diphthine synthase	no	5130	6167
Nlim_1033	"Nlim_contig40 [organism=Nitrosoarchaeum limnia] [strain=SFB1]"	cytidyltransferase-like protein	cytidyltransferase-like protein	no	6212	6826
Nlim_1034	"Nlim_contig40 [organism=Nitrosoarchaeum limnia] [strain=SFB1]"	hypothetical protein	hypothetical protein	no	7521	6838
Nlim_1035	"Nlim_contig40 [organism=Nitrosoarchaeum limnia] [strain=SFB1]"	DNA primase	DNA primase	no	8676	7531
Nlim_1036	"Nlim_contig40 [organism=Nitrosoarchaeum limnia] [strain=SFB1]"	iron-sulfur cluster assembly accessory protein	iron-sulfur cluster assembly accessory protein	no	9178	8828
Nlim_1037	"Nlim_contig40 [organism=Nitrosoarchaeum limnia] [strain=SFB1]"	enoyl-CoA hydratase/isomerase	enoyl-CoA hydratase/isomerase	no	10030	9269
Nlim_1038	"Nlim_contig40 [organism=Nitrosoarchaeum limnia] [strain=SFB1]"	CoA-binding domain-containing protein	CoA-binding domain-containing protein	no	12184	10067
Nlim_1039	"Nlim_contig40 [organism=Nitrosoarchaeum limnia] [strain=SFB1]"	glutamine amidotransferase class-I	glutamine amidotransferase class-I	no	12910	12227
Nlim_1040	"Nlim_contig40 [organism=Nitrosoarchaeum limnia] [strain=SFB1]"	TOPRIM domain-containing protein	TOPRIM domain-containing protein	no	13020	13337
Nlim_1041	"Nlim_contig40 [organism=Nitrosoarchaeum limnia] [strain=SFB1]"	Glu/Leu/Phe/Val dehydrogenase	Glu/Leu/Phe/Val dehydrogenase	no	14608	13334
Nlim_1042	"Nlim_contig40 [organism=Nitrosoarchaeum limnia] [strain=SFB1]"	ArsR family transcriptional regulator	ArsR family transcriptional regulator	yes	15068	14688
Nlim_1043	"Nlim_contig40 [organism=Nitrosoarchaeum limnia] [strain=SFB1]"	proteasome subunit alpha	proteasome subunit alpha	no	15195	15917
Nlim_1044	"Nlim_contig40 [organism=Nitrosoarchaeum limnia] [strain=SFB1]"	methyltransferase type 11	methyltransferase type 11	no	15964	16653
Nlim_1045	"Nlim_contig40 [organism=Nitrosoarchaeum limnia] [strain=SFB1]"	major facilitator transporter	major facilitator transporter	no	16650	17807
Nlim_1046	"Nlim_contig40 [organism=Nitrosoarchaeum limnia] [strain=SFB1]"	nitrogen regulatory protein P-II	nitrogen regulatory protein P-II	no	18153	17839
Nlim_1047	"Nlim_contig40 [organism=Nitrosoarchaeum limnia] [strain=SFB1]"	sec-independent translocation protein mttA/Hcf106	sec-independent translocation protein mttA/Hcf106	no	18291	18632
Nlim_1048	"Nlim_contig40 [organism=Nitrosoarchaeum limnia] [strain=SFB1]"	DNA methylase N-4/N-6 domain-containing protein	DNA methylase N-4/N-6 domain-containing protein	no	19412	18636
Nlim_1049	"Nlim_contig40 [organism=Nitrosoarchaeum limnia] [strain=SFB1]"	DEAD/DEAH box helicase domain-containing protein	DEAD/DEAH box helicase domain-containing protein	no	19574	22018
Nlim_1050	"Nlim_contig40 [organism=Nitrosoarchaeum limnia] [strain=SFB1]"	short-chain dehydrogenase/reductase SDR	short-chain dehydrogenase/reductase SDR	no	22053	22883
Nlim_1051	"Nlim_contig40 [organism=Nitrosoarchaeum limnia] [strain=SFB1]"	2-alkenal reductase	2-alkenal reductase	no	22955	24622
Nlim_1052	"Nlim_contig40 [organism=Nitrosoarchaeum limnia] [strain=SFB1]"	hypothetical protein	hypothetical protein	no	24944	25450
Nlim_1053	"Nlim_contig40 [organism=Nitrosoarchaeum limnia] [strain=SFB1]"	hypothetical protein	hypothetical protein	no	25763	26602
Nlim_1054	"Nlim_contig40 [organism=Nitrosoarchaeum limnia] [strain=SFB1]"	hypothetical protein	hypothetical protein	no	26694	27440
Nlim_1055	"Nlim_contig40 [organism=Nitrosoarchaeum limnia] [strain=SFB1]"	hypothetical protein	hypothetical protein	no	28250	27492
Nlim_1056	"Nlim_contig40 [organism=Nitrosoarchaeum limnia] [strain=SFB1]"	hypothetical protein	hypothetical protein	no	28459	28851
Nlim_1057	"Nlim_contig40 [organism=Nitrosoarchaeum limnia] [strain=SFB1]"	ArsR family transcriptional regulator	ArsR family transcriptional regulator	no	28844	29359
Nlim_1058	"Nlim_contig40 [organism=Nitrosoarchaeum limnia] [strain=SFB1]"	hypothetical protein	hypothetical protein	no	29377	31104
Nlim_1059	"Nlim_contig40 [organism=Nitrosoarchaeum limnia] [strain=SFB1]"	glucose sorbosone dehydrogenase	glucose sorbosone dehydrogenase	no	31161	32423
Nlim_1060	"Nlim_contig40 [organism=Nitrosoarchaeum limnia] [strain=SFB1]"	histidine kinase	histidine kinase	no	32580	33650
Nlim_1061	"Nlim_contig40 [organism=Nitrosoarchaeum limnia] [strain=SFB1]"	hypothetical protein	hypothetical protein	no	34162	33692
Nlim_1062	"Nlim_contig40 [organism=Nitrosoarchaeum limnia] [strain=SFB1]"	hypothetical protein	hypothetical protein	no	34419	34207
Nlim_1063	"Nlim_contig40 [organism=Nitrosoarchaeum limnia] [strain=SFB1]"	hypothetical protein	hypothetical protein	no	34334	35566
Nlim_1064	"Nlim_contig40 [organism=Nitrosoarchaeum limnia] [strain=SFB1]"	hypothetical protein	hypothetical protein	no	35774	35598
Nlim_1065	"Nlim_contig40 [organism=Nitrosoarchaeum limnia] [strain=SFB1]"	hypothetical protein	hypothetical protein	no	36137	36577
Nlim_1066	"Nlim_contig40 [organism=Nitrosoarchaeum limnia] [strain=SFB1]"	hypothetical protein	hypothetical protein	no	36908	36600
Nlim_1067	"Nlim_contig40 [organism=Nitrosoarchaeum limnia] [strain=SFB1]"	Adenylate cyclase, family 3 (some proteins contain HAMP domain)	Adenylate cyclase, family 3 (some proteins contain HAMP domain)	no	40668	37318
Nlim_1068	"Nlim_contig40 [organism=Nitrosoarchaeum limnia] [strain=SFB1]"	hypothetical protein	hypothetical protein	no	42064	40730
Nlim_1069	"Nlim_contig40 [organism=Nitrosoarchaeum limnia] [strain=SFB1]"	hypothetical protein	hypothetical protein	no	42752	43243
Nlim_1070	"Nlim_contig40 [organism=Nitrosoarchaeum limnia] [strain=SFB1]"	hypothetical protein	hypothetical protein	no	43335	44276
Nlim_1071	"Nlim_contig40 [organism=Nitrosoarchaeum limnia] [strain=SFB1]"	hypothetical protein	hypothetical protein	no	44480	45985
Nlim_1072	"Nlim_contig40 [organism=Nitrosoarchaeum limnia] [strain=SFB1]"	hypothetical protein	hypothetical protein	no	46093	47490
Nlim_1073	"Nlim_contig40 [organism=Nitrosoarchaeum limnia] [strain=SFB1]"	hypothetical protein	hypothetical protein	no	47348	48250
Nlim_1074	"Nlim_contig40 [organism=Nitrosoarchaeum limnia] [strain=SFB1]"	beta-lactamase domain protein	beta-lactamase domain protein	no	48252	49454
Nlim_1075	"Nlim_contig40 [organism=Nitrosoarchaeum limnia] [strain=SFB1]"	hypothetical protein	hypothetical protein	no	50660	49569
Nlim_1076	"Nlim_contig40 [organism=Nitrosoarchaeum limnia] [strain=SFB1]"	Uncharacterized protein containing caspase domain	Uncharacterized protein containing caspase domain	no	52353	50725
Nlim_1077	"Nlim_contig40 [organism=Nitrosoarchaeum limnia] [strain=SFB1]"	hypothetical protein	hypothetical protein	no	52705	52977
Nlim_1078	"Nlim_contig40 [organism=Nitrosoarchaeum limnia] [strain=SFB1]"	adenylate/guanylate cyclase with integral membrane sensor	adenylate/guanylate cyclase with integral membrane sensor	no	53097	53816
Nlim_1079	"Nlim_contig40 [organism=Nitrosoarchaeum limnia] [strain=SFB1]"	ArsR family transcriptional regulator	ArsR family transcriptional regulator	no	54633	53827
Nlim_1080	"Nlim_contig40 [organism=Nitrosoarchaeum limnia] [strain=SFB1]"	cob(II)yrinic acid a,c-diamide reductase	cob(II)yrinic acid a,c-diamide reductase	no	55552	54947
Nlim_1081	"Nlim_contig40 [organism=Nitrosoarchaeum limnia] [strain=SFB1]"	Uncharacterized protein containing caspase domain	Uncharacterized protein containing caspase domain	no	57200	55689
Nlim_1082	"Nlim_contig40 [organism=Nitrosoarchaeum limnia] [strain=SFB1]"	hypothetical protein	hypothetical protein	no	57224	58306
Nlim_1083	"Nlim_contig40 [organism=Nitrosoarchaeum limnia] [strain=SFB1]"	hypothetical protein	hypothetical protein	no	59121	58708
Nlim_1084	"Nlim_contig40 [organism=Nitrosoarchaeum limnia] [strain=SFB1]"	hypothetical protein	hypothetical protein	no	59302	60543
Nlim_1085	"Nlim_contig40 [organism=Nitrosoarchaeum limnia] [strain=SFB1]"	hypothetical protein	hypothetical protein	no	60743	61312
Nlim_1086	"Nlim_contig40 [organism=Nitrosoarchaeum limnia] [strain=SFB1]"	hypothetical protein	hypothetical protein	no	61634	62704
Nlim_1087	"Nlim_contig40 [organism=Nitrosoarchaeum limnia] [strain=SFB1]"	alanyl-tRNA synthetase	alanyl-tRNA synthetase	no	62965	65655
Nlim_1088	"Nlim_contig40 [organism=Nitrosoarchaeum limnia] [strain=SFB1]"	leucyl-tRNA synthetase	leucyl-tRNA synthetase	no	65660	68539
Nlim_1089	"Nlim_contig40 [organism=Nitrosoarchaeum limnia] [strain=SFB1]"	Methylase involved in ubiquinone/menaquinone biosynthesis	Methylase involved in ubiquinone/menaquinone biosynthesis	no	69258	68593
Nlim_1090	"Nlim_contig40 [organism=Nitrosoarchaeum limnia] [strain=SFB1]"	hypothetical protein	hypothetical protein	no	69318	69521
Nlim_1091	"Nlim_contig40 [organism=Nitrosoarchaeum limnia] [strain=SFB1]"	nitroreductase	nitroreductase	no	70117	69518
Nlim_1092	"Nlim_contig40 [organism=Nitrosoarchaeum limnia] [strain=SFB1]"	dehydrogenase (flavoprotein)-like protein	dehydrogenase (flavoprotein)-like protein	no	70201	71214
Nlim_1093	"Nlim_contig40 [organism=Nitrosoarchaeum limnia] [strain=SFB1]"	hypothetical protein	hypothetical protein	no	71837	71211
Nlim_1094	"Nlim_contig40 [organism=Nitrosoarchaeum limnia] [strain=SFB1]"	hypothetical protein	hypothetical protein	no	71951	72271
Nlim_1095	"Nlim_contig40 [organism=Nitrosoarchaeum limnia] [strain=SFB1]"	30S ribosomal protein S7P	30S ribosomal protein S7P	no	73040	72441
Nlim_1096	"Nlim_contig40 [organism=Nitrosoarchaeum limnia] [strain=SFB1]"	30S ribosomal protein S12P	30S ribosomal protein S12P	no	73480	73043
Nlim_1097	"Nlim_contig40 [organism=Nitrosoarchaeum limnia] [strain=SFB1]"	NusA family protein	NusA family protein	no	73948	73484
Nlim_1098	"Nlim_contig40 [organism=Nitrosoarchaeum limnia] [strain=SFB1]"	ribosomal protein L7Ae/L30e/S12e/Gadd45	ribosomal protein L7Ae/L30e/S12e/Gadd45	no	74336	74013
Nlim_1099	"Nlim_contig40 [organism=Nitrosoarchaeum limnia] [strain=SFB1]"	FOG	FOG	no	75896	74415
Nlim_1100	"Nlim_contig40 [organism=Nitrosoarchaeum limnia] [strain=SFB1]"	hypothetical protein	hypothetical protein	no	77138	75951
Nlim_1101	"Nlim_contig40 [organism=Nitrosoarchaeum limnia] [strain=SFB1]"	like-Sm ribonucleoprotein core	like-Sm ribonucleoprotein core	no	77411	77181
Nlim_1102	"Nlim_contig40 [organism=Nitrosoarchaeum limnia] [strain=SFB1]"	DNA-directed RNA polymerase subunit A'	DNA-directed RNA polymerase subunit A'	no	81232	77441
Nlim_1103	"Nlim_contig40 [organism=Nitrosoarchaeum limnia] [strain=SFB1]"	DNA-directed RNA polymerase subunit beta	DNA-directed RNA polymerase subunit beta	no	84581	81234
Nlim_1104	"Nlim_contig40 [organism=Nitrosoarchaeum limnia] [strain=SFB1]"	RNA polymerase Rpb5	RNA polymerase Rpb5	no	84833	84582
Nlim_1105	"Nlim_contig40 [organism=Nitrosoarchaeum limnia] [strain=SFB1]"	hypothetical protein	hypothetical protein	no	85013	85825
Nlim_1106	"Nlim_contig40 [organism=Nitrosoarchaeum limnia] [strain=SFB1]"	hypothetical protein	hypothetical protein	no	85888	86742
Nlim_1107	"Nlim_contig40 [organism=Nitrosoarchaeum limnia] [strain=SFB1]"	hypothetical protein	hypothetical protein	no	86806	87654
Nlim_1108	"Nlim_contig40 [organism=Nitrosoarchaeum limnia] [strain=SFB1]"	hypothetical protein	hypothetical protein	no	87760	88524
Nlim_1109	"Nlim_contig40 [organism=Nitrosoarchaeum limnia] [strain=SFB1]"	cysteine desulfurase	cysteine desulfurase	no	89621	88521
Nlim_1110	"Nlim_contig40 [organism=Nitrosoarchaeum limnia] [strain=SFB1]"	ExsB family protein	ExsB family protein	no	90472	89675
Nlim_1111	"Nlim_contig40 [organism=Nitrosoarchaeum limnia] [strain=SFB1]"	hypothetical protein	hypothetical protein	no	91603	90476
Nlim_1112	"Nlim_contig40 [organism=Nitrosoarchaeum limnia] [strain=SFB1]"	malate dehydrogenase	malate dehydrogenase	no	91793	92707
Nlim_1113	"Nlim_contig40 [organism=Nitrosoarchaeum limnia] [strain=SFB1]"	1-(5-phosphoribosyl)-5-amino-4-imidazole-carboxylate (AIR) carboxylase	1-(5-phosphoribosyl)-5-amino-4-imidazole-carboxylate (AIR) carboxylase	no	92807	93523
Nlim_1114	"Nlim_contig40 [organism=Nitrosoarchaeum limnia] [strain=SFB1]"	radical SAM domain-containing protein	radical SAM domain-containing protein	no	93652	95187
Nlim_1115	"Nlim_contig40 [organism=Nitrosoarchaeum limnia] [strain=SFB1]"	hypothetical protein	hypothetical protein	no	95505	95182
Nlim_1116	"Nlim_contig40 [organism=Nitrosoarchaeum limnia] [strain=SFB1]"	integrase family protein	integrase family protein	no	95863	97188
Nlim_1117	"Nlim_contig40 [organism=Nitrosoarchaeum limnia] [strain=SFB1]"	Uncharacterized conserved protein	Uncharacterized conserved protein	no	99476	97962
Nlim_1118	"Nlim_contig40 [organism=Nitrosoarchaeum limnia] [strain=SFB1]"	UspA domain-containing protein	UspA domain-containing protein	no	99698	100165
Nlim_1119	"Nlim_contig40 [organism=Nitrosoarchaeum limnia] [strain=SFB1]"	hypothetical protein	hypothetical protein	no	100684	100220
Nlim_1120	"Nlim_contig41 [organism=Nitrosoarchaeum limnia] [strain=SFB1]"	hypothetical protein	hypothetical protein	no	800	519
Nlim_1121	"Nlim_contig41 [organism=Nitrosoarchaeum limnia] [strain=SFB1]"	hypothetical protein	hypothetical protein	no	1930	821
Nlim_1122	"Nlim_contig41 [organism=Nitrosoarchaeum limnia] [strain=SFB1]"	hypothetical protein	hypothetical protein	no	2222	1953
Nlim_1123	"Nlim_contig41 [organism=Nitrosoarchaeum limnia] [strain=SFB1]"	hypothetical protein	hypothetical protein	no	2394	2924
Nlim_1124	"Nlim_contig41 [organism=Nitrosoarchaeum limnia] [strain=SFB1]"	hypothetical protein	hypothetical protein	no	3952	4539
Nlim_1125	"Nlim_contig41 [organism=Nitrosoarchaeum limnia] [strain=SFB1]"	hypothetical protein	hypothetical protein	no	4876	4547
Nlim_1126	"Nlim_contig42 [organism=Nitrosoarchaeum limnia] [strain=SFB1]"	AsnC family transcriptional regulator	AsnC family transcriptional regulator	no	13	246
Nlim_1127	"Nlim_contig42 [organism=Nitrosoarchaeum limnia] [strain=SFB1]"	Plastocyanin	Plastocyanin	no	1158	337
Nlim_1128	"Nlim_contig42 [organism=Nitrosoarchaeum limnia] [strain=SFB1]"	hypothetical protein	hypothetical protein	no	1461	2090
Nlim_1129	"Nlim_contig42 [organism=Nitrosoarchaeum limnia] [strain=SFB1]"	response regulator receiver protein	response regulator receiver protein	no	2656	2288
Nlim_1130	"Nlim_contig42 [organism=Nitrosoarchaeum limnia] [strain=SFB1]"	histidine kinase	histidine kinase	no	2766	4298
Nlim_1131	"Nlim_contig43 [organism=Nitrosoarchaeum limnia] [strain=SFB1]"	hypothetical protein	hypothetical protein	yes	215	1
Nlim_1132	"Nlim_contig43 [organism=Nitrosoarchaeum limnia] [strain=SFB1]"	hypothetical protein	hypothetical protein	no	1417	311
Nlim_1133	"Nlim_contig43 [organism=Nitrosoarchaeum limnia] [strain=SFB1]"	hypothetical protein	hypothetical protein	no	2104	1514
Nlim_1134	"Nlim_contig43 [organism=Nitrosoarchaeum limnia] [strain=SFB1]"	hypothetical protein	hypothetical protein	no	4700	1986
Nlim_1135	"Nlim_contig43 [organism=Nitrosoarchaeum limnia] [strain=SFB1]"	cation diffusion facilitator family transporter	cation diffusion facilitator family transporter	no	4777	6129
Nlim_1136	"Nlim_contig43 [organism=Nitrosoarchaeum limnia] [strain=SFB1]"	putative metal cation transporter	putative metal cation transporter	no	7306	6134
Nlim_1137	"Nlim_contig43 [organism=Nitrosoarchaeum limnia] [strain=SFB1]"	multicopper oxidase type 3	multicopper oxidase type 3	no	8306	7308
Nlim_1138	"Nlim_contig43 [organism=Nitrosoarchaeum limnia] [strain=SFB1]"	hypothetical protein	hypothetical protein	no	8466	8969
Nlim_1139	"Nlim_contig43 [organism=Nitrosoarchaeum limnia] [strain=SFB1]"	hypothetical protein	hypothetical protein	no	9234	8962
Nlim_1140	"Nlim_contig43 [organism=Nitrosoarchaeum limnia] [strain=SFB1]"	30S ribosomal protein S13P	30S ribosomal protein S13P	no	9679	10257
Nlim_1141	"Nlim_contig43 [organism=Nitrosoarchaeum limnia] [strain=SFB1]"	30S ribosomal protein S4	30S ribosomal protein S4	no	10268	10837
Nlim_1142	"Nlim_contig43 [organism=Nitrosoarchaeum limnia] [strain=SFB1]"	glucosamine--fructose-6-phosphate aminotransferase, isomerizing	glucosamine--fructose-6-phosphate aminotransferase, isomerizing	no	10911	12671
Nlim_1143	"Nlim_contig43 [organism=Nitrosoarchaeum limnia] [strain=SFB1]"	hypothetical protein	hypothetical protein	no	13731	12658
Nlim_1144	"Nlim_contig43 [organism=Nitrosoarchaeum limnia] [strain=SFB1]"	beta-lactamase domain-containing protein	beta-lactamase domain-containing protein	no	14339	13728
Nlim_1145	"Nlim_contig43 [organism=Nitrosoarchaeum limnia] [strain=SFB1]"	carbohydrate kinase, YjeF related protein	carbohydrate kinase, YjeF related protein	no	14983	14336
Nlim_1146	"Nlim_contig43 [organism=Nitrosoarchaeum limnia] [strain=SFB1]"	translin family protein	translin family protein	no	15055	15669
Nlim_1147	"Nlim_contig43 [organism=Nitrosoarchaeum limnia] [strain=SFB1]"	DNA-directed RNA polymerase subunit N	DNA-directed RNA polymerase subunit N	no	15830	16066
Nlim_1148	"Nlim_contig43 [organism=Nitrosoarchaeum limnia] [strain=SFB1]"	phosphopyruvate hydratase	phosphopyruvate hydratase	no	16068	17306
Nlim_1149	"Nlim_contig43 [organism=Nitrosoarchaeum limnia] [strain=SFB1]"	30S ribosomal protein S2	30S ribosomal protein S2	no	17314	17937
Nlim_1150	"Nlim_contig43 [organism=Nitrosoarchaeum limnia] [strain=SFB1]"	hypothetical protein	hypothetical protein	no	17937	18770
Nlim_1151	"Nlim_contig43 [organism=Nitrosoarchaeum limnia] [strain=SFB1]"	mevalonate kinase	mevalonate kinase	no	18659	19714
Nlim_1152	"Nlim_contig43 [organism=Nitrosoarchaeum limnia] [strain=SFB1]"	aspartate/glutamate/uridylate kinase	aspartate/glutamate/uridylate kinase	no	19738	20490
Nlim_1153	"Nlim_contig43 [organism=Nitrosoarchaeum limnia] [strain=SFB1]"	isopentenyl-diphosphate delta-isomerase, type 1	isopentenyl-diphosphate delta-isomerase, type 1	no	20453	21124
Nlim_1154	"Nlim_contig43 [organism=Nitrosoarchaeum limnia] [strain=SFB1]"	polyprenyl synthetase	polyprenyl synthetase	no	21121	22101
Nlim_1155	"Nlim_contig43 [organism=Nitrosoarchaeum limnia] [strain=SFB1]"	glutamyl-tRNA synthetase	glutamyl-tRNA synthetase	no	22103	23812
Nlim_1156	"Nlim_contig43 [organism=Nitrosoarchaeum limnia] [strain=SFB1]"	5-carboxymethyl-2-hydroxymuconate Delta-isomerase	5-carboxymethyl-2-hydroxymuconate Delta-isomerase	no	23821	24690
Nlim_1157	"Nlim_contig43 [organism=Nitrosoarchaeum limnia] [strain=SFB1]"	GCN5-related N-acetyltransferase	GCN5-related N-acetyltransferase	no	25475	24687
Nlim_1158	"Nlim_contig43 [organism=Nitrosoarchaeum limnia] [strain=SFB1]"	Rieske (2Fe-2S) domain-containing protein	Rieske (2Fe-2S) domain-containing protein	no	25515	25823
Nlim_1159	"Nlim_contig43 [organism=Nitrosoarchaeum limnia] [strain=SFB1]"	hypothetical protein	hypothetical protein	no	25860	26129
Nlim_1160	"Nlim_contig43 [organism=Nitrosoarchaeum limnia] [strain=SFB1]"	hypothetical protein	hypothetical protein	no	26317	26913
Nlim_1161	"Nlim_contig43 [organism=Nitrosoarchaeum limnia] [strain=SFB1]"	hypothetical protein	hypothetical protein	no	26956	27303
Nlim_1162	"Nlim_contig43 [organism=Nitrosoarchaeum limnia] [strain=SFB1]"	Mg2 transporter protein CorA family protein	Mg2 transporter protein CorA family protein	no	27663	28688
Nlim_1163	"Nlim_contig43 [organism=Nitrosoarchaeum limnia] [strain=SFB1]"	hypothetical protein	hypothetical protein	no	28807	29079
Nlim_1164	"Nlim_contig43 [organism=Nitrosoarchaeum limnia] [strain=SFB1]"	UspA domain-containing protein	UspA domain-containing protein	no	29178	29603
Nlim_1165	"Nlim_contig43 [organism=Nitrosoarchaeum limnia] [strain=SFB1]"	putative transaldolase	putative transaldolase	no	30310	29657
Nlim_1166	"Nlim_contig43 [organism=Nitrosoarchaeum limnia] [strain=SFB1]"	transketolase central region	transketolase central region	no	31266	30307
Nlim_1167	"Nlim_contig43 [organism=Nitrosoarchaeum limnia] [strain=SFB1]"	ribulose-phosphate 3-epimerase	ribulose-phosphate 3-epimerase	no	32945	31278
Nlim_1168	"Nlim_contig43 [organism=Nitrosoarchaeum limnia] [strain=SFB1]"	hypothetical protein	hypothetical protein	no	33025	33402
Nlim_1169	"Nlim_contig43 [organism=Nitrosoarchaeum limnia] [strain=SFB1]"	leucyl aminopeptidase	leucyl aminopeptidase	no	33441	34910
Nlim_1170	"Nlim_contig43 [organism=Nitrosoarchaeum limnia] [strain=SFB1]"	hypothetical protein	hypothetical protein	no	34990	35178
Nlim_1171	"Nlim_contig43 [organism=Nitrosoarchaeum limnia] [strain=SFB1]"	hypothetical protein	hypothetical protein	no	35467	35658
Nlim_1172	"Nlim_contig43 [organism=Nitrosoarchaeum limnia] [strain=SFB1]"	putative ATPase RIL	putative ATPase RIL	no	35570	37357
Nlim_1173	"Nlim_contig43 [organism=Nitrosoarchaeum limnia] [strain=SFB1]"	protein of unknown function Met10	protein of unknown function Met10	no	37363	38190
Nlim_1174	"Nlim_contig43 [organism=Nitrosoarchaeum limnia] [strain=SFB1]"	transcription regulator	transcription regulator	no	38409	38191
Nlim_1175	"Nlim_contig43 [organism=Nitrosoarchaeum limnia] [strain=SFB1]"	ribosomal-protein-alanine acetyltransferase	ribosomal-protein-alanine acetyltransferase	no	38945	38448
Nlim_1176	"Nlim_contig43 [organism=Nitrosoarchaeum limnia] [strain=SFB1]"	peptidase M50	peptidase M50	no	38997	40127
Nlim_1177	"Nlim_contig43 [organism=Nitrosoarchaeum limnia] [strain=SFB1]"	hypothetical protein	hypothetical protein	no	41198	40119
Nlim_1178	"Nlim_contig43 [organism=Nitrosoarchaeum limnia] [strain=SFB1]"	orotate phosphoribosyltransferase	orotate phosphoribosyltransferase	no	41249	41854
Nlim_1179	"Nlim_contig43 [organism=Nitrosoarchaeum limnia] [strain=SFB1]"	TENA/THI-4 domain-containing protein	TENA/THI-4 domain-containing protein	no	42715	42083
Nlim_1180	"Nlim_contig43 [organism=Nitrosoarchaeum limnia] [strain=SFB1]"	polyprenyl synthetase	polyprenyl synthetase	no	42935	43786
Nlim_1181	"Nlim_contig43 [organism=Nitrosoarchaeum limnia] [strain=SFB1]"	proton-translocating NADH-quinone oxidoreductase, chain N	proton-translocating NADH-quinone oxidoreductase, chain N	no	45260	43776
Nlim_1182	"Nlim_contig43 [organism=Nitrosoarchaeum limnia] [strain=SFB1]"	proton-translocating NADH-quinone oxidoreductase, chain L	proton-translocating NADH-quinone oxidoreductase, chain L	no	47352	45274
Nlim_1183	"Nlim_contig43 [organism=Nitrosoarchaeum limnia] [strain=SFB1]"	proton-translocating NADH-quinone oxidoreductase, chain M	proton-translocating NADH-quinone oxidoreductase, chain M	no	48909	47356
Nlim_1184	"Nlim_contig43 [organism=Nitrosoarchaeum limnia] [strain=SFB1]"	NADH-ubiquinone oxidoreductase chain 4L	NADH-ubiquinone oxidoreductase chain 4L	no	49214	48909
Nlim_1185	"Nlim_contig43 [organism=Nitrosoarchaeum limnia] [strain=SFB1]"	NADH-ubiquinone/plastoquinone oxidoreductase chain 6	NADH-ubiquinone/plastoquinone oxidoreductase chain 6	no	49707	49195
Nlim_1186	"Nlim_contig43 [organism=Nitrosoarchaeum limnia] [strain=SFB1]"	4Fe-4S ferredoxin iron-sulfur binding domain-containing protein	4Fe-4S ferredoxin iron-sulfur binding domain-containing protein	no	50197	49700
Nlim_1187	"Nlim_contig43 [organism=Nitrosoarchaeum limnia] [strain=SFB1]"	NADH dehydrogenase (quinone)	NADH dehydrogenase (quinone)	no	51495	50197
Nlim_1188	"Nlim_contig43 [organism=Nitrosoarchaeum limnia] [strain=SFB1]"	NADH dehydrogenase (quinone)	NADH dehydrogenase (quinone)	no	52632	51496
Nlim_1189	"Nlim_contig43 [organism=Nitrosoarchaeum limnia] [strain=SFB1]"	NADH dehydrogenase (ubiquinone) 30 kDa subunit	NADH dehydrogenase (ubiquinone) 30 kDa subunit	no	53225	52635
Nlim_1190	"Nlim_contig43 [organism=Nitrosoarchaeum limnia] [strain=SFB1]"	NADH-quinone oxidoreductase, B subunit	NADH-quinone oxidoreductase, B subunit	no	53749	53225
Nlim_1191	"Nlim_contig43 [organism=Nitrosoarchaeum limnia] [strain=SFB1]"	NADH-ubiquinone/plastoquinone oxidoreductase chain 3	NADH-ubiquinone/plastoquinone oxidoreductase chain 3	no	54122	53790
Nlim_1192	"Nlim_contig43 [organism=Nitrosoarchaeum limnia] [strain=SFB1]"	alkyl hydroperoxide reductase/ Thiol specific antioxidant/ Mal allergen	alkyl hydroperoxide reductase/ Thiol specific antioxidant/ Mal allergen	no	54276	54740
Nlim_1193	"Nlim_contig43 [organism=Nitrosoarchaeum limnia] [strain=SFB1]"	biotin/lipoyl attachment domain-containing protein	biotin/lipoyl attachment domain-containing protein	no	55266	54754
Nlim_1194	"Nlim_contig43 [organism=Nitrosoarchaeum limnia] [strain=SFB1]"	carbamoyl-phosphate synthase L chain ATP-binding	carbamoyl-phosphate synthase L chain ATP-binding	no	56760	55273
Nlim_1195	"Nlim_contig43 [organism=Nitrosoarchaeum limnia] [strain=SFB1]"	carboxyl transferase	carboxyl transferase	no	58313	56766
Nlim_1196	"Nlim_contig43 [organism=Nitrosoarchaeum limnia] [strain=SFB1]"	hypothetical protein	hypothetical protein	no	58752	58435
Nlim_1197	"Nlim_contig43 [organism=Nitrosoarchaeum limnia] [strain=SFB1]"	ATPase central domain-containing protein	ATPase central domain-containing protein	no	59905	58811
Nlim_1198	"Nlim_contig43 [organism=Nitrosoarchaeum limnia] [strain=SFB1]"	hypothetical protein	hypothetical protein	no	60986	60060
Nlim_1199	"Nlim_contig43 [organism=Nitrosoarchaeum limnia] [strain=SFB1]"	inositol-phosphate phosphatase	inositol-phosphate phosphatase	no	61115	61915
Nlim_1200	"Nlim_contig43 [organism=Nitrosoarchaeum limnia] [strain=SFB1]"	oxidoreductase FAD/NAD(P)-binding subunit	oxidoreductase FAD/NAD(P)-binding subunit	no	62811	61972
Nlim_1201	"Nlim_contig43 [organism=Nitrosoarchaeum limnia] [strain=SFB1]"	hypothetical protein	hypothetical protein	no	63024	63194
Nlim_1202	"Nlim_contig43 [organism=Nitrosoarchaeum limnia] [strain=SFB1]"	glutamyl-tRNA reductase	glutamyl-tRNA reductase	no	64318	63242
Nlim_1203	"Nlim_contig43 [organism=Nitrosoarchaeum limnia] [strain=SFB1]"	hypothetical protein	hypothetical protein	no	65004	64330
Nlim_1204	"Nlim_contig43 [organism=Nitrosoarchaeum limnia] [strain=SFB1]"	argininosuccinate lyase	argininosuccinate lyase	no	66897	65437
Nlim_1205	"Nlim_contig43 [organism=Nitrosoarchaeum limnia] [strain=SFB1]"	hypothetical protein	hypothetical protein	no	66947	67270
Nlim_1206	"Nlim_contig43 [organism=Nitrosoarchaeum limnia] [strain=SFB1]"	succinate dehydrogenase and fumarate reductase iron-sulfur protein	succinate dehydrogenase and fumarate reductase iron-sulfur protein	no	68031	67267
Nlim_1207	"Nlim_contig43 [organism=Nitrosoarchaeum limnia] [strain=SFB1]"	hypothetical protein	hypothetical protein	no	68376	68032
Nlim_1208	"Nlim_contig43 [organism=Nitrosoarchaeum limnia] [strain=SFB1]"	hypothetical protein	hypothetical protein	no	68812	68378
Nlim_1209	"Nlim_contig43 [organism=Nitrosoarchaeum limnia] [strain=SFB1]"	succinate dehydrogenase or fumarate reductase, flavoprotein subunit	succinate dehydrogenase or fumarate reductase, flavoprotein subunit	no	70525	68813
Nlim_1210	"Nlim_contig43 [organism=Nitrosoarchaeum limnia] [strain=SFB1]"	PadR-like family transcriptional regulator	PadR-like family transcriptional regulator	no	70622	71128
Nlim_1211	"Nlim_contig43 [organism=Nitrosoarchaeum limnia] [strain=SFB1]"	Permeases of the major facilitator superfamily	Permeases of the major facilitator superfamily	yes	71421	72461
Nlim_1212	"Nlim_contig43 [organism=Nitrosoarchaeum limnia] [strain=SFB1]"	putative methylisocitrate lyase	putative methylisocitrate lyase	no	72518	73366
Nlim_1213	"Nlim_contig43 [organism=Nitrosoarchaeum limnia] [strain=SFB1]"	Alba, DNA/RNA-binding protein	Alba, DNA/RNA-binding protein	no	73680	73396
Nlim_1214	"Nlim_contig43 [organism=Nitrosoarchaeum limnia] [strain=SFB1]"	hypothetical protein	hypothetical protein	no	73798	74352
Nlim_1215	"Nlim_contig43 [organism=Nitrosoarchaeum limnia] [strain=SFB1]"	oxidoreductase FAD/NAD(P)-binding subunit	oxidoreductase FAD/NAD(P)-binding subunit	no	74532	75377
Nlim_1216	"Nlim_contig43 [organism=Nitrosoarchaeum limnia] [strain=SFB1]"	hypothetical protein	hypothetical protein	no	75548	76150
Nlim_1217	"Nlim_contig43 [organism=Nitrosoarchaeum limnia] [strain=SFB1]"	branched-chain amino acid aminotransferase	branched-chain amino acid aminotransferase	no	76623	77540
Nlim_1218	"Nlim_contig43 [organism=Nitrosoarchaeum limnia] [strain=SFB1]"	oxidoreductase domain-containing protein	oxidoreductase domain-containing protein	no	77541	78476
Nlim_1219	"Nlim_contig43 [organism=Nitrosoarchaeum limnia] [strain=SFB1]"	hypothetical protein	hypothetical protein	no	78485	78742
Nlim_1220	"Nlim_contig43 [organism=Nitrosoarchaeum limnia] [strain=SFB1]"	acetyltransferase	acetyltransferase	no	78748	79224
Nlim_1221	"Nlim_contig43 [organism=Nitrosoarchaeum limnia] [strain=SFB1]"	hypothetical protein	hypothetical protein	no	79418	79221
Nlim_1222	"Nlim_contig43 [organism=Nitrosoarchaeum limnia] [strain=SFB1]"	glycosyl transferase family protein	glycosyl transferase family protein	no	80440	79448
Nlim_1223	"Nlim_contig43 [organism=Nitrosoarchaeum limnia] [strain=SFB1]"	DEAD/DEAH box helicase domain-containing protein	DEAD/DEAH box helicase domain-containing protein	no	82566	80437
Nlim_1224	"Nlim_contig43 [organism=Nitrosoarchaeum limnia] [strain=SFB1]"	MCM family protein	MCM family protein	no	84650	82563
Nlim_1225	"Nlim_contig43 [organism=Nitrosoarchaeum limnia] [strain=SFB1]"	hypothetical protein	hypothetical protein	no	85161	84631
Nlim_1226	"Nlim_contig43 [organism=Nitrosoarchaeum limnia] [strain=SFB1]"	replication factor C	replication factor C	no	85287	86234
Nlim_1227	"Nlim_contig43 [organism=Nitrosoarchaeum limnia] [strain=SFB1]"	histidine kinase	histidine kinase	no	86303	87766
Nlim_1228	"Nlim_contig43 [organism=Nitrosoarchaeum limnia] [strain=SFB1]"	hypothetical protein	hypothetical protein	no	87705	87881
Nlim_1229	"Nlim_contig43 [organism=Nitrosoarchaeum limnia] [strain=SFB1]"	4Fe-4S ferredoxin iron-sulfur binding domain-containing protein	4Fe-4S ferredoxin iron-sulfur binding domain-containing protein	no	88482	87940
Nlim_1230	"Nlim_contig43 [organism=Nitrosoarchaeum limnia] [strain=SFB1]"	4Fe-4S ferredoxin iron-sulfur binding domain-containing protein	4Fe-4S ferredoxin iron-sulfur binding domain-containing protein	no	89170	88616
Nlim_1231	"Nlim_contig43 [organism=Nitrosoarchaeum limnia] [strain=SFB1]"	translation initiation factor IF-6	translation initiation factor IF-6	no	89307	89972
Nlim_1232	"Nlim_contig43 [organism=Nitrosoarchaeum limnia] [strain=SFB1]"	histidyl-tRNA synthetase	histidyl-tRNA synthetase	no	91214	89964
Nlim_1233	"Nlim_contig43 [organism=Nitrosoarchaeum limnia] [strain=SFB1]"	putative periplasmic ligand-binding sensor protein	putative periplasmic ligand-binding sensor protein	no	92698	91316
Nlim_1234	"Nlim_contig43 [organism=Nitrosoarchaeum limnia] [strain=SFB1]"	hypothetical protein	hypothetical protein	no	92949	93365
Nlim_1235	"Nlim_contig43 [organism=Nitrosoarchaeum limnia] [strain=SFB1]"	Ig family protein	Ig family protein	yes	93445	94192
Nlim_1236	"Nlim_contig44 [organism=Nitrosoarchaeum limnia] [strain=SFB1]"	hypothetical protein	hypothetical protein	no	11	217
Nlim_1237	"Nlim_contig44 [organism=Nitrosoarchaeum limnia] [strain=SFB1]"	thioredoxin	thioredoxin	no	349	699
Nlim_1238	"Nlim_contig44 [organism=Nitrosoarchaeum limnia] [strain=SFB1]"	translation initiation factor IF-2	translation initiation factor IF-2	no	2456	696
Nlim_1239	"Nlim_contig44 [organism=Nitrosoarchaeum limnia] [strain=SFB1]"	nucleoside-diphosphate kinase	nucleoside-diphosphate kinase	no	2773	2483
Nlim_1240	"Nlim_contig44 [organism=Nitrosoarchaeum limnia] [strain=SFB1]"	ribosomal protein L24E	ribosomal protein L24E	no	3090	2887
Nlim_1241	"Nlim_contig44 [organism=Nitrosoarchaeum limnia] [strain=SFB1]"	30S ribosomal protein S28e	30S ribosomal protein S28e	no	3312	3100
Nlim_1242	"Nlim_contig44 [organism=Nitrosoarchaeum limnia] [strain=SFB1]"	50S ribosomal protein L7Ae	50S ribosomal protein L7Ae	no	3695	3309
Nlim_1243	"Nlim_contig44 [organism=Nitrosoarchaeum limnia] [strain=SFB1]"	phosphoglucosamine mutase	phosphoglucosamine mutase	no	5107	3716
Nlim_1244	"Nlim_contig44 [organism=Nitrosoarchaeum limnia] [strain=SFB1]"	formyl transferase domain-containing protein	formyl transferase domain-containing protein	no	5260	6144
Nlim_1245	"Nlim_contig44 [organism=Nitrosoarchaeum limnia] [strain=SFB1]"	creatininase	creatininase	no	6150	6884
Nlim_1246	"Nlim_contig44 [organism=Nitrosoarchaeum limnia] [strain=SFB1]"	like-Sm ribonucleoprotein core	like-Sm ribonucleoprotein core	no	6929	7165
Nlim_1247	"Nlim_contig44 [organism=Nitrosoarchaeum limnia] [strain=SFB1]"	hypothetical protein	hypothetical protein	no	7344	8276
Nlim_1248	"Nlim_contig44 [organism=Nitrosoarchaeum limnia] [strain=SFB1]"	ribose 5-phosphate isomerase	ribose 5-phosphate isomerase	no	8277	8951
Nlim_1249	"Nlim_contig44 [organism=Nitrosoarchaeum limnia] [strain=SFB1]"	hypothetical protein	hypothetical protein	no	9861	9358
Nlim_1250	"Nlim_contig44 [organism=Nitrosoarchaeum limnia] [strain=SFB1]"	dihydropyrimidinase	dihydropyrimidinase	no	11320	9929
Nlim_1251	"Nlim_contig44 [organism=Nitrosoarchaeum limnia] [strain=SFB1]"	hypothetical protein	hypothetical protein	no	11570	11929
Nlim_1252	"Nlim_contig44 [organism=Nitrosoarchaeum limnia] [strain=SFB1]"	hypothetical protein	hypothetical protein	no	12474	11950
Nlim_1253	"Nlim_contig44 [organism=Nitrosoarchaeum limnia] [strain=SFB1]"	thioredoxin	thioredoxin	no	12948	12619
Nlim_1254	"Nlim_contig44 [organism=Nitrosoarchaeum limnia] [strain=SFB1]"	hypothetical protein	hypothetical protein	no	13073	13828
Nlim_1255	"Nlim_contig44 [organism=Nitrosoarchaeum limnia] [strain=SFB1]"	peptidase S26B, signal peptidase	peptidase S26B, signal peptidase	no	13889	14539
Nlim_1256	"Nlim_contig44 [organism=Nitrosoarchaeum limnia] [strain=SFB1]"	vinylacetyl-CoA Delta-isomerase	vinylacetyl-CoA Delta-isomerase	no	16108	14582
Nlim_1257	"Nlim_contig44 [organism=Nitrosoarchaeum limnia] [strain=SFB1]"	CoA-binding domain-containing protein	CoA-binding domain-containing protein	no	18278	16182
Nlim_1258	"Nlim_contig44 [organism=Nitrosoarchaeum limnia] [strain=SFB1]"	ribonuclease H	ribonuclease H	no	18695	18339
Nlim_1259	"Nlim_contig44 [organism=Nitrosoarchaeum limnia] [strain=SFB1]"	hypothetical protein	hypothetical protein	no	19110	18685
Nlim_1260	"Nlim_contig44 [organism=Nitrosoarchaeum limnia] [strain=SFB1]"	hypothetical protein	hypothetical protein	no	19410	19171
Nlim_1261	"Nlim_contig44 [organism=Nitrosoarchaeum limnia] [strain=SFB1]"	ArsR family transcriptional regulator	ArsR family transcriptional regulator	no	19783	19481
Nlim_1262	"Nlim_contig44 [organism=Nitrosoarchaeum limnia] [strain=SFB1]"	radical SAM domain-containing protein	radical SAM domain-containing protein	no	19884	20765
Nlim_1263	"Nlim_contig44 [organism=Nitrosoarchaeum limnia] [strain=SFB1]"	high-affinity nickel-transporter	high-affinity nickel-transporter	no	21511	20762
Nlim_1264	"Nlim_contig44 [organism=Nitrosoarchaeum limnia] [strain=SFB1]"	hypothetical protein	hypothetical protein	no	21813	21562
Nlim_1265	"Nlim_contig44 [organism=Nitrosoarchaeum limnia] [strain=SFB1]"	glutaredoxin	glutaredoxin	no	22019	21810
Nlim_1266	"Nlim_contig44 [organism=Nitrosoarchaeum limnia] [strain=SFB1]"	cytochrome c biogenesis protein transmembrane region	cytochrome c biogenesis protein transmembrane region	no	23193	22207
Nlim_1267	"Nlim_contig44 [organism=Nitrosoarchaeum limnia] [strain=SFB1]"	AsnC family transcriptional regulator	AsnC family transcriptional regulator	no	23276	23707
Nlim_1268	"Nlim_contig44 [organism=Nitrosoarchaeum limnia] [strain=SFB1]"	Ig family protein	Ig family protein	no	24462	23809
Nlim_1269	"Nlim_contig45 [organism=Nitrosoarchaeum limnia] [strain=SFB1]"	fibronectin type III domain-containing protein	fibronectin type III domain-containing protein	yes	999	1
Nlim_1270	"Nlim_contig45 [organism=Nitrosoarchaeum limnia] [strain=SFB1]"	hypothetical protein	hypothetical protein	no	1990	1124
Nlim_1271	"Nlim_contig45 [organism=Nitrosoarchaeum limnia] [strain=SFB1]"	hypothetical protein	hypothetical protein	no	3222	2794
Nlim_1272	"Nlim_contig45 [organism=Nitrosoarchaeum limnia] [strain=SFB1]"	hypothetical protein	hypothetical protein	yes	3704	3501
Nlim_1273	"Nlim_contig45 [organism=Nitrosoarchaeum limnia] [strain=SFB1]"	heat shock protein HSP20	heat shock protein HSP20	no	4380	3883
Nlim_1274	"Nlim_contig45 [organism=Nitrosoarchaeum limnia] [strain=SFB1]"	hypothetical protein	hypothetical protein	no	4963	5514
Nlim_1275	"Nlim_contig45 [organism=Nitrosoarchaeum limnia] [strain=SFB1]"	multicopper oxidase type 3	multicopper oxidase type 3	no	6873	5515
Nlim_1276	"Nlim_contig46 [organism=Nitrosoarchaeum limnia] [strain=SFB1]"	hypothetical protein	hypothetical protein	no	214	423
Nlim_1277	"Nlim_contig46 [organism=Nitrosoarchaeum limnia] [strain=SFB1]"	hypothetical protein	hypothetical protein	no	892	458
Nlim_1278	"Nlim_contig46 [organism=Nitrosoarchaeum limnia] [strain=SFB1]"	hypothetical protein	hypothetical protein	no	1140	1361
Nlim_1279	"Nlim_contig46 [organism=Nitrosoarchaeum limnia] [strain=SFB1]"	hypothetical protein	hypothetical protein	no	1988	1593
Nlim_1280	"Nlim_contig46 [organism=Nitrosoarchaeum limnia] [strain=SFB1]"	NADPH-dependent FMN reductase	NADPH-dependent FMN reductase	no	2681	2106
Nlim_1281	"Nlim_contig46 [organism=Nitrosoarchaeum limnia] [strain=SFB1]"	hypothetical protein	hypothetical protein	no	3174	2716
Nlim_1282	"Nlim_contig46 [organism=Nitrosoarchaeum limnia] [strain=SFB1]"	HxlR family transcriptional regulator	HxlR family transcriptional regulator	no	3577	3215
Nlim_1283	"Nlim_contig46 [organism=Nitrosoarchaeum limnia] [strain=SFB1]"	Pirin-related protein	Pirin-related protein	no	4560	3646
Nlim_1284	"Nlim_contig46 [organism=Nitrosoarchaeum limnia] [strain=SFB1]"	Uncharacterized conserved protein	Uncharacterized conserved protein	no	4897	4724
Nlim_1285	"Nlim_contig46 [organism=Nitrosoarchaeum limnia] [strain=SFB1]"	hypothetical protein	hypothetical protein	no	5006	5590
Nlim_1286	"Nlim_contig46 [organism=Nitrosoarchaeum limnia] [strain=SFB1]"	Predicted ring-cleavage extradiol dioxygenase	Predicted ring-cleavage extradiol dioxygenase	no	6505	5627
Nlim_1287	"Nlim_contig46 [organism=Nitrosoarchaeum limnia] [strain=SFB1]"	ArsR family transcriptional regulator	ArsR family transcriptional regulator	no	6888	6496
Nlim_1288	"Nlim_contig46 [organism=Nitrosoarchaeum limnia] [strain=SFB1]"	hypothetical protein	hypothetical protein	no	7285	7058
Nlim_1289	"Nlim_contig46 [organism=Nitrosoarchaeum limnia] [strain=SFB1]"	hypothetical protein	hypothetical protein	no	7765	7340
Nlim_1290	"Nlim_contig46 [organism=Nitrosoarchaeum limnia] [strain=SFB1]"	hypothetical protein	hypothetical protein	no	8815	8429
Nlim_1291	"Nlim_contig46 [organism=Nitrosoarchaeum limnia] [strain=SFB1]"	hypothetical protein	hypothetical protein	no	9405	9151
Nlim_1292	"Nlim_contig46 [organism=Nitrosoarchaeum limnia] [strain=SFB1]"	conserved hypothetical protein	conserved hypothetical protein	no	9812	9507
Nlim_1293	"Nlim_contig46 [organism=Nitrosoarchaeum limnia] [strain=SFB1]"	hypothetical protein	hypothetical protein	no	10414	9815
Nlim_1294	"Nlim_contig46 [organism=Nitrosoarchaeum limnia] [strain=SFB1]"	hypothetical protein	hypothetical protein	no	11929	11024
Nlim_1295	"Nlim_contig46 [organism=Nitrosoarchaeum limnia] [strain=SFB1]"	hypothetical protein	hypothetical protein	no	12363	12070
Nlim_1296	"Nlim_contig46 [organism=Nitrosoarchaeum limnia] [strain=SFB1]"	hypothetical protein	hypothetical protein	no	14113	13124
Nlim_1297	"Nlim_contig46 [organism=Nitrosoarchaeum limnia] [strain=SFB1]"	restriction endonuclease	restriction endonuclease	no	14305	15024
Nlim_1298	"Nlim_contig46 [organism=Nitrosoarchaeum limnia] [strain=SFB1]"	hypothetical protein	hypothetical protein	no	16447	15032
Nlim_1299	"Nlim_contig46 [organism=Nitrosoarchaeum limnia] [strain=SFB1]"	DNA modification methylase	DNA modification methylase	no	17873	16476
Nlim_1300	"Nlim_contig46 [organism=Nitrosoarchaeum limnia] [strain=SFB1]"	hypothetical protein	hypothetical protein	no	18869	18309
Nlim_1301	"Nlim_contig46 [organism=Nitrosoarchaeum limnia] [strain=SFB1]"	hypothetical protein	hypothetical protein	no	20119	19364
Nlim_1302	"Nlim_contig46 [organism=Nitrosoarchaeum limnia] [strain=SFB1]"	hypothetical protein	hypothetical protein	no	20422	21201
Nlim_1303	"Nlim_contig46 [organism=Nitrosoarchaeum limnia] [strain=SFB1]"	integrase family protein	integrase family protein	no	21597	21196
Nlim_1304	"Nlim_contig47 [organism=Nitrosoarchaeum limnia] [strain=SFB1]"	integrase family protein	integrase family protein	yes	702	1
Nlim_1305	"Nlim_contig47 [organism=Nitrosoarchaeum limnia] [strain=SFB1]"	hypothetical protein	hypothetical protein	no	930	751
Nlim_1306	"Nlim_contig47 [organism=Nitrosoarchaeum limnia] [strain=SFB1]"	glycosyltransferase family 28 protein	glycosyltransferase family 28 protein	no	929	1948
Nlim_1307	"Nlim_contig47 [organism=Nitrosoarchaeum limnia] [strain=SFB1]"	aspartate/glutamate/uridylate kinase	aspartate/glutamate/uridylate kinase	no	2052	3413
Nlim_1308	"Nlim_contig47 [organism=Nitrosoarchaeum limnia] [strain=SFB1]"	hypothetical protein	hypothetical protein	no	3770	3564
Nlim_1309	"Nlim_contig47 [organism=Nitrosoarchaeum limnia] [strain=SFB1]"	branched-chain amino acid aminotransferase	branched-chain amino acid aminotransferase	no	3867	4781
Nlim_1310	"Nlim_contig47 [organism=Nitrosoarchaeum limnia] [strain=SFB1]"	hypothetical protein	hypothetical protein	no	4982	4767
Nlim_1311	"Nlim_contig47 [organism=Nitrosoarchaeum limnia] [strain=SFB1]"	methyltransferase type 11	methyltransferase type 11	no	5024	5578
Nlim_1312	"Nlim_contig47 [organism=Nitrosoarchaeum limnia] [strain=SFB1]"	histidine kinase	histidine kinase	no	7228	5606
Nlim_1313	"Nlim_contig47 [organism=Nitrosoarchaeum limnia] [strain=SFB1]"	response regulator receiver protein	response regulator receiver protein	no	7503	7919
Nlim_1314	"Nlim_contig47 [organism=Nitrosoarchaeum limnia] [strain=SFB1]"	hypothetical protein	hypothetical protein	no	8728	8237
Nlim_1315	"Nlim_contig47 [organism=Nitrosoarchaeum limnia] [strain=SFB1]"	hypothetical protein	hypothetical protein	no	8933	9460
Nlim_1316	"Nlim_contig47 [organism=Nitrosoarchaeum limnia] [strain=SFB1]"	hypothetical protein	hypothetical protein	no	9842	9450
Nlim_1317	"Nlim_contig47 [organism=Nitrosoarchaeum limnia] [strain=SFB1]"	hypothetical protein	hypothetical protein	no	10875	9895
Nlim_1318	"Nlim_contig47 [organism=Nitrosoarchaeum limnia] [strain=SFB1]"	cytochrome c oxidase subunit I	cytochrome c oxidase subunit I	no	12412	10886
Nlim_1319	"Nlim_contig47 [organism=Nitrosoarchaeum limnia] [strain=SFB1]"	cytochrome c oxidase subunit II	cytochrome c oxidase subunit II	no	12890	12456
Nlim_1320	"Nlim_contig47 [organism=Nitrosoarchaeum limnia] [strain=SFB1]"	hypothetical protein	hypothetical protein	no	13156	12893
Nlim_1321	"Nlim_contig47 [organism=Nitrosoarchaeum limnia] [strain=SFB1]"	phosphoglycerate mutase	phosphoglycerate mutase	no	13836	13213
Nlim_1322	"Nlim_contig47 [organism=Nitrosoarchaeum limnia] [strain=SFB1]"	NADP oxidoreductase coenzyme F420-dependent	NADP oxidoreductase coenzyme F420-dependent	no	13887	14558
Nlim_1323	"Nlim_contig47 [organism=Nitrosoarchaeum limnia] [strain=SFB1]"	hypothetical protein	hypothetical protein	no	14576	14803
Nlim_1324	"Nlim_contig47 [organism=Nitrosoarchaeum limnia] [strain=SFB1]"	pyridoxamine 5'-phosphate oxidase-related FMN-binding	pyridoxamine 5'-phosphate oxidase-related FMN-binding	no	14793	15191
Nlim_1325	"Nlim_contig47 [organism=Nitrosoarchaeum limnia] [strain=SFB1]"	alanine aminotransferase	alanine aminotransferase	no	16360	15185
Nlim_1326	"Nlim_contig47 [organism=Nitrosoarchaeum limnia] [strain=SFB1]"	hypothetical protein	hypothetical protein	no	16550	17014
Nlim_1327	"Nlim_contig47 [organism=Nitrosoarchaeum limnia] [strain=SFB1]"	hypothetical protein	hypothetical protein	no	17571	16978
Nlim_1328	"Nlim_contig47 [organism=Nitrosoarchaeum limnia] [strain=SFB1]"	hypothetical protein	hypothetical protein	no	17692	17931
Nlim_1329	"Nlim_contig47 [organism=Nitrosoarchaeum limnia] [strain=SFB1]"	short-chain dehydrogenase/reductase SDR	short-chain dehydrogenase/reductase SDR	no	17957	18604
Nlim_1330	"Nlim_contig47 [organism=Nitrosoarchaeum limnia] [strain=SFB1]"	hypothetical protein	hypothetical protein	no	19245	18607
Nlim_1331	"Nlim_contig47 [organism=Nitrosoarchaeum limnia] [strain=SFB1]"	aIF-2BI family translation initiation factor	aIF-2BI family translation initiation factor	no	20346	19285
Nlim_1332	"Nlim_contig47 [organism=Nitrosoarchaeum limnia] [strain=SFB1]"	pyridoxamine 5'-phosphate oxidase-related FMN-binding	pyridoxamine 5'-phosphate oxidase-related FMN-binding	no	20505	20975
Nlim_1333	"Nlim_contig47 [organism=Nitrosoarchaeum limnia] [strain=SFB1]"	hypothetical protein	hypothetical protein	no	21007	21267
Nlim_1334	"Nlim_contig47 [organism=Nitrosoarchaeum limnia] [strain=SFB1]"	hypothetical protein	hypothetical protein	no	21281	21781
Nlim_1335	"Nlim_contig47 [organism=Nitrosoarchaeum limnia] [strain=SFB1]"	ROK family protein	ROK family protein	no	22650	21787
Nlim_1336	"Nlim_contig47 [organism=Nitrosoarchaeum limnia] [strain=SFB1]"	thermosome	thermosome	no	24305	22704
Nlim_1337	"Nlim_contig47 [organism=Nitrosoarchaeum limnia] [strain=SFB1]"	adenine deaminase	adenine deaminase	no	26064	24349
Nlim_1338	"Nlim_contig47 [organism=Nitrosoarchaeum limnia] [strain=SFB1]"	50S ribosomal protein L44e	50S ribosomal protein L44e	no	26200	26463
Nlim_1339	"Nlim_contig47 [organism=Nitrosoarchaeum limnia] [strain=SFB1]"	ribosomal protein S27E	ribosomal protein S27E	no	26460	26657
Nlim_1340	"Nlim_contig47 [organism=Nitrosoarchaeum limnia] [strain=SFB1]"	5-deoxyadenosylcobinamide phosphate nucleotidyltransferase	5-deoxyadenosylcobinamide phosphate nucleotidyltransferase	no	27224	26640
Nlim_1341	"Nlim_contig47 [organism=Nitrosoarchaeum limnia] [strain=SFB1]"	cobalamin 5'-phosphate synthase	cobalamin 5'-phosphate synthase	no	27946	27221
Nlim_1342	"Nlim_contig47 [organism=Nitrosoarchaeum limnia] [strain=SFB1]"	cobalamin biosynthesis protein CobD	cobalamin biosynthesis protein CobD	no	28892	27939
Nlim_1343	"Nlim_contig47 [organism=Nitrosoarchaeum limnia] [strain=SFB1]"	cobyrinic acid ac-diamide synthase	cobyrinic acid ac-diamide synthase	no	29299	28907
Nlim_1344	"Nlim_contig47 [organism=Nitrosoarchaeum limnia] [strain=SFB1]"	cobyrinic acid ac-diamide synthase	cobyrinic acid ac-diamide synthase	no	29747	29367
Nlim_1345	"Nlim_contig47 [organism=Nitrosoarchaeum limnia] [strain=SFB1]"	aminotransferase class I and II	aminotransferase class I and II	no	30817	29744
Nlim_1346	"Nlim_contig47 [organism=Nitrosoarchaeum limnia] [strain=SFB1]"	aspartate-semialdehyde dehydrogenase	aspartate-semialdehyde dehydrogenase	no	30902	31984
Nlim_1347	"Nlim_contig47 [organism=Nitrosoarchaeum limnia] [strain=SFB1]"	AsnC family transcriptional regulator	AsnC family transcriptional regulator	no	32074	32523
Nlim_1348	"Nlim_contig47 [organism=Nitrosoarchaeum limnia] [strain=SFB1]"	protoheme IX farnesyltransferase	protoheme IX farnesyltransferase	no	32601	33455
Nlim_1349	"Nlim_contig47 [organism=Nitrosoarchaeum limnia] [strain=SFB1]"	hypothetical protein	hypothetical protein	no	33659	33450
Nlim_1350	"Nlim_contig47 [organism=Nitrosoarchaeum limnia] [strain=SFB1]"	hypothetical protein	hypothetical protein	no	34011	34484
Nlim_1351	"Nlim_contig47 [organism=Nitrosoarchaeum limnia] [strain=SFB1]"	hypothetical protein	hypothetical protein	no	34559	34927
Nlim_1352	"Nlim_contig47 [organism=Nitrosoarchaeum limnia] [strain=SFB1]"	hypothetical protein	hypothetical protein	no	34936	35616
Nlim_1353	"Nlim_contig47 [organism=Nitrosoarchaeum limnia] [strain=SFB1]"	hypothetical protein	hypothetical protein	no	36130	35693
Nlim_1354	"Nlim_contig47 [organism=Nitrosoarchaeum limnia] [strain=SFB1]"	thioesterase superfamily protein	thioesterase superfamily protein	no	36536	36174
Nlim_1355	"Nlim_contig47 [organism=Nitrosoarchaeum limnia] [strain=SFB1]"	UbiD family decarboxylase	UbiD family decarboxylase	no	38040	36736
Nlim_1356	"Nlim_contig47 [organism=Nitrosoarchaeum limnia] [strain=SFB1]"	hypothetical protein	hypothetical protein	no	38273	38064
Nlim_1357	"Nlim_contig48 [organism=Nitrosoarchaeum limnia] [strain=SFB1]"	hypothetical protein	hypothetical protein	yes	279	1
Nlim_1358	"Nlim_contig48 [organism=Nitrosoarchaeum limnia] [strain=SFB1]"	hypothetical protein	hypothetical protein	no	1137	577
Nlim_1359	"Nlim_contig48 [organism=Nitrosoarchaeum limnia] [strain=SFB1]"	hypothetical protein	hypothetical protein	no	1593	1258
Nlim_1360	"Nlim_contig48 [organism=Nitrosoarchaeum limnia] [strain=SFB1]"	ubiquitin-associated domain-containing protein	ubiquitin-associated domain-containing protein	no	2011	1670
Nlim_1361	"Nlim_contig48 [organism=Nitrosoarchaeum limnia] [strain=SFB1]"	PUA domain-containing protein	PUA domain-containing protein	no	2481	2008
Nlim_1362	"Nlim_contig48 [organism=Nitrosoarchaeum limnia] [strain=SFB1]"	phosphate uptake regulator, PhoU	phosphate uptake regulator, PhoU	no	2573	3616
Nlim_1363	"Nlim_contig48 [organism=Nitrosoarchaeum limnia] [strain=SFB1]"	methyltransferase type 12	methyltransferase type 12	no	3712	4257
Nlim_1364	"Nlim_contig48 [organism=Nitrosoarchaeum limnia] [strain=SFB1]"	GTP1/OBG protein	GTP1/OBG protein	no	4290	5411
Nlim_1365	"Nlim_contig48 [organism=Nitrosoarchaeum limnia] [strain=SFB1]"	hypothetical protein	hypothetical protein	no	5401	5931
Nlim_1366	"Nlim_contig48 [organism=Nitrosoarchaeum limnia] [strain=SFB1]"	transcription factor TFIIE, alpha subunit	transcription factor TFIIE, alpha subunit	no	6000	6473
Nlim_1367	"Nlim_contig48 [organism=Nitrosoarchaeum limnia] [strain=SFB1]"	aldehyde dehydrogenase	aldehyde dehydrogenase	no	6672	8003
Nlim_1368	"Nlim_contig48 [organism=Nitrosoarchaeum limnia] [strain=SFB1]"	hypothetical protein	hypothetical protein	no	8270	8004
Nlim_1369	"Nlim_contig48 [organism=Nitrosoarchaeum limnia] [strain=SFB1]"	hemerythrin HHE cation binding domain-containing protein	hemerythrin HHE cation binding domain-containing protein	no	8830	8273
Nlim_1370	"Nlim_contig48 [organism=Nitrosoarchaeum limnia] [strain=SFB1]"	hypothetical protein	hypothetical protein	no	9183	8935
Nlim_1371	"Nlim_contig48 [organism=Nitrosoarchaeum limnia] [strain=SFB1]"	deaminase-reductase domain-containing protein	deaminase-reductase domain-containing protein	no	9873	9217
Nlim_1372	"Nlim_contig48 [organism=Nitrosoarchaeum limnia] [strain=SFB1]"	amidohydrolase	amidohydrolase	no	11044	9860
Nlim_1373	"Nlim_contig48 [organism=Nitrosoarchaeum limnia] [strain=SFB1]"	GTP cyclohydrolase IIA	GTP cyclohydrolase IIA	no	11790	11038
Nlim_1374	"Nlim_contig48 [organism=Nitrosoarchaeum limnia] [strain=SFB1]"	6,7-dimethyl-8-ribityllumazine synthase	6,7-dimethyl-8-ribityllumazine synthase	no	12152	11787
Nlim_1375	"Nlim_contig48 [organism=Nitrosoarchaeum limnia] [strain=SFB1]"	3,4-dihydroxy-2-butanone 4-phosphate synthase	3,4-dihydroxy-2-butanone 4-phosphate synthase	no	12872	12243
Nlim_1376	"Nlim_contig48 [organism=Nitrosoarchaeum limnia] [strain=SFB1]"	riboflavin synthase, alpha subunit	riboflavin synthase, alpha subunit	no	13538	12954
Nlim_1377	"Nlim_contig48 [organism=Nitrosoarchaeum limnia] [strain=SFB1]"	TPR repeat-containing protein	TPR repeat-containing protein	no	14260	13592
Nlim_1378	"Nlim_contig48 [organism=Nitrosoarchaeum limnia] [strain=SFB1]"	response regulator receiver protein	response regulator receiver protein	no	15038	14601
Nlim_1379	"Nlim_contig48 [organism=Nitrosoarchaeum limnia] [strain=SFB1]"	hypothetical protein	hypothetical protein	no	15002	15607
Nlim_1380	"Nlim_contig48 [organism=Nitrosoarchaeum limnia] [strain=SFB1]"	Citryl-CoA lyase	Citryl-CoA lyase	no	16490	15621
Nlim_1381	"Nlim_contig48 [organism=Nitrosoarchaeum limnia] [strain=SFB1]"	Putative translation factor (SUA5)	Putative translation factor (SUA5)	no	17589	16549
Nlim_1382	"Nlim_contig48 [organism=Nitrosoarchaeum limnia] [strain=SFB1]"	alcohol dehydrogenase	alcohol dehydrogenase	no	18700	17630
Nlim_1383	"Nlim_contig48 [organism=Nitrosoarchaeum limnia] [strain=SFB1]"	DNA-binding TFAR19-related protein	DNA-binding TFAR19-related protein	no	19021	18743
Nlim_1384	"Nlim_contig48 [organism=Nitrosoarchaeum limnia] [strain=SFB1]"	30S ribosomal protein S19e	30S ribosomal protein S19e	no	19481	19029
Nlim_1385	"Nlim_contig48 [organism=Nitrosoarchaeum limnia] [strain=SFB1]"	FAD-dependent pyridine nucleotide-disulphide oxidoreductase	FAD-dependent pyridine nucleotide-disulphide oxidoreductase	no	19886	21088
Nlim_1386	"Nlim_contig48 [organism=Nitrosoarchaeum limnia] [strain=SFB1]"	RNase P subunit	RNase P subunit	no	21397	21098
Nlim_1387	"Nlim_contig48 [organism=Nitrosoarchaeum limnia] [strain=SFB1]"	ribosome biogenesis protein	ribosome biogenesis protein	no	22249	21581
Nlim_1388	"Nlim_contig48 [organism=Nitrosoarchaeum limnia] [strain=SFB1]"	hypothetical protein	hypothetical protein	no	23370	22246
Nlim_1389	"Nlim_contig48 [organism=Nitrosoarchaeum limnia] [strain=SFB1]"	ribonucleoside-diphosphate reductase, adenosylcobalamin-dependent	ribonucleoside-diphosphate reductase, adenosylcobalamin-dependent	no	26250	23602
Nlim_1390	"Nlim_contig48 [organism=Nitrosoarchaeum limnia] [strain=SFB1]"	regulatory protein ArsR	regulatory protein ArsR	no	28723	26630
Nlim_1391	"Nlim_contig48 [organism=Nitrosoarchaeum limnia] [strain=SFB1]"	hypothetical protein	hypothetical protein	no	29465	29097
Nlim_1392	"Nlim_contig48 [organism=Nitrosoarchaeum limnia] [strain=SFB1]"	Propanoyl-CoA C-acyltransferase	Propanoyl-CoA C-acyltransferase	no	30630	29467
Nlim_1393	"Nlim_contig48 [organism=Nitrosoarchaeum limnia] [strain=SFB1]"	DNA topoisomerase type IA Zn finger domain-containing protein	DNA topoisomerase type IA Zn finger domain-containing protein	no	30624	31139
Nlim_1394	"Nlim_contig48 [organism=Nitrosoarchaeum limnia] [strain=SFB1]"	Nitrilase/cyanide hydratase and apolipoprotein N-acyltransferase	Nitrilase/cyanide hydratase and apolipoprotein N-acyltransferase	no	32037	31123
Nlim_1395	"Nlim_contig48 [organism=Nitrosoarchaeum limnia] [strain=SFB1]"	4-oxalocrotonate tautomerase	4-oxalocrotonate tautomerase	no	32266	32090
Nlim_1396	"Nlim_contig48 [organism=Nitrosoarchaeum limnia] [strain=SFB1]"	rhomboid family protein	rhomboid family protein	no	33084	32308
Nlim_1397	"Nlim_contig48 [organism=Nitrosoarchaeum limnia] [strain=SFB1]"	hypothetical protein	hypothetical protein	no	34415	33135
Nlim_1398	"Nlim_contig49 [organism=Nitrosoarchaeum limnia] [strain=SFB1]"	hypothetical protein	hypothetical protein	yes	1332	1
Nlim_1399	"Nlim_contig49 [organism=Nitrosoarchaeum limnia] [strain=SFB1]"	hypothetical protein	hypothetical protein	no	1621	1415
Nlim_1400	"Nlim_contig50 [organism=Nitrosoarchaeum limnia] [strain=SFB1]"	hypothetical protein	hypothetical protein	yes	1371	1
Nlim_1401	"Nlim_contig50 [organism=Nitrosoarchaeum limnia] [strain=SFB1]"	hypothetical protein	hypothetical protein	no	2189	1419
Nlim_1402	"Nlim_contig50 [organism=Nitrosoarchaeum limnia] [strain=SFB1]"	hypothetical protein	hypothetical protein	no	2356	3174
Nlim_1403	"Nlim_contig50 [organism=Nitrosoarchaeum limnia] [strain=SFB1]"	blue (type1) copper domain-containing protein	blue (type1) copper domain-containing protein	no	3226	4098
Nlim_1404	"Nlim_contig50 [organism=Nitrosoarchaeum limnia] [strain=SFB1]"	hypothetical protein	hypothetical protein	no	4739	4113
Nlim_1405	"Nlim_contig50 [organism=Nitrosoarchaeum limnia] [strain=SFB1]"	copper resistance D domain-containing protein	copper resistance D domain-containing protein	no	4842	7628
Nlim_1406	"Nlim_contig50 [organism=Nitrosoarchaeum limnia] [strain=SFB1]"	ABC-3 protein	ABC-3 protein	no	8402	7611
Nlim_1407	"Nlim_contig50 [organism=Nitrosoarchaeum limnia] [strain=SFB1]"	ABC transporter related	ABC transporter related	no	9157	8435
Nlim_1408	"Nlim_contig50 [organism=Nitrosoarchaeum limnia] [strain=SFB1]"	periplasmic solute binding protein	periplasmic solute binding protein	no	10065	9151
Nlim_1409	"Nlim_contig50 [organism=Nitrosoarchaeum limnia] [strain=SFB1]"	CopG family transcriptional regulator	CopG family transcriptional regulator	no	10158	10541
Nlim_1410	"Nlim_contig50 [organism=Nitrosoarchaeum limnia] [strain=SFB1]"	hypothetical protein	hypothetical protein	no	11927	10548
Nlim_1411	"Nlim_contig50 [organism=Nitrosoarchaeum limnia] [strain=SFB1]"	hypothetical protein	hypothetical protein	no	12531	11935
Nlim_1412	"Nlim_contig50 [organism=Nitrosoarchaeum limnia] [strain=SFB1]"	aspartate carbamoyltransferase	aspartate carbamoyltransferase	no	13648	12719
Nlim_1413	"Nlim_contig50 [organism=Nitrosoarchaeum limnia] [strain=SFB1]"	aspartate carbamoyltransferase regulatory subunit	aspartate carbamoyltransferase regulatory subunit	no	13708	14151
Nlim_1414	"Nlim_contig50 [organism=Nitrosoarchaeum limnia] [strain=SFB1]"	H+transporting two-sector ATPase C subunit	H+transporting two-sector ATPase C subunit	no	14496	14185
Nlim_1415	"Nlim_contig50 [organism=Nitrosoarchaeum limnia] [strain=SFB1]"	V-type ATPase, D subunit	V-type ATPase, D subunit	no	15312	14680
Nlim_1416	"Nlim_contig50 [organism=Nitrosoarchaeum limnia] [strain=SFB1]"	V-type ATP synthase subunit B	V-type ATP synthase subunit B	no	16702	15317
Nlim_1417	"Nlim_contig50 [organism=Nitrosoarchaeum limnia] [strain=SFB1]"	H+transporting two-sector ATPase alpha/beta subunit central region	H+transporting two-sector ATPase alpha/beta subunit central region	no	18477	16699
Nlim_1418	"Nlim_contig50 [organism=Nitrosoarchaeum limnia] [strain=SFB1]"	H+transporting two-sector ATPase E subunit	H+transporting two-sector ATPase E subunit	no	19078	18479
Nlim_1419	"Nlim_contig50 [organism=Nitrosoarchaeum limnia] [strain=SFB1]"	V-type ATPase 116 kDa subunit	V-type ATPase 116 kDa subunit	no	19171	21270
Nlim_1420	"Nlim_contig50 [organism=Nitrosoarchaeum limnia] [strain=SFB1]"	rhodanese domain-containing protein	rhodanese domain-containing protein	no	22063	21287
Nlim_1421	"Nlim_contig50 [organism=Nitrosoarchaeum limnia] [strain=SFB1]"	ammonium transporter	ammonium transporter	no	23697	22135
Nlim_1422	"Nlim_contig50 [organism=Nitrosoarchaeum limnia] [strain=SFB1]"	hypothetical protein	hypothetical protein	no	23826	24494
Nlim_1423	"Nlim_contig50 [organism=Nitrosoarchaeum limnia] [strain=SFB1]"	H(+)-transporting two-sector ATPase	H(+)-transporting two-sector ATPase	no	24561	25598
Nlim_1424	"Nlim_contig50 [organism=Nitrosoarchaeum limnia] [strain=SFB1]"	hypothetical protein	hypothetical protein	no	25606	25842
Nlim_1425	"Nlim_contig50 [organism=Nitrosoarchaeum limnia] [strain=SFB1]"	hypothetical protein	hypothetical protein	no	25876	26520
Nlim_1426	"Nlim_contig50 [organism=Nitrosoarchaeum limnia] [strain=SFB1]"	hypothetical protein	hypothetical protein	no	27352	26792
Nlim_1427	"Nlim_contig50 [organism=Nitrosoarchaeum limnia] [strain=SFB1]"	hypothetical protein	hypothetical protein	no	27423	27779
Nlim_1428	"Nlim_contig50 [organism=Nitrosoarchaeum limnia] [strain=SFB1]"	uridylate kinase, putative	uridylate kinase, putative	no	28463	27780
Nlim_1429	"Nlim_contig50 [organism=Nitrosoarchaeum limnia] [strain=SFB1]"	metal dependent phosphohydrolase	metal dependent phosphohydrolase	no	29698	28463
Nlim_1430	"Nlim_contig50 [organism=Nitrosoarchaeum limnia] [strain=SFB1]"	thymidylate kinase	thymidylate kinase	no	30276	29695
Nlim_1431	"Nlim_contig50 [organism=Nitrosoarchaeum limnia] [strain=SFB1]"	hypothetical protein	hypothetical protein	no	30476	30796
Nlim_1432	"Nlim_contig50 [organism=Nitrosoarchaeum limnia] [strain=SFB1]"	heat shock protein Hsp20	heat shock protein Hsp20	no	30861	31250
Nlim_1433	"Nlim_contig50 [organism=Nitrosoarchaeum limnia] [strain=SFB1]"	hypothetical protein	hypothetical protein	no	32798	31251
Nlim_1434	"Nlim_contig50 [organism=Nitrosoarchaeum limnia] [strain=SFB1]"	hypothetical protein	hypothetical protein	no	33201	32800
Nlim_1435	"Nlim_contig50 [organism=Nitrosoarchaeum limnia] [strain=SFB1]"	hypothetical protein	hypothetical protein	no	33465	33262
Nlim_1436	"Nlim_contig50 [organism=Nitrosoarchaeum limnia] [strain=SFB1]"	hypothetical protein	hypothetical protein	no	34781	33507
Nlim_1437	"Nlim_contig50 [organism=Nitrosoarchaeum limnia] [strain=SFB1]"	ABC transporter related	ABC transporter related	no	35356	34808
Nlim_1438	"Nlim_contig50 [organism=Nitrosoarchaeum limnia] [strain=SFB1]"	hypothetical protein	hypothetical protein	no	36662	35505
Nlim_1439	"Nlim_contig50 [organism=Nitrosoarchaeum limnia] [strain=SFB1]"	AsnC family transcriptional regulator	AsnC family transcriptional regulator	no	36930	37712
Nlim_1440	"Nlim_contig50 [organism=Nitrosoarchaeum limnia] [strain=SFB1]"	NUDIX hydrolase	NUDIX hydrolase	no	37738	38250
Nlim_1441	"Nlim_contig50 [organism=Nitrosoarchaeum limnia] [strain=SFB1]"	phosphate uptake regulator, PhoU	phosphate uptake regulator, PhoU	no	39231	38251
Nlim_1442	"Nlim_contig50 [organism=Nitrosoarchaeum limnia] [strain=SFB1]"	GHMP kinase	GHMP kinase	no	39297	40211
Nlim_1443	"Nlim_contig50 [organism=Nitrosoarchaeum limnia] [strain=SFB1]"	hypothetical protein	hypothetical protein	no	40222	40884
Nlim_1444	"Nlim_contig50 [organism=Nitrosoarchaeum limnia] [strain=SFB1]"	3-methyl-2-oxobutanoate hydroxymethyltransferase	3-methyl-2-oxobutanoate hydroxymethyltransferase	no	40978	41805
Nlim_1445	"Nlim_contig50 [organism=Nitrosoarchaeum limnia] [strain=SFB1]"	phosphopantothenoylcysteine decarboxylase/phosphopantothenate--cysteine ligase	phosphopantothenoylcysteine decarboxylase/phosphopantothenate--cysteine ligase	no	41806	43071
Nlim_1446	"Nlim_contig50 [organism=Nitrosoarchaeum limnia] [strain=SFB1]"	methyltransferase type 11	methyltransferase type 11	no	43293	44099
Nlim_1447	"Nlim_contig50 [organism=Nitrosoarchaeum limnia] [strain=SFB1]"	hypothetical protein	hypothetical protein	no	44119	44601
Nlim_1448	"Nlim_contig50 [organism=Nitrosoarchaeum limnia] [strain=SFB1]"	peptidase M24	peptidase M24	no	45577	44603
Nlim_1449	"Nlim_contig50 [organism=Nitrosoarchaeum limnia] [strain=SFB1]"	tRNA (5-methylaminomethyl-2-thiouridylate)-methyltransferase	tRNA (5-methylaminomethyl-2-thiouridylate)-methyltransferase	no	45696	46748
Nlim_1450	"Nlim_contig50 [organism=Nitrosoarchaeum limnia] [strain=SFB1]"	hypothetical protein	hypothetical protein	no	46822	47100
Nlim_1451	"Nlim_contig50 [organism=Nitrosoarchaeum limnia] [strain=SFB1]"	beta-lactamase domain-containing protein	beta-lactamase domain-containing protein	no	49029	47092
Nlim_1452	"Nlim_contig50 [organism=Nitrosoarchaeum limnia] [strain=SFB1]"	proteasome endopeptidase complex	proteasome endopeptidase complex	no	49540	49037
Nlim_1453	"Nlim_contig50 [organism=Nitrosoarchaeum limnia] [strain=SFB1]"	3-dehydroquinate synthase	3-dehydroquinate synthase	no	49781	50809
Nlim_1454	"Nlim_contig50 [organism=Nitrosoarchaeum limnia] [strain=SFB1]"	peptidylprolyl isomerase FKBP-type	peptidylprolyl isomerase FKBP-type	no	51557	50811
Nlim_1455	"Nlim_contig50 [organism=Nitrosoarchaeum limnia] [strain=SFB1]"	Serine--pyruvate transaminase	Serine--pyruvate transaminase	no	52730	51600
Nlim_1456	"Nlim_contig50 [organism=Nitrosoarchaeum limnia] [strain=SFB1]"	cytidyltransferase-like protein	cytidyltransferase-like protein	no	53303	52788
Nlim_1457	"Nlim_contig50 [organism=Nitrosoarchaeum limnia] [strain=SFB1]"	RNA-3'-phosphate cyclase	RNA-3'-phosphate cyclase	no	53346	54371
Nlim_1458	"Nlim_contig50 [organism=Nitrosoarchaeum limnia] [strain=SFB1]"	hypothetical protein	hypothetical protein	no	54848	54351
Nlim_1459	"Nlim_contig50 [organism=Nitrosoarchaeum limnia] [strain=SFB1]"	hypothetical protein	hypothetical protein	no	54915	55424
Nlim_1460	"Nlim_contig50 [organism=Nitrosoarchaeum limnia] [strain=SFB1]"	cob(II)yrinic acid a,c-diamide reductase	cob(II)yrinic acid a,c-diamide reductase	no	55592	56302
Nlim_1461	"Nlim_contig50 [organism=Nitrosoarchaeum limnia] [strain=SFB1]"	NADPH-dependent FMN reductase	NADPH-dependent FMN reductase	no	56467	57009
Nlim_1462	"Nlim_contig50 [organism=Nitrosoarchaeum limnia] [strain=SFB1]"	hypothetical protein	hypothetical protein	no	57424	56990
Nlim_1463	"Nlim_contig50 [organism=Nitrosoarchaeum limnia] [strain=SFB1]"	hypothetical protein	hypothetical protein	no	58141	57659
Nlim_1464	"Nlim_contig50 [organism=Nitrosoarchaeum limnia] [strain=SFB1]"	peptidylprolyl isomerase	peptidylprolyl isomerase	no	58695	59171
Nlim_1465	"Nlim_contig50 [organism=Nitrosoarchaeum limnia] [strain=SFB1]"	hypothetical protein	hypothetical protein	no	59172	60170
Nlim_1466	"Nlim_contig50 [organism=Nitrosoarchaeum limnia] [strain=SFB1]"	hypothetical protein	hypothetical protein	no	61082	60603
Nlim_1467	"Nlim_contig50 [organism=Nitrosoarchaeum limnia] [strain=SFB1]"	hypothetical protein	hypothetical protein	no	61217	61669
Nlim_1468	"Nlim_contig50 [organism=Nitrosoarchaeum limnia] [strain=SFB1]"	ribokinase-like domain-containing protein	ribokinase-like domain-containing protein	no	61682	62575
Nlim_1469	"Nlim_contig50 [organism=Nitrosoarchaeum limnia] [strain=SFB1]"	dUTPase	dUTPase	no	62626	62970
Nlim_1470	"Nlim_contig50 [organism=Nitrosoarchaeum limnia] [strain=SFB1]"	tetrahydromethanopterin S-methyltransferase 23 kD subunit	tetrahydromethanopterin S-methyltransferase 23 kD subunit	no	63437	62967
Nlim_1471	"Nlim_contig50 [organism=Nitrosoarchaeum limnia] [strain=SFB1]"	glutamine--scyllo-inositol transaminase	glutamine--scyllo-inositol transaminase	no	64518	63430
Nlim_1472	"Nlim_contig50 [organism=Nitrosoarchaeum limnia] [strain=SFB1]"	hypothetical protein	hypothetical protein	no	64601	65170
Nlim_1473	"Nlim_contig50 [organism=Nitrosoarchaeum limnia] [strain=SFB1]"	hypothetical protein	hypothetical protein	no	65556	65179
Nlim_1474	"Nlim_contig50 [organism=Nitrosoarchaeum limnia] [strain=SFB1]"	hypothetical protein	hypothetical protein	no	65698	65883
Nlim_1475	"Nlim_contig50 [organism=Nitrosoarchaeum limnia] [strain=SFB1]"	hypothetical protein	hypothetical protein	no	66284	65934
Nlim_1476	"Nlim_contig50 [organism=Nitrosoarchaeum limnia] [strain=SFB1]"	hypothetical protein	hypothetical protein	no	66550	66332
Nlim_1477	"Nlim_contig50 [organism=Nitrosoarchaeum limnia] [strain=SFB1]"	tyrosyl-tRNA synthetase	tyrosyl-tRNA synthetase	no	66647	67693
Nlim_1478	"Nlim_contig50 [organism=Nitrosoarchaeum limnia] [strain=SFB1]"	precorrin-3B C17-methyltransferase	precorrin-3B C17-methyltransferase	no	68433	67690
Nlim_1479	"Nlim_contig50 [organism=Nitrosoarchaeum limnia] [strain=SFB1]"	hypothetical protein	hypothetical protein	no	69996	68536
Nlim_1480	"Nlim_contig50 [organism=Nitrosoarchaeum limnia] [strain=SFB1]"	aspartate kinase	aspartate kinase	no	71434	70031
Nlim_1481	"Nlim_contig50 [organism=Nitrosoarchaeum limnia] [strain=SFB1]"	proliferating cell nuclear antigen PcnA	proliferating cell nuclear antigen PcnA	no	72216	71470
Nlim_1482	"Nlim_contig50 [organism=Nitrosoarchaeum limnia] [strain=SFB1]"	transcription termination factor Tfs	transcription termination factor Tfs	no	72563	72252
Nlim_1483	"Nlim_contig50 [organism=Nitrosoarchaeum limnia] [strain=SFB1]"	hypothetical protein	hypothetical protein	no	72842	72564
Nlim_1484	"Nlim_contig50 [organism=Nitrosoarchaeum limnia] [strain=SFB1]"	hypothetical protein	hypothetical protein	no	72894	73430
Nlim_1485	"Nlim_contig50 [organism=Nitrosoarchaeum limnia] [strain=SFB1]"	hypothetical protein	hypothetical protein	no	73461	73613
Nlim_1486	"Nlim_contig50 [organism=Nitrosoarchaeum limnia] [strain=SFB1]"	hypothetical protein	hypothetical protein	no	73591	73767
Nlim_1487	"Nlim_contig50 [organism=Nitrosoarchaeum limnia] [strain=SFB1]"	dual specificity protein phosphatase	dual specificity protein phosphatase	no	74266	73769
Nlim_1488	"Nlim_contig50 [organism=Nitrosoarchaeum limnia] [strain=SFB1]"	radical SAM domain-containing protein	radical SAM domain-containing protein	no	74350	75408
Nlim_1489	"Nlim_contig50 [organism=Nitrosoarchaeum limnia] [strain=SFB1]"	cyclase family protein	cyclase family protein	no	76046	75393
Nlim_1490	"Nlim_contig50 [organism=Nitrosoarchaeum limnia] [strain=SFB1]"	AsnC family transcriptional regulator	AsnC family transcriptional regulator	no	76110	76382
Nlim_1491	"Nlim_contig50 [organism=Nitrosoarchaeum limnia] [strain=SFB1]"	aminotransferase class V	aminotransferase class V	no	77528	76377
Nlim_1492	"Nlim_contig50 [organism=Nitrosoarchaeum limnia] [strain=SFB1]"	hypothetical protein	hypothetical protein	no	77558	78178
Nlim_1493	"Nlim_contig50 [organism=Nitrosoarchaeum limnia] [strain=SFB1]"	4Fe-4S ferredoxin iron-sulfur binding domain-containing protein	4Fe-4S ferredoxin iron-sulfur binding domain-containing protein	no	78290	78589
Nlim_1494	"Nlim_contig50 [organism=Nitrosoarchaeum limnia] [strain=SFB1]"	blue (type1) copper domain-containing protein	blue (type1) copper domain-containing protein	no	79613	78624
Nlim_1495	"Nlim_contig50 [organism=Nitrosoarchaeum limnia] [strain=SFB1]"	nitrogen regulatory protein P-II	nitrogen regulatory protein P-II	no	79744	80070
Nlim_1496	"Nlim_contig50 [organism=Nitrosoarchaeum limnia] [strain=SFB1]"	adenylate/guanylate cyclase with integral membrane sensor	adenylate/guanylate cyclase with integral membrane sensor	no	81793	80090
Nlim_1497	"Nlim_contig50 [organism=Nitrosoarchaeum limnia] [strain=SFB1]"	heat shock protein DnaJ domain-containing protein	heat shock protein DnaJ domain-containing protein	no	83135	81984
Nlim_1498	"Nlim_contig50 [organism=Nitrosoarchaeum limnia] [strain=SFB1]"	UspA domain-containing protein	UspA domain-containing protein	no	83729	83307
Nlim_1499	"Nlim_contig50 [organism=Nitrosoarchaeum limnia] [strain=SFB1]"	signal transduction protein	signal transduction protein	no	83867	84697
Nlim_1500	"Nlim_contig50 [organism=Nitrosoarchaeum limnia] [strain=SFB1]"	lactate/malate dehydrogenase	lactate/malate dehydrogenase	no	85626	84724
Nlim_1501	"Nlim_contig50 [organism=Nitrosoarchaeum limnia] [strain=SFB1]"	hypothetical protein	hypothetical protein	no	85797	86129
Nlim_1502	"Nlim_contig50 [organism=Nitrosoarchaeum limnia] [strain=SFB1]"	CBS domain	CBS domain	no	86203	87054
Nlim_1503	"Nlim_contig50 [organism=Nitrosoarchaeum limnia] [strain=SFB1]"	amino acid permease-associated region	amino acid permease-associated region	no	87120	88424
Nlim_1504	"Nlim_contig50 [organism=Nitrosoarchaeum limnia] [strain=SFB1]"	CaCA family Na(+)/Ca(+) antiporter	CaCA family Na(+)/Ca(+) antiporter	no	89484	88531
Nlim_1505	"Nlim_contig50 [organism=Nitrosoarchaeum limnia] [strain=SFB1]"	UspA domain-containing protein	UspA domain-containing protein	no	90121	89657
Nlim_1506	"Nlim_contig50 [organism=Nitrosoarchaeum limnia] [strain=SFB1]"	hypothetical protein	hypothetical protein	no	90894	90205
Nlim_1507	"Nlim_contig50 [organism=Nitrosoarchaeum limnia] [strain=SFB1]"	ribose-phosphate pyrophosphokinase	ribose-phosphate pyrophosphokinase	no	91241	91849
Nlim_1508	"Nlim_contig50 [organism=Nitrosoarchaeum limnia] [strain=SFB1]"	putative RNA methylase	putative RNA methylase	no	91849	92796
Nlim_1509	"Nlim_contig50 [organism=Nitrosoarchaeum limnia] [strain=SFB1]"	ribonuclease Z	ribonuclease Z	no	92793	93692
Nlim_1510	"Nlim_contig50 [organism=Nitrosoarchaeum limnia] [strain=SFB1]"	silent information regulator protein Sir2	silent information regulator protein Sir2	no	93700	94419
Nlim_1511	"Nlim_contig50 [organism=Nitrosoarchaeum limnia] [strain=SFB1]"	hypothetical protein	hypothetical protein	no	94874	94476
Nlim_1512	"Nlim_contig50 [organism=Nitrosoarchaeum limnia] [strain=SFB1]"	dephospho-CoA kinase, CoaE	dephospho-CoA kinase, CoaE	no	95389	94871
Nlim_1513	"Nlim_contig50 [organism=Nitrosoarchaeum limnia] [strain=SFB1]"	2'-5' RNA ligase	2'-5' RNA ligase	no	95493	96035
Nlim_1514	"Nlim_contig50 [organism=Nitrosoarchaeum limnia] [strain=SFB1]"	tRNA cytidylyltransferase	tRNA cytidylyltransferase	no	96032	97363
Nlim_1515	"Nlim_contig50 [organism=Nitrosoarchaeum limnia] [strain=SFB1]"	putative serine/threonine protein kinase	putative serine/threonine protein kinase	no	97338	98099
Nlim_1516	"Nlim_contig50 [organism=Nitrosoarchaeum limnia] [strain=SFB1]"	hypothetical protein	hypothetical protein	no	98230	98445
Nlim_1517	"Nlim_contig50 [organism=Nitrosoarchaeum limnia] [strain=SFB1]"	FAD-dependent pyridine nucleotide-disulphide oxidoreductase	FAD-dependent pyridine nucleotide-disulphide oxidoreductase	no	99135	98440
Nlim_1518	"Nlim_contig50 [organism=Nitrosoarchaeum limnia] [strain=SFB1]"	FAD-dependent pyridine nucleotide-disulphide oxidoreductase	FAD-dependent pyridine nucleotide-disulphide oxidoreductase	no	99587	99162
Nlim_1519	"Nlim_contig50 [organism=Nitrosoarchaeum limnia] [strain=SFB1]"	short-chain dehydrogenase/reductase SDR	short-chain dehydrogenase/reductase SDR	no	100329	99589
Nlim_1520	"Nlim_contig50 [organism=Nitrosoarchaeum limnia] [strain=SFB1]"	AN1-type Zinc finger protein	AN1-type Zinc finger protein	no	100449	100676
Nlim_1521	"Nlim_contig50 [organism=Nitrosoarchaeum limnia] [strain=SFB1]"	hypothetical protein	hypothetical protein	no	100969	100685
Nlim_1522	"Nlim_contig50 [organism=Nitrosoarchaeum limnia] [strain=SFB1]"	hypothetical protein	hypothetical protein	no	101558	101001
Nlim_1523	"Nlim_contig50 [organism=Nitrosoarchaeum limnia] [strain=SFB1]"	glutamine synthetase, type I	glutamine synthetase, type I	no	101784	103073
Nlim_1524	"Nlim_contig50 [organism=Nitrosoarchaeum limnia] [strain=SFB1]"	hypothetical protein	hypothetical protein	no	103327	103070
Nlim_1525	"Nlim_contig50 [organism=Nitrosoarchaeum limnia] [strain=SFB1]"	thermosome	thermosome	no	105121	103409
Nlim_1526	"Nlim_contig50 [organism=Nitrosoarchaeum limnia] [strain=SFB1]"	serine hydroxymethyltransferase	serine hydroxymethyltransferase	no	105229	106551
Nlim_1527	"Nlim_contig50 [organism=Nitrosoarchaeum limnia] [strain=SFB1]"	DNA polymerase II large subunit	DNA polymerase II large subunit	no	109930	106553
Nlim_1528	"Nlim_contig50 [organism=Nitrosoarchaeum limnia] [strain=SFB1]"	geranylgeranylglyceryl phosphate synthase-like protein	geranylgeranylglyceryl phosphate synthase-like protein	no	110696	109944
Nlim_1529	"Nlim_contig50 [organism=Nitrosoarchaeum limnia] [strain=SFB1]"	hypothetical protein	hypothetical protein	no	110761	111123
Nlim_1530	"Nlim_contig50 [organism=Nitrosoarchaeum limnia] [strain=SFB1]"	hypothetical protein	hypothetical protein	no	111250	111855
Nlim_1531	"Nlim_contig50 [organism=Nitrosoarchaeum limnia] [strain=SFB1]"	AbrB family transcriptional regulator	AbrB family transcriptional regulator	no	111991	112152
Nlim_1532	"Nlim_contig50 [organism=Nitrosoarchaeum limnia] [strain=SFB1]"	hypothetical protein	hypothetical protein	no	112540	112154
Nlim_1533	"Nlim_contig50 [organism=Nitrosoarchaeum limnia] [strain=SFB1]"	cell division control protein 6 family protein	cell division control protein 6 family protein	no	113022	114224
Nlim_1534	"Nlim_contig50 [organism=Nitrosoarchaeum limnia] [strain=SFB1]"	DNA polymerase II small subunit	DNA polymerase II small subunit	no	115652	114207
Nlim_1535	"Nlim_contig50 [organism=Nitrosoarchaeum limnia] [strain=SFB1]"	hypothetical protein	hypothetical protein	no	115764	116264
Nlim_1536	"Nlim_contig50 [organism=Nitrosoarchaeum limnia] [strain=SFB1]"	hypothetical protein	hypothetical protein	no	116347	117249
Nlim_1537	"Nlim_contig50 [organism=Nitrosoarchaeum limnia] [strain=SFB1]"	precorrin-6y C5,15-methyltransferase (decarboxylating), CbiE subunit	precorrin-6y C5,15-methyltransferase (decarboxylating), CbiE subunit	no	117962	117246
Nlim_1538	"Nlim_contig50 [organism=Nitrosoarchaeum limnia] [strain=SFB1]"	hypothetical protein	hypothetical protein	no	118456	117965
Nlim_1539	"Nlim_contig50 [organism=Nitrosoarchaeum limnia] [strain=SFB1]"	peptidylprolyl isomerase	peptidylprolyl isomerase	yes	118562	119740
Nlim_1540	"Nlim_contig51 [organism=Nitrosoarchaeum limnia] [strain=SFB1]"	FAD-dependent pyridine nucleotide-disulphide oxidoreductase	FAD-dependent pyridine nucleotide-disulphide oxidoreductase	no	1276	29
Nlim_1541	"Nlim_contig51 [organism=Nitrosoarchaeum limnia] [strain=SFB1]"	hypothetical protein	hypothetical protein	no	2120	1452
Nlim_1542	"Nlim_contig51 [organism=Nitrosoarchaeum limnia] [strain=SFB1]"	heat shock protein HSP20	heat shock protein HSP20	no	2225	2722
Nlim_1543	"Nlim_contig51 [organism=Nitrosoarchaeum limnia] [strain=SFB1]"	AAA family ATPase, CDC48 subfamily protein	AAA family ATPase, CDC48 subfamily protein	no	2748	4895
Nlim_1544	"Nlim_contig51 [organism=Nitrosoarchaeum limnia] [strain=SFB1]"	hypothetical protein	hypothetical protein	no	4926	5144
Nlim_1545	"Nlim_contig51 [organism=Nitrosoarchaeum limnia] [strain=SFB1]"	transcription factor TFIIB cyclin-related	transcription factor TFIIB cyclin-related	no	6170	5382
Nlim_1546	"Nlim_contig51 [organism=Nitrosoarchaeum limnia] [strain=SFB1]"	hypothetical protein	hypothetical protein	no	6722	6492
Nlim_1547	"Nlim_contig51 [organism=Nitrosoarchaeum limnia] [strain=SFB1]"	camphor resistance CrcB protein	camphor resistance CrcB protein	no	6827	7207
Nlim_1548	"Nlim_contig51 [organism=Nitrosoarchaeum limnia] [strain=SFB1]"	signal-transduction protein	signal-transduction protein	no	7669	7208
Nlim_1549	"Nlim_contig51 [organism=Nitrosoarchaeum limnia] [strain=SFB1]"	UspA domain-containing protein	UspA domain-containing protein	no	7835	8206
Nlim_1550	"Nlim_contig51 [organism=Nitrosoarchaeum limnia] [strain=SFB1]"	signal-transduction protein	signal-transduction protein	no	8284	8721
Nlim_1551	"Nlim_contig51 [organism=Nitrosoarchaeum limnia] [strain=SFB1]"	hypothetical protein	hypothetical protein	no	8732	8962
Nlim_1552	"Nlim_contig51 [organism=Nitrosoarchaeum limnia] [strain=SFB1]"	UspA domain-containing protein	UspA domain-containing protein	no	9434	8967
Nlim_1553	"Nlim_contig51 [organism=Nitrosoarchaeum limnia] [strain=SFB1]"	UspA domain-containing protein	UspA domain-containing protein	no	9871	9443
Nlim_1554	"Nlim_contig51 [organism=Nitrosoarchaeum limnia] [strain=SFB1]"	Universal stress protein UspA and related nucleotide-binding proteins	Universal stress protein UspA and related nucleotide-binding proteins	no	10038	10478
Nlim_1555	"Nlim_contig51 [organism=Nitrosoarchaeum limnia] [strain=SFB1]"	signal transduction protein	signal transduction protein	no	11049	10480
Nlim_1556	"Nlim_contig51 [organism=Nitrosoarchaeum limnia] [strain=SFB1]"	hypothetical protein	hypothetical protein	no	11342	11094
Nlim_1557	"Nlim_contig51 [organism=Nitrosoarchaeum limnia] [strain=SFB1]"	FOG	FOG	no	11467	12633
Nlim_1558	"Nlim_contig51 [organism=Nitrosoarchaeum limnia] [strain=SFB1]"	Archaeal enzymes of ATP-grasp superfamily	Archaeal enzymes of ATP-grasp superfamily	no	12636	13361
Nlim_1559	"Nlim_contig51 [organism=Nitrosoarchaeum limnia] [strain=SFB1]"	heat shock protein Hsp20	heat shock protein Hsp20	no	13366	13761
Nlim_1560	"Nlim_contig51 [organism=Nitrosoarchaeum limnia] [strain=SFB1]"	hypothetical protein	hypothetical protein	no	14034	13762
Nlim_1561	"Nlim_contig51 [organism=Nitrosoarchaeum limnia] [strain=SFB1]"	hypothetical protein	hypothetical protein	no	14330	14121
Nlim_1562	"Nlim_contig51 [organism=Nitrosoarchaeum limnia] [strain=SFB1]"	nitrogen regulatory protein P-II	nitrogen regulatory protein P-II	no	14569	15147
Nlim_1563	"Nlim_contig51 [organism=Nitrosoarchaeum limnia] [strain=SFB1]"	nitrogen regulatory protein P-II	nitrogen regulatory protein P-II	no	15477	15148
Nlim_1564	"Nlim_contig51 [organism=Nitrosoarchaeum limnia] [strain=SFB1]"	ammonium transporter	ammonium transporter	no	15595	16902
Nlim_1565	"Nlim_contig51 [organism=Nitrosoarchaeum limnia] [strain=SFB1]"	hypothetical protein	hypothetical protein	no	16961	17545
Nlim_1566	"Nlim_contig51 [organism=Nitrosoarchaeum limnia] [strain=SFB1]"	hypothetical protein	hypothetical protein	no	17586	17885
Nlim_1567	"Nlim_contig51 [organism=Nitrosoarchaeum limnia] [strain=SFB1]"	hypothetical protein	hypothetical protein	no	18800	17889
Nlim_1568	"Nlim_contig51 [organism=Nitrosoarchaeum limnia] [strain=SFB1]"	transcription factor TFIIB cyclin-related	transcription factor TFIIB cyclin-related	no	18962	19876
Nlim_1569	"Nlim_contig51 [organism=Nitrosoarchaeum limnia] [strain=SFB1]"	adenylylsulfate kinase	adenylylsulfate kinase	no	20022	20537
Nlim_1570	"Nlim_contig51 [organism=Nitrosoarchaeum limnia] [strain=SFB1]"	inositol monophosphatase	inositol monophosphatase	yes	20822	20529
Nlim_1571	"Nlim_contig51 [organism=Nitrosoarchaeum limnia] [strain=SFB1]"	inositol monophosphatase	inositol monophosphatase	no	21316	20993
Nlim_1572	"Nlim_contig51 [organism=Nitrosoarchaeum limnia] [strain=SFB1]"	hypothetical protein	hypothetical protein	no	21566	21354
Nlim_1573	"Nlim_contig51 [organism=Nitrosoarchaeum limnia] [strain=SFB1]"	short-chain dehydrogenase/reductase SDR	short-chain dehydrogenase/reductase SDR	no	22438	21605
Nlim_1574	"Nlim_contig51 [organism=Nitrosoarchaeum limnia] [strain=SFB1]"	hypothetical protein	hypothetical protein	no	23239	22811
Nlim_1575	"Nlim_contig51 [organism=Nitrosoarchaeum limnia] [strain=SFB1]"	transcription initiation factor TFIIB	transcription initiation factor TFIIB	no	24191	23280
Nlim_1576	"Nlim_contig51 [organism=Nitrosoarchaeum limnia] [strain=SFB1]"	hypothetical protein	hypothetical protein	no	24507	25148
Nlim_1577	"Nlim_contig51 [organism=Nitrosoarchaeum limnia] [strain=SFB1]"	hypothetical protein	hypothetical protein	no	25634	25164
Nlim_1578	"Nlim_contig51 [organism=Nitrosoarchaeum limnia] [strain=SFB1]"	hypothetical protein	hypothetical protein	no	26029	26316
Nlim_1579	"Nlim_contig51 [organism=Nitrosoarchaeum limnia] [strain=SFB1]"	hypothetical protein	hypothetical protein	no	26320	27351
Nlim_1580	"Nlim_contig51 [organism=Nitrosoarchaeum limnia] [strain=SFB1]"	hypothetical protein	hypothetical protein	no	27393	28343
Nlim_1581	"Nlim_contig51 [organism=Nitrosoarchaeum limnia] [strain=SFB1]"	hypothetical protein	hypothetical protein	no	28389	28583
Nlim_1582	"Nlim_contig51 [organism=Nitrosoarchaeum limnia] [strain=SFB1]"	radical SAM domain-containing protein	radical SAM domain-containing protein	no	28628	29341
Nlim_1583	"Nlim_contig51 [organism=Nitrosoarchaeum limnia] [strain=SFB1]"	GTP cyclohydrolase I	GTP cyclohydrolase I	no	29406	29963
Nlim_1584	"Nlim_contig51 [organism=Nitrosoarchaeum limnia] [strain=SFB1]"	hypothetical protein	hypothetical protein	no	30006	30257
Nlim_1585	"Nlim_contig51 [organism=Nitrosoarchaeum limnia] [strain=SFB1]"	ExsB family protein	ExsB family protein	no	30934	30260
Nlim_1586	"Nlim_contig51 [organism=Nitrosoarchaeum limnia] [strain=SFB1]"	homoserine kinase	homoserine kinase	no	31872	30952
Nlim_1587	"Nlim_contig51 [organism=Nitrosoarchaeum limnia] [strain=SFB1]"	GTPase	GTPase	no	32631	31873
Nlim_1588	"Nlim_contig51 [organism=Nitrosoarchaeum limnia] [strain=SFB1]"	hypothetical protein	hypothetical protein	no	33020	34036
Nlim_1589	"Nlim_contig51 [organism=Nitrosoarchaeum limnia] [strain=SFB1]"	short-chain dehydrogenase/reductase SDR	short-chain dehydrogenase/reductase SDR	no	34099	34884
Nlim_1590	"Nlim_contig51 [organism=Nitrosoarchaeum limnia] [strain=SFB1]"	hypothetical protein	hypothetical protein	no	35333	35025
Nlim_1591	"Nlim_contig51 [organism=Nitrosoarchaeum limnia] [strain=SFB1]"	hypothetical protein	hypothetical protein	no	35654	35346
Nlim_1592	"Nlim_contig51 [organism=Nitrosoarchaeum limnia] [strain=SFB1]"	hypothetical protein	hypothetical protein	no	37045	35810
Nlim_1593	"Nlim_contig51 [organism=Nitrosoarchaeum limnia] [strain=SFB1]"	thiamine biosynthesis ATP pyrophosphatase-like protein	thiamine biosynthesis ATP pyrophosphatase-like protein	no	38203	37085
Nlim_1594	"Nlim_contig51 [organism=Nitrosoarchaeum limnia] [strain=SFB1]"	adenylylsulfate reductase, thioredoxin dependent	adenylylsulfate reductase, thioredoxin dependent	no	38290	39003
Nlim_1595	"Nlim_contig51 [organism=Nitrosoarchaeum limnia] [strain=SFB1]"	sulfate adenylyltransferase	sulfate adenylyltransferase	no	39015	40151
Nlim_1596	"Nlim_contig51 [organism=Nitrosoarchaeum limnia] [strain=SFB1]"	hypothetical protein	hypothetical protein	no	40182	40850
Nlim_1597	"Nlim_contig51 [organism=Nitrosoarchaeum limnia] [strain=SFB1]"	DNA-(apurinic or apyrimidinic site) lyase	DNA-(apurinic or apyrimidinic site) lyase	no	41464	40952
Nlim_1598	"Nlim_contig51 [organism=Nitrosoarchaeum limnia] [strain=SFB1]"	hypothetical protein	hypothetical protein	no	41247	42695
Nlim_1599	"Nlim_contig51 [organism=Nitrosoarchaeum limnia] [strain=SFB1]"	hypothetical protein	hypothetical protein	no	42692	43075
Nlim_1600	"Nlim_contig51 [organism=Nitrosoarchaeum limnia] [strain=SFB1]"	AMMECR1 domain-containing protein	AMMECR1 domain-containing protein	no	43670	43059
Nlim_1601	"Nlim_contig51 [organism=Nitrosoarchaeum limnia] [strain=SFB1]"	Uncharacterized conserved protein	Uncharacterized conserved protein	no	44151	43654
Nlim_1602	"Nlim_contig51 [organism=Nitrosoarchaeum limnia] [strain=SFB1]"	hypothetical protein	hypothetical protein	no	45913	44141
Nlim_1603	"Nlim_contig51 [organism=Nitrosoarchaeum limnia] [strain=SFB1]"	hypothetical protein	hypothetical protein	no	46162	46644
Nlim_1604	"Nlim_contig51 [organism=Nitrosoarchaeum limnia] [strain=SFB1]"	precorrin-6Y C5,15-methyltransferase (decarboxylating), CbiT subunit	precorrin-6Y C5,15-methyltransferase (decarboxylating), CbiT subunit	no	46655	47242
Nlim_1605	"Nlim_contig51 [organism=Nitrosoarchaeum limnia] [strain=SFB1]"	precorrin-2 C20-methyltransferase	precorrin-2 C20-methyltransferase	no	47279	48001
Nlim_1606	"Nlim_contig51 [organism=Nitrosoarchaeum limnia] [strain=SFB1]"	precorrin-4 C11-methyltransferase	precorrin-4 C11-methyltransferase	no	47994	48779
Nlim_1607	"Nlim_contig51 [organism=Nitrosoarchaeum limnia] [strain=SFB1]"	hypothetical protein	hypothetical protein	no	49422	48772
Nlim_1608	"Nlim_contig51 [organism=Nitrosoarchaeum limnia] [strain=SFB1]"	hypothetical protein	hypothetical protein	no	49686	49495
Nlim_1609	"Nlim_contig51 [organism=Nitrosoarchaeum limnia] [strain=SFB1]"	hypothetical protein	hypothetical protein	no	49795	50562
Nlim_1610	"Nlim_contig51 [organism=Nitrosoarchaeum limnia] [strain=SFB1]"	hypothetical protein	hypothetical protein	no	50712	51569
Nlim_1611	"Nlim_contig51 [organism=Nitrosoarchaeum limnia] [strain=SFB1]"	hypothetical protein	hypothetical protein	no	52253	51609
Nlim_1612	"Nlim_contig51 [organism=Nitrosoarchaeum limnia] [strain=SFB1]"	glutamate racemase	glutamate racemase	no	52361	53122
Nlim_1613	"Nlim_contig51 [organism=Nitrosoarchaeum limnia] [strain=SFB1]"	hypothetical protein	hypothetical protein	yes	53763	54614
Nlim_1614	"Nlim_contig52 [organism=Nitrosoarchaeum limnia] [strain=SFB1]"	hypothetical protein	hypothetical protein	yes	10	3749
Nlim_1615	"Nlim_contig53 [organism=Nitrosoarchaeum limnia] [strain=SFB1]"	hypothetical protein	hypothetical protein	yes	842	1
Nlim_1616	"Nlim_contig54 [organism=Nitrosoarchaeum limnia] [strain=SFB1]"	hypothetical protein	hypothetical protein	yes	2	308
Nlim_1617	"Nlim_contig55 [organism=Nitrosoarchaeum limnia] [strain=SFB1]"	copper binding protein, plastocyanin/azurin family	copper binding protein, plastocyanin/azurin family	yes	3	308
Nlim_1618	"Nlim_contig56 [organism=Nitrosoarchaeum limnia] [strain=SFB1]"	protease inhibitor Kazal-type	protease inhibitor Kazal-type	yes	267	3
Nlim_1619	"Nlim_contig57 [organism=Nitrosoarchaeum limnia] [strain=SFB1]"	membrane-bound proton-translocating pyrophosphatase	membrane-bound proton-translocating pyrophosphatase	yes	231	3
Nlim_1620	"Nlim_contig58 [organism=Nitrosoarchaeum limnia] [strain=SFB1]"	HEAT repeat	HEAT repeat	yes	214	1
Nlim_1621	"Nlim_contig59 [organism=Nitrosoarchaeum limnia] [strain=SFB1]"	hypothetical protein	hypothetical protein	yes	235	1
Nlim_1622	"Nlim_contig60 [organism=Nitrosoarchaeum limnia] [strain=SFB1]"	major facilitator transporter	major facilitator transporter	no	2	484
Nlim_1623	"Nlim_contig60 [organism=Nitrosoarchaeum limnia] [strain=SFB1]"	binding-protein-dependent transport systems inner membrane component	binding-protein-dependent transport systems inner membrane component	yes	955	488
Nlim_1624	"Nlim_contig61 [organism=Nitrosoarchaeum limnia] [strain=SFB1]"	acetylglutamate kinase	acetylglutamate kinase	yes	13	262
Nlim_1625	"Nlim_contig62 [organism=Nitrosoarchaeum limnia] [strain=SFB1]"	DNA repair helicase	DNA repair helicase	yes	1	183
Nlim_1626	"Nlim_contig62 [organism=Nitrosoarchaeum limnia] [strain=SFB1]"	tRNA intron endonuclease	tRNA intron endonuclease	no	779	180
Nlim_1627	"Nlim_contig62 [organism=Nitrosoarchaeum limnia] [strain=SFB1]"	50S ribosomal protein L10e	50S ribosomal protein L10e	no	842	1351
Nlim_1628	"Nlim_contig62 [organism=Nitrosoarchaeum limnia] [strain=SFB1]"	hypothetical protein	hypothetical protein	no	1606	1343
Nlim_1629	"Nlim_contig62 [organism=Nitrosoarchaeum limnia] [strain=SFB1]"	hypothetical protein	hypothetical protein	no	2180	1749
Nlim_1630	"Nlim_contig62 [organism=Nitrosoarchaeum limnia] [strain=SFB1]"	sodium/hydrogen exchanger	sodium/hydrogen exchanger	no	3495	2173
Nlim_1631	"Nlim_contig62 [organism=Nitrosoarchaeum limnia] [strain=SFB1]"	hypothetical protein	hypothetical protein	no	3809	3699
Nlim_1632	"Nlim_contig62 [organism=Nitrosoarchaeum limnia] [strain=SFB1]"	hypothetical protein	hypothetical protein	no	3907	5433
Nlim_1633	"Nlim_contig62 [organism=Nitrosoarchaeum limnia] [strain=SFB1]"	glycosyl transferase family protein	glycosyl transferase family protein	no	7472	5430
Nlim_1634	"Nlim_contig62 [organism=Nitrosoarchaeum limnia] [strain=SFB1]"	4Fe-4S ferredoxin iron-sulfur binding domain-containing protein	4Fe-4S ferredoxin iron-sulfur binding domain-containing protein	no	8474	7524
Nlim_1635	"Nlim_contig62 [organism=Nitrosoarchaeum limnia] [strain=SFB1]"	hypothetical protein	hypothetical protein	no	8750	8511
Nlim_1636	"Nlim_contig62 [organism=Nitrosoarchaeum limnia] [strain=SFB1]"	rhodanese domain-containing protein	rhodanese domain-containing protein	no	9694	8825
Nlim_1637	"Nlim_contig62 [organism=Nitrosoarchaeum limnia] [strain=SFB1]"	ATP-NAD/AcoX kinase	ATP-NAD/AcoX kinase	no	9764	10579
Nlim_1638	"Nlim_contig62 [organism=Nitrosoarchaeum limnia] [strain=SFB1]"	nucleotide binding protein, PINc	nucleotide binding protein, PINc	no	10730	11074
Nlim_1639	"Nlim_contig62 [organism=Nitrosoarchaeum limnia] [strain=SFB1]"	Rhodanese-related sulfurtransferase	Rhodanese-related sulfurtransferase	no	11788	11033
Nlim_1640	"Nlim_contig62 [organism=Nitrosoarchaeum limnia] [strain=SFB1]"	ERCC4 domain-containing protein	ERCC4 domain-containing protein	no	12415	11822
Nlim_1641	"Nlim_contig62 [organism=Nitrosoarchaeum limnia] [strain=SFB1]"	prefoldin, beta subunit	prefoldin, beta subunit	no	12997	12560
Nlim_1642	"Nlim_contig62 [organism=Nitrosoarchaeum limnia] [strain=SFB1]"	hypothetical protein	hypothetical protein	no	13324	13022
Nlim_1643	"Nlim_contig62 [organism=Nitrosoarchaeum limnia] [strain=SFB1]"	hypothetical protein	hypothetical protein	no	13460	13251
Nlim_1644	"Nlim_contig62 [organism=Nitrosoarchaeum limnia] [strain=SFB1]"	exosome complex RNA-binding protein Rrp42	exosome complex RNA-binding protein Rrp42	no	14280	13465
Nlim_1645	"Nlim_contig62 [organism=Nitrosoarchaeum limnia] [strain=SFB1]"	exosome complex exonuclease 1	exosome complex exonuclease 1	no	15014	14277
Nlim_1646	"Nlim_contig62 [organism=Nitrosoarchaeum limnia] [strain=SFB1]"	exosome complex RNA-binding protein Rrp4	exosome complex RNA-binding protein Rrp4	no	15694	15014
Nlim_1647	"Nlim_contig62 [organism=Nitrosoarchaeum limnia] [strain=SFB1]"	putative RNA-associated protein	putative RNA-associated protein	no	16380	15694
Nlim_1648	"Nlim_contig62 [organism=Nitrosoarchaeum limnia] [strain=SFB1]"	hypothetical protein	hypothetical protein	no	16395	16568
Nlim_1649	"Nlim_contig62 [organism=Nitrosoarchaeum limnia] [strain=SFB1]"	hypothetical protein	hypothetical protein	no	16534	16761
Nlim_1650	"Nlim_contig62 [organism=Nitrosoarchaeum limnia] [strain=SFB1]"	hypothetical protein	hypothetical protein	no	16796	17080
Nlim_1651	"Nlim_contig62 [organism=Nitrosoarchaeum limnia] [strain=SFB1]"	hypothetical protein	hypothetical protein	no	17221	17388
Nlim_1652	"Nlim_contig62 [organism=Nitrosoarchaeum limnia] [strain=SFB1]"	hypothetical protein	hypothetical protein	no	17434	17784
Nlim_1653	"Nlim_contig62 [organism=Nitrosoarchaeum limnia] [strain=SFB1]"	hypothetical protein	hypothetical protein	no	17787	17945
Nlim_1654	"Nlim_contig62 [organism=Nitrosoarchaeum limnia] [strain=SFB1]"	hypothetical protein	hypothetical protein	no	18205	18020
Nlim_1655	"Nlim_contig62 [organism=Nitrosoarchaeum limnia] [strain=SFB1]"	RNA polymerase insert	RNA polymerase insert	no	18398	19036
Nlim_1656	"Nlim_contig62 [organism=Nitrosoarchaeum limnia] [strain=SFB1]"	ribosomal protein L15	ribosomal protein L15	no	19082	19429
Nlim_1657	"Nlim_contig62 [organism=Nitrosoarchaeum limnia] [strain=SFB1]"	ribosomal protein L13	ribosomal protein L13	no	19449	19883
Nlim_1658	"Nlim_contig62 [organism=Nitrosoarchaeum limnia] [strain=SFB1]"	ribosomal protein S9	ribosomal protein S9	no	19871	20329
Nlim_1659	"Nlim_contig62 [organism=Nitrosoarchaeum limnia] [strain=SFB1]"	nucleotidyl transferase	nucleotidyl transferase	no	20342	21061
Nlim_1660	"Nlim_contig62 [organism=Nitrosoarchaeum limnia] [strain=SFB1]"	3-isopropylmalate dehydratase, small subunit	3-isopropylmalate dehydratase, small subunit	no	21623	21039
Nlim_1661	"Nlim_contig62 [organism=Nitrosoarchaeum limnia] [strain=SFB1]"	3-isopropylmalate dehydratase, large subunit	3-isopropylmalate dehydratase, large subunit	no	23040	21625
Nlim_1662	"Nlim_contig62 [organism=Nitrosoarchaeum limnia] [strain=SFB1]"	3-isopropylmalate dehydratase, small subunit	3-isopropylmalate dehydratase, small subunit	no	23533	23048
Nlim_1663	"Nlim_contig62 [organism=Nitrosoarchaeum limnia] [strain=SFB1]"	3-isopropylmalate dehydratase	3-isopropylmalate dehydratase	no	24498	23530
Nlim_1664	"Nlim_contig62 [organism=Nitrosoarchaeum limnia] [strain=SFB1]"	hypothetical protein	hypothetical protein	no	24800	24552
Nlim_1665	"Nlim_contig62 [organism=Nitrosoarchaeum limnia] [strain=SFB1]"	Uncharacterized conserved protein	Uncharacterized conserved protein	yes	25570	24861
Nlim_1667	"Nlim_contig62 [organism=Nitrosoarchaeum limnia] [strain=SFB1]"	hypothetical protein	hypothetical protein	no	25697	26500
Nlim_1668	"Nlim_contig62 [organism=Nitrosoarchaeum limnia] [strain=SFB1]"	hypothetical protein	hypothetical protein	no	26851	26546
Nlim_1669	"Nlim_contig62 [organism=Nitrosoarchaeum limnia] [strain=SFB1]"	Permeases of the major facilitator superfamily	Permeases of the major facilitator superfamily	no	26754	28097
Nlim_1670	"Nlim_contig62 [organism=Nitrosoarchaeum limnia] [strain=SFB1]"	hypothetical protein	hypothetical protein	no	28306	28094
Nlim_1671	"Nlim_contig62 [organism=Nitrosoarchaeum limnia] [strain=SFB1]"	hypothetical protein	hypothetical protein	no	28475	28615
Nlim_1672	"Nlim_contig62 [organism=Nitrosoarchaeum limnia] [strain=SFB1]"	hypothetical protein	hypothetical protein	no	28655	28756
Nlim_1673	"Nlim_contig62 [organism=Nitrosoarchaeum limnia] [strain=SFB1]"	hypothetical protein	hypothetical protein	no	28849	28941
Nlim_1674	"Nlim_contig62 [organism=Nitrosoarchaeum limnia] [strain=SFB1]"	hypothetical protein	hypothetical protein	no	30108	29122
Nlim_1675	"Nlim_contig62 [organism=Nitrosoarchaeum limnia] [strain=SFB1]"	histidine kinase	histidine kinase	no	30712	31635
Nlim_1676	"Nlim_contig62 [organism=Nitrosoarchaeum limnia] [strain=SFB1]"	histidine kinase	histidine kinase	no	31685	32782
Nlim_1677	"Nlim_contig62 [organism=Nitrosoarchaeum limnia] [strain=SFB1]"	hypothetical protein	hypothetical protein	no	32820	33185
Nlim_1678	"Nlim_contig62 [organism=Nitrosoarchaeum limnia] [strain=SFB1]"	hypothetical protein	hypothetical protein	no	33290	33595
Nlim_1679	"Nlim_contig62 [organism=Nitrosoarchaeum limnia] [strain=SFB1]"	hypothetical protein	hypothetical protein	no	33644	34192
Nlim_1680	"Nlim_contig62 [organism=Nitrosoarchaeum limnia] [strain=SFB1]"	hypothetical protein	hypothetical protein	no	34526	34203
Nlim_1681	"Nlim_contig62 [organism=Nitrosoarchaeum limnia] [strain=SFB1]"	hypothetical protein	hypothetical protein	no	34626	35159
Nlim_1682	"Nlim_contig62 [organism=Nitrosoarchaeum limnia] [strain=SFB1]"	hypothetical protein	hypothetical protein	no	35592	35152
Nlim_1683	"Nlim_contig62 [organism=Nitrosoarchaeum limnia] [strain=SFB1]"	pyruvate ferredoxin/flavodoxin oxidoreductase, beta subunit	pyruvate ferredoxin/flavodoxin oxidoreductase, beta subunit	no	36604	35642
Nlim_1684	"Nlim_contig62 [organism=Nitrosoarchaeum limnia] [strain=SFB1]"	pyruvate flavodoxin/ferredoxin oxidoreductase domain-containing protein	pyruvate flavodoxin/ferredoxin oxidoreductase domain-containing protein	no	38504	36594
Nlim_1685	"Nlim_contig62 [organism=Nitrosoarchaeum limnia] [strain=SFB1]"	hypothetical protein	hypothetical protein	no	38698	38558
Nlim_1686	"Nlim_contig62 [organism=Nitrosoarchaeum limnia] [strain=SFB1]"	glyoxylate reductase	glyoxylate reductase	no	38753	39724
Nlim_1687	"Nlim_contig62 [organism=Nitrosoarchaeum limnia] [strain=SFB1]"	hypothetical protein	hypothetical protein	no	40302	39928
Nlim_1688	"Nlim_contig62 [organism=Nitrosoarchaeum limnia] [strain=SFB1]"	hypothetical protein	hypothetical protein	no	40586	40329
Nlim_1689	"Nlim_contig62 [organism=Nitrosoarchaeum limnia] [strain=SFB1]"	FAD dependent oxidoreductase	FAD dependent oxidoreductase	yes	40693	41718
Nlim_1690	"Nlim_contig63 [organism=Nitrosoarchaeum limnia] [strain=SFB1]"	2-alkenal reductase	2-alkenal reductase	no	56	304
Nlim_1691	"Nlim_contig63 [organism=Nitrosoarchaeum limnia] [strain=SFB1]"	hypothetical protein	hypothetical protein	no	401	862
Nlim_1692	"Nlim_contig63 [organism=Nitrosoarchaeum limnia] [strain=SFB1]"	hypothetical protein	hypothetical protein	no	1064	1615
Nlim_1693	"Nlim_contig63 [organism=Nitrosoarchaeum limnia] [strain=SFB1]"	hypothetical protein	hypothetical protein	no	1624	1746
Nlim_1694	"Nlim_contig63 [organism=Nitrosoarchaeum limnia] [strain=SFB1]"	hypothetical protein	hypothetical protein	no	2160	1792
Nlim_1695	"Nlim_contig63 [organism=Nitrosoarchaeum limnia] [strain=SFB1]"	pseudouridylate synthase subunit TruB	pseudouridylate synthase subunit TruB	no	3264	2266
Nlim_1696	"Nlim_contig63 [organism=Nitrosoarchaeum limnia] [strain=SFB1]"	cytidylate kinase	cytidylate kinase	no	3821	3261
Nlim_1697	"Nlim_contig63 [organism=Nitrosoarchaeum limnia] [strain=SFB1]"	membrane protein-like protein	membrane protein-like protein	no	4456	3818
Nlim_1698	"Nlim_contig63 [organism=Nitrosoarchaeum limnia] [strain=SFB1]"	adenylate kinase	adenylate kinase	no	5045	4458
Nlim_1699	"Nlim_contig63 [organism=Nitrosoarchaeum limnia] [strain=SFB1]"	preprotein translocase, SecY subunit	preprotein translocase, SecY subunit	no	6453	5023
Nlim_1700	"Nlim_contig63 [organism=Nitrosoarchaeum limnia] [strain=SFB1]"	ribosomal protein L15	ribosomal protein L15	no	6871	6446
Nlim_1701	"Nlim_contig63 [organism=Nitrosoarchaeum limnia] [strain=SFB1]"	50S ribosomal protein L30P	50S ribosomal protein L30P	no	7340	6873
Nlim_1702	"Nlim_contig63 [organism=Nitrosoarchaeum limnia] [strain=SFB1]"	30S ribosomal protein S5P	30S ribosomal protein S5P	no	8093	7347
Nlim_1703	"Nlim_contig63 [organism=Nitrosoarchaeum limnia] [strain=SFB1]"	50S ribosomal protein L18P	50S ribosomal protein L18P	no	8578	8096
Nlim_1704	"Nlim_contig63 [organism=Nitrosoarchaeum limnia] [strain=SFB1]"	ornithine carbamoyltransferase	ornithine carbamoyltransferase	no	9526	8615
Nlim_1705	"Nlim_contig63 [organism=Nitrosoarchaeum limnia] [strain=SFB1]"	signal recognition particle-docking protein FtsY	signal recognition particle-docking protein FtsY	no	10917	9523
Nlim_1706	"Nlim_contig63 [organism=Nitrosoarchaeum limnia] [strain=SFB1]"	prefoldin, alpha subunit	prefoldin, alpha subunit	no	11347	10922
Nlim_1707	"Nlim_contig63 [organism=Nitrosoarchaeum limnia] [strain=SFB1]"	superoxide dismutase	superoxide dismutase	no	12099	11479
Nlim_1708	"Nlim_contig63 [organism=Nitrosoarchaeum limnia] [strain=SFB1]"	peptidase S8 and S53 subtilisin kexin sedolisin	peptidase S8 and S53 subtilisin kexin sedolisin	no	12176	14218
Nlim_1709	"Nlim_contig63 [organism=Nitrosoarchaeum limnia] [strain=SFB1]"	phosphoenolpyruvate carboxykinase	phosphoenolpyruvate carboxykinase	no	15716	14208
Nlim_1710	"Nlim_contig63 [organism=Nitrosoarchaeum limnia] [strain=SFB1]"	hypothetical protein	hypothetical protein	no	15785	15922
Nlim_1711	"Nlim_contig63 [organism=Nitrosoarchaeum limnia] [strain=SFB1]"	ribosomal protein L32e	ribosomal protein L32e	no	15958	16365
Nlim_1712	"Nlim_contig63 [organism=Nitrosoarchaeum limnia] [strain=SFB1]"	50S ribosomal protein L19e	50S ribosomal protein L19e	no	16349	16804
Nlim_1713	"Nlim_contig63 [organism=Nitrosoarchaeum limnia] [strain=SFB1]"	methylated-DNA--protein-cysteine methyltransferase	methylated-DNA--protein-cysteine methyltransferase	no	17100	16801
Nlim_1714	"Nlim_contig63 [organism=Nitrosoarchaeum limnia] [strain=SFB1]"	hypothetical protein	hypothetical protein	no	17996	17097
Nlim_1715	"Nlim_contig63 [organism=Nitrosoarchaeum limnia] [strain=SFB1]"	hypothetical protein	hypothetical protein	no	17913	18086
Nlim_1716	"Nlim_contig63 [organism=Nitrosoarchaeum limnia] [strain=SFB1]"	NusG antitermination factor	NusG antitermination factor	no	18089	18547
Nlim_1717	"Nlim_contig63 [organism=Nitrosoarchaeum limnia] [strain=SFB1]"	ribosomal protein L11	ribosomal protein L11	no	18582	19064
Nlim_1718	"Nlim_contig63 [organism=Nitrosoarchaeum limnia] [strain=SFB1]"	AsnC family transcriptional regulator	AsnC family transcriptional regulator	no	19492	19061
Nlim_1719	"Nlim_contig63 [organism=Nitrosoarchaeum limnia] [strain=SFB1]"	ribosomal protein L1	ribosomal protein L1	no	19683	20345
Nlim_1720	"Nlim_contig63 [organism=Nitrosoarchaeum limnia] [strain=SFB1]"	acidic ribosomal protein P0	acidic ribosomal protein P0	no	20338	21204
Nlim_1721	"Nlim_contig63 [organism=Nitrosoarchaeum limnia] [strain=SFB1]"	hypothetical protein	hypothetical protein	no	21779	21201
Nlim_1722	"Nlim_contig63 [organism=Nitrosoarchaeum limnia] [strain=SFB1]"	50S ribosomal protein L12P	50S ribosomal protein L12P	no	22214	21921
Nlim_1723	"Nlim_contig63 [organism=Nitrosoarchaeum limnia] [strain=SFB1]"	hypothetical protein	hypothetical protein	no	22260	22445
Nlim_1724	"Nlim_contig63 [organism=Nitrosoarchaeum limnia] [strain=SFB1]"	hypothetical protein	hypothetical protein	no	22633	22442
Nlim_1725	"Nlim_contig63 [organism=Nitrosoarchaeum limnia] [strain=SFB1]"	hypothetical protein	hypothetical protein	no	22989	22699
Nlim_1726	"Nlim_contig63 [organism=Nitrosoarchaeum limnia] [strain=SFB1]"	Transposase and inactivated derivatives	Transposase and inactivated derivatives	no	24029	23019
Nlim_1727	"Nlim_contig63 [organism=Nitrosoarchaeum limnia] [strain=SFB1]"	hypothetical protein	hypothetical protein	no	24311	24114
Nlim_1728	"Nlim_contig63 [organism=Nitrosoarchaeum limnia] [strain=SFB1]"	hypothetical protein	hypothetical protein	no	24502	24314
Nlim_1729	"Nlim_contig63 [organism=Nitrosoarchaeum limnia] [strain=SFB1]"	hypothetical protein	hypothetical protein	no	24672	24499
Nlim_1730	"Nlim_contig63 [organism=Nitrosoarchaeum limnia] [strain=SFB1]"	hypothetical protein	hypothetical protein	no	24736	24990
Nlim_1731	"Nlim_contig63 [organism=Nitrosoarchaeum limnia] [strain=SFB1]"	hypothetical protein	hypothetical protein	no	25616	25101
Nlim_1732	"Nlim_contig63 [organism=Nitrosoarchaeum limnia] [strain=SFB1]"	hypothetical protein	hypothetical protein	no	25771	25613
Nlim_1733	"Nlim_contig63 [organism=Nitrosoarchaeum limnia] [strain=SFB1]"	methyltransferase type 11	methyltransferase type 11	no	26677	25805
Nlim_1734	"Nlim_contig63 [organism=Nitrosoarchaeum limnia] [strain=SFB1]"	hypothetical protein	hypothetical protein	no	26772	27026
Nlim_1735	"Nlim_contig63 [organism=Nitrosoarchaeum limnia] [strain=SFB1]"	hypothetical protein	hypothetical protein	no	27125	27967
Nlim_1736	"Nlim_contig63 [organism=Nitrosoarchaeum limnia] [strain=SFB1]"	hypothetical protein	hypothetical protein	no	27971	28789
Nlim_1737	"Nlim_contig63 [organism=Nitrosoarchaeum limnia] [strain=SFB1]"	hypothetical protein	hypothetical protein	no	28956	28786
Nlim_1738	"Nlim_contig63 [organism=Nitrosoarchaeum limnia] [strain=SFB1]"	hypothetical protein	hypothetical protein	no	29191	29030
Nlim_1739	"Nlim_contig63 [organism=Nitrosoarchaeum limnia] [strain=SFB1]"	hypothetical protein	hypothetical protein	no	29809	29408
Nlim_1740	"Nlim_contig63 [organism=Nitrosoarchaeum limnia] [strain=SFB1]"	hypothetical protein	hypothetical protein	no	30341	29979
Nlim_1741	"Nlim_contig63 [organism=Nitrosoarchaeum limnia] [strain=SFB1]"	hypothetical protein	hypothetical protein	no	30340	30555
Nlim_1742	"Nlim_contig63 [organism=Nitrosoarchaeum limnia] [strain=SFB1]"	hypothetical protein	hypothetical protein	no	30804	30478
Nlim_1743	"Nlim_contig63 [organism=Nitrosoarchaeum limnia] [strain=SFB1]"	histidine kinase	histidine kinase	no	30966	32795
Nlim_1744	"Nlim_contig63 [organism=Nitrosoarchaeum limnia] [strain=SFB1]"	response regulator receiver protein	response regulator receiver protein	no	32831	33196
Nlim_1745	"Nlim_contig63 [organism=Nitrosoarchaeum limnia] [strain=SFB1]"	hypothetical protein	hypothetical protein	no	34041	33193
Nlim_1746	"Nlim_contig63 [organism=Nitrosoarchaeum limnia] [strain=SFB1]"	hypothetical protein	hypothetical protein	no	34324	34148
Nlim_1747	"Nlim_contig63 [organism=Nitrosoarchaeum limnia] [strain=SFB1]"	hypothetical protein	hypothetical protein	no	34255	35247
Nlim_1748	"Nlim_contig63 [organism=Nitrosoarchaeum limnia] [strain=SFB1]"	hypothetical protein	hypothetical protein	no	35352	35525
Nlim_1749	"Nlim_contig63 [organism=Nitrosoarchaeum limnia] [strain=SFB1]"	hypothetical protein	hypothetical protein	no	35775	36062
Nlim_1750	"Nlim_contig63 [organism=Nitrosoarchaeum limnia] [strain=SFB1]"	hypothetical protein	hypothetical protein	no	36220	36080
Nlim_1751	"Nlim_contig63 [organism=Nitrosoarchaeum limnia] [strain=SFB1]"	metallophosphoesterase	metallophosphoesterase	no	36997	36251
Nlim_1752	"Nlim_contig63 [organism=Nitrosoarchaeum limnia] [strain=SFB1]"	isocitrate dehydrogenase (NAD(+))	isocitrate dehydrogenase (NAD(+))	no	37097	38128
Nlim_1753	"Nlim_contig63 [organism=Nitrosoarchaeum limnia] [strain=SFB1]"	putative methylase	putative methylase	no	38689	38144
Nlim_1754	"Nlim_contig63 [organism=Nitrosoarchaeum limnia] [strain=SFB1]"	ribosomal RNA adenine methylase transferase	ribosomal RNA adenine methylase transferase	no	39365	38658
Nlim_1755	"Nlim_contig63 [organism=Nitrosoarchaeum limnia] [strain=SFB1]"	hypothetical protein	hypothetical protein	no	39928	39362
Nlim_1756	"Nlim_contig63 [organism=Nitrosoarchaeum limnia] [strain=SFB1]"	RNA polymerase Rpb4	RNA polymerase Rpb4	no	40272	39949
Nlim_1757	"Nlim_contig63 [organism=Nitrosoarchaeum limnia] [strain=SFB1]"	ribosomal protein L21e	ribosomal protein L21e	no	40574	40275
Nlim_1758	"Nlim_contig63 [organism=Nitrosoarchaeum limnia] [strain=SFB1]"	radical SAM protein	radical SAM protein	no	41683	40628
Nlim_1759	"Nlim_contig63 [organism=Nitrosoarchaeum limnia] [strain=SFB1]"	DNA repair and recombination protein RadA	DNA repair and recombination protein RadA	no	42592	41786
Nlim_1760	"Nlim_contig64 [organism=Nitrosoarchaeum limnia] [strain=SFB1]"	radical SAM domain-containing protein	radical SAM domain-containing protein	no	23	583
Nlim_1761	"Nlim_contig64 [organism=Nitrosoarchaeum limnia] [strain=SFB1]"	hypothetical protein	hypothetical protein	no	625	807
Nlim_1762	"Nlim_contig64 [organism=Nitrosoarchaeum limnia] [strain=SFB1]"	radical SAM domain-containing protein	radical SAM domain-containing protein	no	2211	754
Nlim_1763	"Nlim_contig64 [organism=Nitrosoarchaeum limnia] [strain=SFB1]"	oxidoreductase FAD/NAD(P)-binding subunit	oxidoreductase FAD/NAD(P)-binding subunit	no	3133	2306
Nlim_1764	"Nlim_contig64 [organism=Nitrosoarchaeum limnia] [strain=SFB1]"	dihydroorotate dehydrogenase family protein	dihydroorotate dehydrogenase family protein	no	4013	3102
Nlim_1765	"Nlim_contig64 [organism=Nitrosoarchaeum limnia] [strain=SFB1]"	Pre-mRNA processing ribonucleoprotein	Pre-mRNA processing ribonucleoprotein	no	4046	4708
Nlim_1766	"Nlim_contig64 [organism=Nitrosoarchaeum limnia] [strain=SFB1]"	Pre-mRNA processing ribonucleoprotein	Pre-mRNA processing ribonucleoprotein	yes	4705	5277
Nlim_1767	"Nlim_contig65 [organism=Nitrosoarchaeum limnia] [strain=SFB1]"	fibrillarin	fibrillarin	no	87	761
Nlim_1768	"Nlim_contig65 [organism=Nitrosoarchaeum limnia] [strain=SFB1]"	ribonuclease HII	ribonuclease HII	no	1112	762
Nlim_1769	"Nlim_contig65 [organism=Nitrosoarchaeum limnia] [strain=SFB1]"	ribonuclease HII	ribonuclease HII	no	1399	1211
Nlim_1770	"Nlim_contig65 [organism=Nitrosoarchaeum limnia] [strain=SFB1]"	tRNA (guanine-N(2)-)-methyltransferase	tRNA (guanine-N(2)-)-methyltransferase	no	1440	2582
Nlim_1771	"Nlim_contig65 [organism=Nitrosoarchaeum limnia] [strain=SFB1]"	ribosomal RNA methyltransferase RrmJ/FtsJ	ribosomal RNA methyltransferase RrmJ/FtsJ	no	3172	2579
Nlim_1772	"Nlim_contig65 [organism=Nitrosoarchaeum limnia] [strain=SFB1]"	hypothetical protein	hypothetical protein	no	3528	3169
Nlim_1773	"Nlim_contig65 [organism=Nitrosoarchaeum limnia] [strain=SFB1]"	hypothetical protein	hypothetical protein	no	3878	3765
Nlim_1774	"Nlim_contig65 [organism=Nitrosoarchaeum limnia] [strain=SFB1]"	hypothetical protein	hypothetical protein	no	4384	3929
Nlim_1775	"Nlim_contig65 [organism=Nitrosoarchaeum limnia] [strain=SFB1]"	hypothetical protein	hypothetical protein	no	4489	6582
Nlim_1776	"Nlim_contig65 [organism=Nitrosoarchaeum limnia] [strain=SFB1]"	hypothetical protein	hypothetical protein	no	6656	8821
Nlim_1777	"Nlim_contig65 [organism=Nitrosoarchaeum limnia] [strain=SFB1]"	adenine phosphoribosyltransferase	adenine phosphoribosyltransferase	no	8860	9372
Nlim_1778	"Nlim_contig65 [organism=Nitrosoarchaeum limnia] [strain=SFB1]"	methylthioadenosine phosphorylase	methylthioadenosine phosphorylase	no	9372	10163
Nlim_1779	"Nlim_contig65 [organism=Nitrosoarchaeum limnia] [strain=SFB1]"	hypothetical protein	hypothetical protein	no	10444	10160
Nlim_1780	"Nlim_contig65 [organism=Nitrosoarchaeum limnia] [strain=SFB1]"	hypothetical protein	hypothetical protein	no	10848	10450
Nlim_1781	"Nlim_contig65 [organism=Nitrosoarchaeum limnia] [strain=SFB1]"	hypothetical protein	hypothetical protein	no	11224	10871
Nlim_1782	"Nlim_contig65 [organism=Nitrosoarchaeum limnia] [strain=SFB1]"	hypothetical protein	hypothetical protein	no	11481	11260
Nlim_1783	"Nlim_contig65 [organism=Nitrosoarchaeum limnia] [strain=SFB1]"	hypothetical protein	hypothetical protein	no	11614	12015
Nlim_1784	"Nlim_contig65 [organism=Nitrosoarchaeum limnia] [strain=SFB1]"	DNA topoisomerase VI subunit A	DNA topoisomerase VI subunit A	no	13116	12010
Nlim_1785	"Nlim_contig65 [organism=Nitrosoarchaeum limnia] [strain=SFB1]"	DNA topoisomerase VI, B subunit	DNA topoisomerase VI, B subunit	no	14938	13097
Nlim_1786	"Nlim_contig65 [organism=Nitrosoarchaeum limnia] [strain=SFB1]"	putative RNA-processing protein	putative RNA-processing protein	no	15497	14928
Nlim_1787	"Nlim_contig65 [organism=Nitrosoarchaeum limnia] [strain=SFB1]"	non-specific serine/threonine protein kinase	non-specific serine/threonine protein kinase	no	16303	15494
Nlim_1788	"Nlim_contig65 [organism=Nitrosoarchaeum limnia] [strain=SFB1]"	hypothetical protein	hypothetical protein	no	16715	16419
Nlim_1789	"Nlim_contig65 [organism=Nitrosoarchaeum limnia] [strain=SFB1]"	translation initiation factor IF2/IF5	translation initiation factor IF2/IF5	no	17032	16715
Nlim_1790	"Nlim_contig65 [organism=Nitrosoarchaeum limnia] [strain=SFB1]"	hypothetical protein	hypothetical protein	no	17349	17206
Nlim_1791	"Nlim_contig65 [organism=Nitrosoarchaeum limnia] [strain=SFB1]"	hypothetical protein	hypothetical protein	no	17601	18089
Nlim_1792	"Nlim_contig65 [organism=Nitrosoarchaeum limnia] [strain=SFB1]"	hypothetical protein	hypothetical protein	no	18166	19314
Nlim_1793	"Nlim_contig65 [organism=Nitrosoarchaeum limnia] [strain=SFB1]"	undecaprenyl diphosphate synthase	undecaprenyl diphosphate synthase	no	19499	20182
Nlim_1794	"Nlim_contig65 [organism=Nitrosoarchaeum limnia] [strain=SFB1]"	NUDIX hydrolase	NUDIX hydrolase	no	20196	20615
Nlim_1795	"Nlim_contig65 [organism=Nitrosoarchaeum limnia] [strain=SFB1]"	orotidine 5'-phosphate decarboxylase	orotidine 5'-phosphate decarboxylase	no	21335	20595
Nlim_1796	"Nlim_contig65 [organism=Nitrosoarchaeum limnia] [strain=SFB1]"	hypothetical protein	hypothetical protein	no	21990	21316
Nlim_1797	"Nlim_contig65 [organism=Nitrosoarchaeum limnia] [strain=SFB1]"	adenylosuccinate synthetase	adenylosuccinate synthetase	no	23027	22026
Nlim_1798	"Nlim_contig65 [organism=Nitrosoarchaeum limnia] [strain=SFB1]"	hypothetical protein	hypothetical protein	no	23108	23569
Nlim_1799	"Nlim_contig65 [organism=Nitrosoarchaeum limnia] [strain=SFB1]"	hypothetical protein	hypothetical protein	no	24036	23566
Nlim_1800	"Nlim_contig65 [organism=Nitrosoarchaeum limnia] [strain=SFB1]"	hypothetical protein	hypothetical protein	no	23993	24157
Nlim_1801	"Nlim_contig65 [organism=Nitrosoarchaeum limnia] [strain=SFB1]"	hypothetical protein	hypothetical protein	no	24284	24859
Nlim_1802	"Nlim_contig65 [organism=Nitrosoarchaeum limnia] [strain=SFB1]"	hypothetical protein	hypothetical protein	no	24986	25273
Nlim_1803	"Nlim_contig65 [organism=Nitrosoarchaeum limnia] [strain=SFB1]"	hypothetical protein	hypothetical protein	no	25476	25270
Nlim_1804	"Nlim_contig65 [organism=Nitrosoarchaeum limnia] [strain=SFB1]"	hypothetical protein	hypothetical protein	no	25621	25433
Nlim_1805	"Nlim_contig65 [organism=Nitrosoarchaeum limnia] [strain=SFB1]"	THUMP domain-containing protein	THUMP domain-containing protein	no	25629	26039
Nlim_1806	"Nlim_contig65 [organism=Nitrosoarchaeum limnia] [strain=SFB1]"	thiamineS protein	thiamineS protein	no	26804	26031
Nlim_1807	"Nlim_contig65 [organism=Nitrosoarchaeum limnia] [strain=SFB1]"	hypothetical protein	hypothetical protein	no	27173	26853
Nlim_1808	"Nlim_contig65 [organism=Nitrosoarchaeum limnia] [strain=SFB1]"	TatD-related deoxyribonuclease	TatD-related deoxyribonuclease	no	27882	27205
Nlim_1809	"Nlim_contig65 [organism=Nitrosoarchaeum limnia] [strain=SFB1]"	transcription factor CBF/NF-Y/histone domain-containing protein	transcription factor CBF/NF-Y/histone domain-containing protein	no	28054	28269
Nlim_1810	"Nlim_contig65 [organism=Nitrosoarchaeum limnia] [strain=SFB1]"	hypothetical protein	hypothetical protein	no	28442	28648
Nlim_1811	"Nlim_contig65 [organism=Nitrosoarchaeum limnia] [strain=SFB1]"	hypothetical protein	hypothetical protein	no	29051	28791
Nlim_1812	"Nlim_contig65 [organism=Nitrosoarchaeum limnia] [strain=SFB1]"	hypothetical protein	hypothetical protein	no	29085	29900
Nlim_1813	"Nlim_contig65 [organism=Nitrosoarchaeum limnia] [strain=SFB1]"	hypothetical protein	hypothetical protein	no	29961	30080
Nlim_1814	"Nlim_contig65 [organism=Nitrosoarchaeum limnia] [strain=SFB1]"	hypothetical protein	hypothetical protein	no	30387	30187
Nlim_1815	"Nlim_contig65 [organism=Nitrosoarchaeum limnia] [strain=SFB1]"	hypothetical protein	hypothetical protein	no	30544	30380
Nlim_1816	"Nlim_contig65 [organism=Nitrosoarchaeum limnia] [strain=SFB1]"	Uncharacterized protein conserved in bacteria	Uncharacterized protein conserved in bacteria	no	31761	30541
Nlim_1817	"Nlim_contig65 [organism=Nitrosoarchaeum limnia] [strain=SFB1]"	hypothetical protein	hypothetical protein	no	32027	31758
Nlim_1818	"Nlim_contig65 [organism=Nitrosoarchaeum limnia] [strain=SFB1]"	hypothetical protein	hypothetical protein	no	32434	31994
Nlim_1819	"Nlim_contig65 [organism=Nitrosoarchaeum limnia] [strain=SFB1]"	HsdR family type I site-specific deoxyribonuclease	HsdR family type I site-specific deoxyribonuclease	no	35443	32615
Nlim_1820	"Nlim_contig65 [organism=Nitrosoarchaeum limnia] [strain=SFB1]"	restriction modification system DNA specificity subunit	restriction modification system DNA specificity subunit	yes	36693	35436
Nlim_1822	"Nlim_contig65 [organism=Nitrosoarchaeum limnia] [strain=SFB1]"	type I restriction-modification system, M subunit	type I restriction-modification system, M subunit	yes	39764	36686
Nlim_1824	"Nlim_contig65 [organism=Nitrosoarchaeum limnia] [strain=SFB1]"	hypothetical protein	hypothetical protein	no	40677	39844
Nlim_1825	"Nlim_contig65 [organism=Nitrosoarchaeum limnia] [strain=SFB1]"	hypothetical protein	hypothetical protein	no	40761	42962
Nlim_1826	"Nlim_contig65 [organism=Nitrosoarchaeum limnia] [strain=SFB1]"	hypothetical protein	hypothetical protein	no	42931	43788
Nlim_1827	"Nlim_contig65 [organism=Nitrosoarchaeum limnia] [strain=SFB1]"	hypothetical protein	hypothetical protein	no	43855	44628
Nlim_1828	"Nlim_contig65 [organism=Nitrosoarchaeum limnia] [strain=SFB1]"	putative HNH endonuclease	putative HNH endonuclease	no	45313	44825
Nlim_1829	"Nlim_contig65 [organism=Nitrosoarchaeum limnia] [strain=SFB1]"	integrase family protein	integrase family protein	no	46957	45800
Nlim_1830	"Nlim_contig65 [organism=Nitrosoarchaeum limnia] [strain=SFB1]"	blue (type1) copper domain-containing protein	blue (type1) copper domain-containing protein	no	47559	47140
Nlim_1831	"Nlim_contig65 [organism=Nitrosoarchaeum limnia] [strain=SFB1]"	hypothetical protein	hypothetical protein	no	47635	49386
Nlim_1832	"Nlim_contig65 [organism=Nitrosoarchaeum limnia] [strain=SFB1]"	hypothetical protein	hypothetical protein	no	50300	49719
Nlim_1833	"Nlim_contig65 [organism=Nitrosoarchaeum limnia] [strain=SFB1]"	hypothetical protein	hypothetical protein	no	50344	50667
Nlim_1834	"Nlim_contig65 [organism=Nitrosoarchaeum limnia] [strain=SFB1]"	hypothetical protein	hypothetical protein	no	50859	50671
Nlim_1835	"Nlim_contig65 [organism=Nitrosoarchaeum limnia] [strain=SFB1]"	hypothetical protein	hypothetical protein	no	50945	51118
Nlim_1836	"Nlim_contig65 [organism=Nitrosoarchaeum limnia] [strain=SFB1]"	phosphoglucomutase/phosphomannomutase alpha/beta/subunit	phosphoglucomutase/phosphomannomutase alpha/beta/subunit	no	51417	52757
Nlim_1837	"Nlim_contig65 [organism=Nitrosoarchaeum limnia] [strain=SFB1]"	thiamine-monophosphate kinase	thiamine-monophosphate kinase	no	52741	53694
Nlim_1838	"Nlim_contig65 [organism=Nitrosoarchaeum limnia] [strain=SFB1]"	hypothetical protein	hypothetical protein	no	54013	53696
Nlim_1839	"Nlim_contig65 [organism=Nitrosoarchaeum limnia] [strain=SFB1]"	ribosomal protein S11	ribosomal protein S11	no	54117	54602
Nlim_1840	"Nlim_contig65 [organism=Nitrosoarchaeum limnia] [strain=SFB1]"	hypothetical protein	hypothetical protein	no	54910	54599
Nlim_1841	"Nlim_contig65 [organism=Nitrosoarchaeum limnia] [strain=SFB1]"	hypothetical protein	hypothetical protein	no	55326	54910
Nlim_1842	"Nlim_contig65 [organism=Nitrosoarchaeum limnia] [strain=SFB1]"	hypothetical protein	hypothetical protein	no	56771	55323
Nlim_1843	"Nlim_contig65 [organism=Nitrosoarchaeum limnia] [strain=SFB1]"	hypothetical protein	hypothetical protein	no	57076	56852
Nlim_1844	"Nlim_contig65 [organism=Nitrosoarchaeum limnia] [strain=SFB1]"	hypothetical protein	hypothetical protein	no	57196	57510
Nlim_1845	"Nlim_contig65 [organism=Nitrosoarchaeum limnia] [strain=SFB1]"	hypothetical protein	hypothetical protein	no	57677	57802
Nlim_1846	"Nlim_contig65 [organism=Nitrosoarchaeum limnia] [strain=SFB1]"	hypothetical protein	hypothetical protein	no	57995	57768
Nlim_1847	"Nlim_contig65 [organism=Nitrosoarchaeum limnia] [strain=SFB1]"	hypothetical protein	hypothetical protein	no	57961	59088
Nlim_1848	"Nlim_contig65 [organism=Nitrosoarchaeum limnia] [strain=SFB1]"	adenylosuccinate lyase	adenylosuccinate lyase	no	59313	60674
Nlim_1849	"Nlim_contig65 [organism=Nitrosoarchaeum limnia] [strain=SFB1]"	asparagine synthase	asparagine synthase	no	61476	60721
Nlim_1850	"Nlim_contig65 [organism=Nitrosoarchaeum limnia] [strain=SFB1]"	transcriptional coactivator/pterin dehydratase	transcriptional coactivator/pterin dehydratase	no	61544	61822
Nlim_1851	"Nlim_contig65 [organism=Nitrosoarchaeum limnia] [strain=SFB1]"	hypothetical protein	hypothetical protein	no	61880	62695
Nlim_1852	"Nlim_contig65 [organism=Nitrosoarchaeum limnia] [strain=SFB1]"	valyl-tRNA synthetase	valyl-tRNA synthetase	no	62703	65024
Nlim_1853	"Nlim_contig65 [organism=Nitrosoarchaeum limnia] [strain=SFB1]"	hypothetical protein	hypothetical protein	no	65730	65032
Nlim_1854	"Nlim_contig65 [organism=Nitrosoarchaeum limnia] [strain=SFB1]"	hypothetical protein	hypothetical protein	no	66374	65727
Nlim_1855	"Nlim_contig66 [organism=Nitrosoarchaeum limnia] [strain=SFB1]"	hypothetical protein	hypothetical protein	yes	124	1
Nlim_1856	"Nlim_contig66 [organism=Nitrosoarchaeum limnia] [strain=SFB1]"	SNO glutamine amidotransferase	SNO glutamine amidotransferase	no	798	181
Nlim_1857	"Nlim_contig66 [organism=Nitrosoarchaeum limnia] [strain=SFB1]"	pyridoxine biosynthesis protein	pyridoxine biosynthesis protein	no	1763	795
Nlim_1858	"Nlim_contig66 [organism=Nitrosoarchaeum limnia] [strain=SFB1]"	hypothetical protein	hypothetical protein	no	2328	1795
Nlim_1859	"Nlim_contig66 [organism=Nitrosoarchaeum limnia] [strain=SFB1]"	aconitate hydratase	aconitate hydratase	no	4845	2581
Nlim_1860	"Nlim_contig66 [organism=Nitrosoarchaeum limnia] [strain=SFB1]"	hypothetical protein	hypothetical protein	no	5001	5633
Nlim_1861	"Nlim_contig66 [organism=Nitrosoarchaeum limnia] [strain=SFB1]"	hypothetical protein	hypothetical protein	no	6235	5666
Nlim_1862	"Nlim_contig66 [organism=Nitrosoarchaeum limnia] [strain=SFB1]"	AsnC family transcriptional regulator	AsnC family transcriptional regulator	no	6493	6254
Nlim_1863	"Nlim_contig66 [organism=Nitrosoarchaeum limnia] [strain=SFB1]"	hypothetical protein	hypothetical protein	no	6946	6542
Nlim_1864	"Nlim_contig66 [organism=Nitrosoarchaeum limnia] [strain=SFB1]"	hypothetical protein	hypothetical protein	no	6992	7216
Nlim_1865	"Nlim_contig66 [organism=Nitrosoarchaeum limnia] [strain=SFB1]"	hypothetical protein	hypothetical protein	no	7394	7534
Nlim_1866	"Nlim_contig66 [organism=Nitrosoarchaeum limnia] [strain=SFB1]"	phenylalanyl-tRNA synthetase subunit beta	phenylalanyl-tRNA synthetase subunit beta	no	9108	7471
Nlim_1867	"Nlim_contig66 [organism=Nitrosoarchaeum limnia] [strain=SFB1]"	phenylalanyl-tRNA synthetase, alpha subunit	phenylalanyl-tRNA synthetase, alpha subunit	no	10490	9099
Nlim_1868	"Nlim_contig66 [organism=Nitrosoarchaeum limnia] [strain=SFB1]"	tryptophanyl-tRNA synthetase	tryptophanyl-tRNA synthetase	no	10542	11654
Nlim_1869	"Nlim_contig66 [organism=Nitrosoarchaeum limnia] [strain=SFB1]"	hypothetical protein	hypothetical protein	no	11651	11932
Nlim_1870	"Nlim_contig66 [organism=Nitrosoarchaeum limnia] [strain=SFB1]"	hypothetical protein	hypothetical protein	no	12018	11935
Nlim_1871	"Nlim_contig66 [organism=Nitrosoarchaeum limnia] [strain=SFB1]"	hypothetical protein	hypothetical protein	no	13005	12082
Nlim_1872	"Nlim_contig66 [organism=Nitrosoarchaeum limnia] [strain=SFB1]"	hypothetical protein	hypothetical protein	no	13412	13083
Nlim_1873	"Nlim_contig66 [organism=Nitrosoarchaeum limnia] [strain=SFB1]"	cytidyltransferase-like protein	cytidyltransferase-like protein	no	13941	13468
Nlim_1874	"Nlim_contig66 [organism=Nitrosoarchaeum limnia] [strain=SFB1]"	hypothetical protein	hypothetical protein	no	15036	13975
Nlim_1875	"Nlim_contig66 [organism=Nitrosoarchaeum limnia] [strain=SFB1]"	hypothetical protein	hypothetical protein	no	15270	15163
Nlim_1876	"Nlim_contig66 [organism=Nitrosoarchaeum limnia] [strain=SFB1]"	hypothetical protein	hypothetical protein	no	15347	15430
Nlim_1877	"Nlim_contig66 [organism=Nitrosoarchaeum limnia] [strain=SFB1]"	alkyl hydroperoxide reductase/ Thiol specific antioxidant/ Mal allergen	alkyl hydroperoxide reductase/ Thiol specific antioxidant/ Mal allergen	no	15502	16056
Nlim_1878	"Nlim_contig66 [organism=Nitrosoarchaeum limnia] [strain=SFB1]"	putative transcriptional regulator	putative transcriptional regulator	no	17061	16168
Nlim_1879	"Nlim_contig66 [organism=Nitrosoarchaeum limnia] [strain=SFB1]"	transposase	transposase	no	17262	17981
Nlim_1880	"Nlim_contig66 [organism=Nitrosoarchaeum limnia] [strain=SFB1]"	hypothetical protein	hypothetical protein	no	18108	18299
Nlim_1881	"Nlim_contig66 [organism=Nitrosoarchaeum limnia] [strain=SFB1]"	hypothetical protein	hypothetical protein	no	18364	18747
Nlim_1882	"Nlim_contig66 [organism=Nitrosoarchaeum limnia] [strain=SFB1]"	hypothetical protein	hypothetical protein	no	19285	19536
Nlim_1883	"Nlim_contig66 [organism=Nitrosoarchaeum limnia] [strain=SFB1]"	hypothetical protein	hypothetical protein	no	19706	19533
Nlim_1884	"Nlim_contig66 [organism=Nitrosoarchaeum limnia] [strain=SFB1]"	hypothetical protein	hypothetical protein	no	20267	19734
Nlim_1885	"Nlim_contig66 [organism=Nitrosoarchaeum limnia] [strain=SFB1]"	transposase	transposase	no	21391	20264
Nlim_1886	"Nlim_contig66 [organism=Nitrosoarchaeum limnia] [strain=SFB1]"	hypothetical protein	hypothetical protein	no	21462	21593
Nlim_1887	"Nlim_contig66 [organism=Nitrosoarchaeum limnia] [strain=SFB1]"	hypothetical protein	hypothetical protein	no	22647	21595
Nlim_1888	"Nlim_contig66 [organism=Nitrosoarchaeum limnia] [strain=SFB1]"	hypothetical protein	hypothetical protein	no	22784	23170
Nlim_1889	"Nlim_contig66 [organism=Nitrosoarchaeum limnia] [strain=SFB1]"	DNA adenine methylase	DNA adenine methylase	no	24324	23464
Nlim_1890	"Nlim_contig66 [organism=Nitrosoarchaeum limnia] [strain=SFB1]"	hypothetical protein	hypothetical protein	no	25121	24471
Nlim_1891	"Nlim_contig66 [organism=Nitrosoarchaeum limnia] [strain=SFB1]"	hypothetical protein	hypothetical protein	no	25590	25228
Nlim_1892	"Nlim_contig66 [organism=Nitrosoarchaeum limnia] [strain=SFB1]"	ammonia monooxygenase/methane monooxygenase, subunit C	ammonia monooxygenase/methane monooxygenase, subunit C	no	26269	25706
Nlim_1893	"Nlim_contig66 [organism=Nitrosoarchaeum limnia] [strain=SFB1]"	hypothetical protein	hypothetical protein	no	26424	27092
Nlim_1894	"Nlim_contig66 [organism=Nitrosoarchaeum limnia] [strain=SFB1]"	hypothetical protein	hypothetical protein	no	27196	27510
Nlim_1895	"Nlim_contig66 [organism=Nitrosoarchaeum limnia] [strain=SFB1]"	hypothetical protein	hypothetical protein	no	27548	28072
Nlim_1896	"Nlim_contig66 [organism=Nitrosoarchaeum limnia] [strain=SFB1]"	hypothetical protein	hypothetical protein	no	28452	28183
Nlim_1897	"Nlim_contig66 [organism=Nitrosoarchaeum limnia] [strain=SFB1]"	hypothetical protein	hypothetical protein	no	28421	28546
Nlim_1898	"Nlim_contig66 [organism=Nitrosoarchaeum limnia] [strain=SFB1]"	hypothetical protein	hypothetical protein	no	28897	28565
Nlim_1899	"Nlim_contig66 [organism=Nitrosoarchaeum limnia] [strain=SFB1]"	hypothetical protein	hypothetical protein	no	28806	29000
Nlim_1900	"Nlim_contig66 [organism=Nitrosoarchaeum limnia] [strain=SFB1]"	30S ribosomal protein S15P	30S ribosomal protein S15P	no	29025	29474
Nlim_1901	"Nlim_contig66 [organism=Nitrosoarchaeum limnia] [strain=SFB1]"	phosphoesterase DHHA1	phosphoesterase DHHA1	no	29474	30895
Nlim_1902	"Nlim_contig66 [organism=Nitrosoarchaeum limnia] [strain=SFB1]"	hypothetical protein	hypothetical protein	no	30858	31100
Nlim_1903	"Nlim_contig66 [organism=Nitrosoarchaeum limnia] [strain=SFB1]"	seryl-tRNA synthetase	seryl-tRNA synthetase	no	31100	32362
Nlim_1904	"Nlim_contig66 [organism=Nitrosoarchaeum limnia] [strain=SFB1]"	30S ribosomal protein S3Ae	30S ribosomal protein S3Ae	no	32403	33014
Nlim_1905	"Nlim_contig66 [organism=Nitrosoarchaeum limnia] [strain=SFB1]"	hypothetical protein	hypothetical protein	no	33039	33464
Nlim_1906	"Nlim_contig66 [organism=Nitrosoarchaeum limnia] [strain=SFB1]"	hypothetical protein	hypothetical protein	no	33602	33357
Nlim_1907	"Nlim_contig66 [organism=Nitrosoarchaeum limnia] [strain=SFB1]"	geranylgeranyl reductase	geranylgeranyl reductase	no	33641	35098
Nlim_1908	"Nlim_contig66 [organism=Nitrosoarchaeum limnia] [strain=SFB1]"	ATPase	ATPase	no	35132	35929
Nlim_1909	"Nlim_contig66 [organism=Nitrosoarchaeum limnia] [strain=SFB1]"	von Willebrand factor type A	von Willebrand factor type A	no	35930	37492
Nlim_1910	"Nlim_contig66 [organism=Nitrosoarchaeum limnia] [strain=SFB1]"	hypothetical protein	hypothetical protein	no	37981	37601
Nlim_1911	"Nlim_contig66 [organism=Nitrosoarchaeum limnia] [strain=SFB1]"	hypothetical protein	hypothetical protein	yes	38124	38444
Nlim_1912	"Nlim_contig66 [organism=Nitrosoarchaeum limnia] [strain=SFB1]"	redoxin domain-containing protein	redoxin domain-containing protein	no	39623	38502
Nlim_1913	"Nlim_contig66 [organism=Nitrosoarchaeum limnia] [strain=SFB1]"	cytochrome c biogenesis protein transmembrane region	cytochrome c biogenesis protein transmembrane region	no	40359	39628
Nlim_1914	"Nlim_contig66 [organism=Nitrosoarchaeum limnia] [strain=SFB1]"	pyridoxal-5'-phosphate-dependent protein beta subunit	pyridoxal-5'-phosphate-dependent protein beta subunit	no	40452	42140
Nlim_1915	"Nlim_contig66 [organism=Nitrosoarchaeum limnia] [strain=SFB1]"	hypothetical protein	hypothetical protein	no	42143	42598
Nlim_1916	"Nlim_contig66 [organism=Nitrosoarchaeum limnia] [strain=SFB1]"	TATA-box binding family protein	TATA-box binding family protein	no	42667	43230
Nlim_1917	"Nlim_contig66 [organism=Nitrosoarchaeum limnia] [strain=SFB1]"	hypothetical protein	hypothetical protein	no	43275	43496
Nlim_1918	"Nlim_contig66 [organism=Nitrosoarchaeum limnia] [strain=SFB1]"	hypothetical protein	hypothetical protein	no	43567	44154
Nlim_1919	"Nlim_contig66 [organism=Nitrosoarchaeum limnia] [strain=SFB1]"	hypothetical protein	hypothetical protein	no	44860	44144
Nlim_1920	"Nlim_contig66 [organism=Nitrosoarchaeum limnia] [strain=SFB1]"	hypothetical protein	hypothetical protein	no	45183	45007
Nlim_1921	"Nlim_contig66 [organism=Nitrosoarchaeum limnia] [strain=SFB1]"	nitrogen regulatory protein P-II	nitrogen regulatory protein P-II	no	45310	45651
Nlim_1922	"Nlim_contig66 [organism=Nitrosoarchaeum limnia] [strain=SFB1]"	hypothetical protein	hypothetical protein	no	45775	46029
Nlim_1923	"Nlim_contig66 [organism=Nitrosoarchaeum limnia] [strain=SFB1]"	hypothetical protein	hypothetical protein	no	46113	45934
Nlim_1924	"Nlim_contig66 [organism=Nitrosoarchaeum limnia] [strain=SFB1]"	hypothetical protein	hypothetical protein	no	46280	46654
Nlim_1925	"Nlim_contig66 [organism=Nitrosoarchaeum limnia] [strain=SFB1]"	hypothetical protein	hypothetical protein	no	46795	47016
Nlim_1926	"Nlim_contig66 [organism=Nitrosoarchaeum limnia] [strain=SFB1]"	Transcriptional regulators	Transcriptional regulators	no	47540	47013
Nlim_1927	"Nlim_contig66 [organism=Nitrosoarchaeum limnia] [strain=SFB1]"	AsnC family transcriptional regulator	AsnC family transcriptional regulator	no	47789	47550
Nlim_1928	"Nlim_contig66 [organism=Nitrosoarchaeum limnia] [strain=SFB1]"	nifR3 family TIM-barrel protein	nifR3 family TIM-barrel protein	no	48911	47946
Nlim_1929	"Nlim_contig66 [organism=Nitrosoarchaeum limnia] [strain=SFB1]"	thrombospondin type 3 repeat-containing protein	thrombospondin type 3 repeat-containing protein	no	51140	48987
Nlim_1930	"Nlim_contig66 [organism=Nitrosoarchaeum limnia] [strain=SFB1]"	thrombospondin type 3 repeat-containing protein	thrombospondin type 3 repeat-containing protein	no	53308	51155
Nlim_1931	"Nlim_contig66 [organism=Nitrosoarchaeum limnia] [strain=SFB1]"	ATPase	ATPase	no	55699	53321
Nlim_1932	"Nlim_contig66 [organism=Nitrosoarchaeum limnia] [strain=SFB1]"	tRNA-modifying enzyme	tRNA-modifying enzyme	no	55840	56865
Nlim_1933	"Nlim_contig66 [organism=Nitrosoarchaeum limnia] [strain=SFB1]"	RdgB/HAM1 family non-canonical purine NTP pyrophosphatase	RdgB/HAM1 family non-canonical purine NTP pyrophosphatase	no	57391	56825
Nlim_1934	"Nlim_contig66 [organism=Nitrosoarchaeum limnia] [strain=SFB1]"	Mn2+-dependent serine/threonine protein kinase	Mn2+-dependent serine/threonine protein kinase	no	57995	57375
Nlim_1935	"Nlim_contig66 [organism=Nitrosoarchaeum limnia] [strain=SFB1]"	Predicted Co/Zn/Cd cation transporters	Predicted Co/Zn/Cd cation transporters	no	58122	59051
Nlim_1936	"Nlim_contig66 [organism=Nitrosoarchaeum limnia] [strain=SFB1]"	hypothetical protein	hypothetical protein	no	59174	59497
Nlim_1937	"Nlim_contig66 [organism=Nitrosoarchaeum limnia] [strain=SFB1]"	metalloendopeptidase glycoprotease family	metalloendopeptidase glycoprotease family	no	60474	59491
Nlim_1938	"Nlim_contig66 [organism=Nitrosoarchaeum limnia] [strain=SFB1]"	translation-associated GTPase	translation-associated GTPase	no	61675	60476
Nlim_1939	"Nlim_contig66 [organism=Nitrosoarchaeum limnia] [strain=SFB1]"	hypothetical protein	hypothetical protein	no	61740	62288
Nlim_1940	"Nlim_contig66 [organism=Nitrosoarchaeum limnia] [strain=SFB1]"	tRNA-guanine transglycosylase	tRNA-guanine transglycosylase	no	62305	63831
Nlim_1941	"Nlim_contig66 [organism=Nitrosoarchaeum limnia] [strain=SFB1]"	4Fe-4S ferredoxin iron-sulfur binding domain-containing protein	4Fe-4S ferredoxin iron-sulfur binding domain-containing protein	no	64172	63870
Nlim_1942	"Nlim_contig66 [organism=Nitrosoarchaeum limnia] [strain=SFB1]"	hypothetical protein	hypothetical protein	no	64545	64333
Nlim_1943	"Nlim_contig66 [organism=Nitrosoarchaeum limnia] [strain=SFB1]"	beta-lactamase domain-containing protein	beta-lactamase domain-containing protein	no	64659	65924
Nlim_1944	"Nlim_contig66 [organism=Nitrosoarchaeum limnia] [strain=SFB1]"	HhH-GPD family protein	HhH-GPD family protein	no	65926	66768
Nlim_1945	"Nlim_contig66 [organism=Nitrosoarchaeum limnia] [strain=SFB1]"	hypothetical protein	hypothetical protein	no	66940	67269
Nlim_1946	"Nlim_contig66 [organism=Nitrosoarchaeum limnia] [strain=SFB1]"	blue (type1) copper domain-containing protein	blue (type1) copper domain-containing protein	no	67727	67266
Nlim_1947	"Nlim_contig66 [organism=Nitrosoarchaeum limnia] [strain=SFB1]"	cytochrome b/b6 domain-containing protein	cytochrome b/b6 domain-containing protein	no	69367	67781
Nlim_1948	"Nlim_contig66 [organism=Nitrosoarchaeum limnia] [strain=SFB1]"	Rieske (2Fe-2S) domain-containing protein	Rieske (2Fe-2S) domain-containing protein	no	69956	69348
Nlim_1949	"Nlim_contig66 [organism=Nitrosoarchaeum limnia] [strain=SFB1]"	peptidase S8 and S53 subtilisin kexin sedolisin	peptidase S8 and S53 subtilisin kexin sedolisin	no	73830	70000
Nlim_1950	"Nlim_contig66 [organism=Nitrosoarchaeum limnia] [strain=SFB1]"	hypothetical protein	hypothetical protein	no	74829	73864
Nlim_1951	"Nlim_contig66 [organism=Nitrosoarchaeum limnia] [strain=SFB1]"	hypothetical protein	hypothetical protein	no	80118	74935
Nlim_1952	"Nlim_contig66 [organism=Nitrosoarchaeum limnia] [strain=SFB1]"	UBA/THIF-type NAD/FAD binding protein	UBA/THIF-type NAD/FAD binding protein	no	81665	80322
Nlim_1953	"Nlim_contig66 [organism=Nitrosoarchaeum limnia] [strain=SFB1]"	threonine synthase	threonine synthase	no	82879	81665
Nlim_1954	"Nlim_contig66 [organism=Nitrosoarchaeum limnia] [strain=SFB1]"	hypothetical protein	hypothetical protein	no	83098	83712
Nlim_1955	"Nlim_contig66 [organism=Nitrosoarchaeum limnia] [strain=SFB1]"	phosphoribosyl-AMP cyclohydrolase	phosphoribosyl-AMP cyclohydrolase	no	84043	83714
Nlim_1956	"Nlim_contig66 [organism=Nitrosoarchaeum limnia] [strain=SFB1]"	imidazoleglycerol phosphate synthase, cyclase subunit	imidazoleglycerol phosphate synthase, cyclase subunit	no	84870	84067
Nlim_1957	"Nlim_contig66 [organism=Nitrosoarchaeum limnia] [strain=SFB1]"	1-(5-phosphoribosyl)-5-((5-phosphoribosylamino)methylideneamino)imidazole-4-carboxamideisomerase	1-(5-phosphoribosyl)-5-((5-phosphoribosylamino)methylideneamino)imidazole-4-carboxamideisomerase	no	85574	84867
Nlim_1958	"Nlim_contig66 [organism=Nitrosoarchaeum limnia] [strain=SFB1]"	imidazole glycerol phosphate synthase, glutamine amidotransferase subunit	imidazole glycerol phosphate synthase, glutamine amidotransferase subunit	no	86176	85571
Nlim_1959	"Nlim_contig66 [organism=Nitrosoarchaeum limnia] [strain=SFB1]"	imidazoleglycerol-phosphate dehydratase	imidazoleglycerol-phosphate dehydratase	no	86763	86176
Nlim_1960	"Nlim_contig66 [organism=Nitrosoarchaeum limnia] [strain=SFB1]"	hydrolase	hydrolase	no	87764	86790
Nlim_1961	"Nlim_contig66 [organism=Nitrosoarchaeum limnia] [strain=SFB1]"	aminotransferase class I and II	aminotransferase class I and II	no	88588	87761
Nlim_1962	"Nlim_contig66 [organism=Nitrosoarchaeum limnia] [strain=SFB1]"	aminotransferase class I and II	aminotransferase class I and II	no	88830	88645
Nlim_1963	"Nlim_contig66 [organism=Nitrosoarchaeum limnia] [strain=SFB1]"	histidinol dehydrogenase	histidinol dehydrogenase	no	90101	88827
Nlim_1964	"Nlim_contig66 [organism=Nitrosoarchaeum limnia] [strain=SFB1]"	ATP phosphoribosyltransferase	ATP phosphoribosyltransferase	no	91078	90101
Nlim_1965	"Nlim_contig66 [organism=Nitrosoarchaeum limnia] [strain=SFB1]"	hypothetical protein	hypothetical protein	no	91138	92001
Nlim_1966	"Nlim_contig66 [organism=Nitrosoarchaeum limnia] [strain=SFB1]"	hydroxymethylglutaryl-CoA reductase, degradative	hydroxymethylglutaryl-CoA reductase, degradative	no	93255	91996
Nlim_1967	"Nlim_contig66 [organism=Nitrosoarchaeum limnia] [strain=SFB1]"	glucose sorbosone dehydrogenase	glucose sorbosone dehydrogenase	no	94346	93252
Nlim_1968	"Nlim_contig66 [organism=Nitrosoarchaeum limnia] [strain=SFB1]"	hypothetical protein	hypothetical protein	no	94390	94563
Nlim_1969	"Nlim_contig66 [organism=Nitrosoarchaeum limnia] [strain=SFB1]"	hypothetical protein	hypothetical protein	no	95863	94517
Nlim_1970	"Nlim_contig66 [organism=Nitrosoarchaeum limnia] [strain=SFB1]"	diphthamide biosynthesis protein	diphthamide biosynthesis protein	no	95969	96922
Nlim_1971	"Nlim_contig66 [organism=Nitrosoarchaeum limnia] [strain=SFB1]"	TPR repeat-containing protein	TPR repeat-containing protein	no	97527	96925
Nlim_1972	"Nlim_contig66 [organism=Nitrosoarchaeum limnia] [strain=SFB1]"	alcohol dehydrogenase	alcohol dehydrogenase	no	98600	97530
Nlim_1973	"Nlim_contig66 [organism=Nitrosoarchaeum limnia] [strain=SFB1]"	RNA-binding protein	RNA-binding protein	no	98685	99236
Nlim_1974	"Nlim_contig66 [organism=Nitrosoarchaeum limnia] [strain=SFB1]"	prephenate dehydratase	prephenate dehydratase	no	99238	100053
Nlim_1975	"Nlim_contig66 [organism=Nitrosoarchaeum limnia] [strain=SFB1]"	hypothetical protein	hypothetical protein	no	100517	100050
Nlim_1976	"Nlim_contig66 [organism=Nitrosoarchaeum limnia] [strain=SFB1]"	inosine-5'-monophosphate dehydrogenase	inosine-5'-monophosphate dehydrogenase	no	101986	100553
Nlim_1977	"Nlim_contig66 [organism=Nitrosoarchaeum limnia] [strain=SFB1]"	dihydropteroate synthase	dihydropteroate synthase	no	102892	102017
Nlim_1978	"Nlim_contig66 [organism=Nitrosoarchaeum limnia] [strain=SFB1]"	hypothetical protein	hypothetical protein	no	102915	103649
Nlim_1979	"Nlim_contig66 [organism=Nitrosoarchaeum limnia] [strain=SFB1]"	hypothetical protein	hypothetical protein	no	103685	104248
Nlim_1980	"Nlim_contig66 [organism=Nitrosoarchaeum limnia] [strain=SFB1]"	bifunctional GMP synthase/glutamine amidotransferase protein	bifunctional GMP synthase/glutamine amidotransferase protein	no	104253	105776
Nlim_1981	"Nlim_contig66 [organism=Nitrosoarchaeum limnia] [strain=SFB1]"	RpiR family transcriptional regulator	RpiR family transcriptional regulator	no	105939	106907
Nlim_1982	"Nlim_contig66 [organism=Nitrosoarchaeum limnia] [strain=SFB1]"	acylneuraminate cytidylyltransferase	acylneuraminate cytidylyltransferase	no	107122	107892
Nlim_1983	"Nlim_contig66 [organism=Nitrosoarchaeum limnia] [strain=SFB1]"	hypothetical protein	hypothetical protein	no	108750	107929
Nlim_1984	"Nlim_contig66 [organism=Nitrosoarchaeum limnia] [strain=SFB1]"	hypothetical protein	hypothetical protein	no	109003	108821
Nlim_1985	"Nlim_contig66 [organism=Nitrosoarchaeum limnia] [strain=SFB1]"	Fe-S oxidoreductase	Fe-S oxidoreductase	no	110598	109078
Nlim_1986	"Nlim_contig66 [organism=Nitrosoarchaeum limnia] [strain=SFB1]"	hypothetical protein	hypothetical protein	no	111715	110792
Nlim_1987	"Nlim_contig66 [organism=Nitrosoarchaeum limnia] [strain=SFB1]"	NAD-dependent epimerase/dehydratase	NAD-dependent epimerase/dehydratase	no	111927	112433
Nlim_1988	"Nlim_contig66 [organism=Nitrosoarchaeum limnia] [strain=SFB1]"	NAD-dependent epimerase/dehydratase	NAD-dependent epimerase/dehydratase	no	112544	112852
Nlim_1989	"Nlim_contig66 [organism=Nitrosoarchaeum limnia] [strain=SFB1]"	Predicted Fe-S oxidoreductases	Predicted Fe-S oxidoreductases	no	112918	114006
Nlim_1990	"Nlim_contig66 [organism=Nitrosoarchaeum limnia] [strain=SFB1]"	conserved hypothetical protein	conserved hypothetical protein	no	114083	114403
Nlim_1991	"Nlim_contig66 [organism=Nitrosoarchaeum limnia] [strain=SFB1]"	hypothetical protein	hypothetical protein	no	114406	115014
Nlim_1992	"Nlim_contig66 [organism=Nitrosoarchaeum limnia] [strain=SFB1]"	phosphatase/phosphohexomutase	phosphatase/phosphohexomutase	no	115022	115741
Nlim_1993	"Nlim_contig66 [organism=Nitrosoarchaeum limnia] [strain=SFB1]"	Phosphomannomutase	Phosphomannomutase	no	117251	115752
Nlim_1994	"Nlim_contig66 [organism=Nitrosoarchaeum limnia] [strain=SFB1]"	hypothetical protein	hypothetical protein	no	117880	117269
Nlim_1995	"Nlim_contig66 [organism=Nitrosoarchaeum limnia] [strain=SFB1]"	sulfatase	sulfatase	no	118079	119404
Nlim_1996	"Nlim_contig66 [organism=Nitrosoarchaeum limnia] [strain=SFB1]"	hypothetical protein	hypothetical protein	no	120143	119463
Nlim_1997	"Nlim_contig66 [organism=Nitrosoarchaeum limnia] [strain=SFB1]"	hypothetical protein	hypothetical protein	no	120118	120945
Nlim_1998	"Nlim_contig66 [organism=Nitrosoarchaeum limnia] [strain=SFB1]"	sulfatase	sulfatase	yes	121010	122109
Nlim_2000	"Nlim_contig66 [organism=Nitrosoarchaeum limnia] [strain=SFB1]"	Fe-S oxidoreductase	Fe-S oxidoreductase	no	122179	124218
Nlim_2001	"Nlim_contig66 [organism=Nitrosoarchaeum limnia] [strain=SFB1]"	cholinephosphate cytidylyltransferase/choline kinase	cholinephosphate cytidylyltransferase/choline kinase	no	124270	124476
Nlim_2002	"Nlim_contig66 [organism=Nitrosoarchaeum limnia] [strain=SFB1]"	hypothetical protein	hypothetical protein	no	124500	125060
Nlim_2003	"Nlim_contig66 [organism=Nitrosoarchaeum limnia] [strain=SFB1]"	NUDIX hydrolase	NUDIX hydrolase	no	125062	125577
Nlim_2004	"Nlim_contig66 [organism=Nitrosoarchaeum limnia] [strain=SFB1]"	hypothetical protein	hypothetical protein	no	125585	126283
Nlim_2005	"Nlim_contig66 [organism=Nitrosoarchaeum limnia] [strain=SFB1]"	sugar nucleotidyltransferase-like protein	sugar nucleotidyltransferase-like protein	no	126981	126286
Nlim_2006	"Nlim_contig66 [organism=Nitrosoarchaeum limnia] [strain=SFB1]"	Thiamine pyrophosphate-requiring enzymes [acetolactate synthase, pyruvate dehydrogenase (cytochrome), glyoxylate carboligase, phosphonopyruvate decarboxylase]	Thiamine pyrophosphate-requiring enzymes [acetolactate synthase, pyruvate dehydrogenase (cytochrome), glyoxylate carboligase, phosphonopyruvate decarboxylase]	no	127580	127047
[truncated: 122 more rows]

## Sheet: rna
locus tag	contig ID	Annotation	rna type	start	end
Nlim_R0001	Nlim_contig04 [organism=Nitrosoarchaeum limnia] [strain=SFB1]	tRNA-Glu	tRNA	240	165
Nlim_R0002	Nlim_contig62 [organism=Nitrosoarchaeum limnia] [strain=SFB1]	tRNA-Gly1	tRNA	1670	1743
Nlim_R0003	Nlim_contig14 [organism=Nitrosoarchaeum limnia] [strain=SFB1]	tRNA-Leu1	tRNA	2131	2232
Nlim_R0004	Nlim_contig63 [organism=Nitrosoarchaeum limnia] [strain=SFB1]	tRNA-Ser1	tRNA	1725	1628
Nlim_R0005	Nlim_contig14 [organism=Nitrosoarchaeum limnia] [strain=SFB1]	tRNA-Tyr	tRNA	33432	33309
Nlim_R0006	Nlim_contig63 [organism=Nitrosoarchaeum limnia] [strain=SFB1]	tRNA-Ser2	tRNA	36218	36135
Nlim_R0007	Nlim_contig16 [organism=Nitrosoarchaeum limnia] [strain=SFB1]	tRNA-Arg1	tRNA	14325	14399
Nlim_R0008	Nlim_contig65 [organism=Nitrosoarchaeum limnia] [strain=SFB1]	tRNA-Cys	tRNA	47063	47134
Nlim_R0009	Nlim_contig18 [organism=Nitrosoarchaeum limnia] [strain=SFB1]	tRNA-Pro1	tRNA	3354	3427
Nlim_R0010	Nlim_contig65 [organism=Nitrosoarchaeum limnia] [strain=SFB1]	tRNA-Thr1	tRNA	51405	51332
Nlim_R0011	Nlim_contig18 [organism=Nitrosoarchaeum limnia] [strain=SFB1]	RNA component of RNaseP	ncRNA	21144	20866
Nlim_R0012	Nlim_contig66 [organism=Nitrosoarchaeum limnia] [strain=SFB1]	tRNA-Xxx	tRNA	2419	2570
Nlim_R0013	Nlim_contig66 [organism=Nitrosoarchaeum limnia] [strain=SFB1]	tRNA-Ala1	tRNA	15421	15348
Nlim_R0014	Nlim_contig66 [organism=Nitrosoarchaeum limnia] [strain=SFB1]	tRNA-Ile	tRNA	16089	16163
Nlim_R0015	Nlim_contig66 [organism=Nitrosoarchaeum limnia] [strain=SFB1]	tRNA-Thr2	tRNA	23390	23463
Nlim_R0016	Nlim_contig66 [organism=Nitrosoarchaeum limnia] [strain=SFB1]	tRNA-Arg2	tRNA	66802	66876
Nlim_R0017	Nlim_contig20 [organism=Nitrosoarchaeum limnia] [strain=SFB1]	tRNA-Ser3	tRNA	20400	20481
Nlim_R0018	Nlim_contig66 [organism=Nitrosoarchaeum limnia] [strain=SFB1]	tRNA-Met1	tRNA	94462	94519
Nlim_R0019	Nlim_contig25 [organism=Nitrosoarchaeum limnia] [strain=SFB1]	tRNA-Asn	tRNA	3467	3394
Nlim_R0020	Nlim_contig66 [organism=Nitrosoarchaeum limnia] [strain=SFB1]	tRNA-Leu2	tRNA	192053	191969
Nlim_R0021	Nlim_contig66 [organism=Nitrosoarchaeum limnia] [strain=SFB1]	tRNA-Gln	tRNA	198777	198849
Nlim_R0022	Nlim_contig66 [organism=Nitrosoarchaeum limnia] [strain=SFB1]	tRNA-Gly2	tRNA	220650	220723
Nlim_R0023	Nlim_contig27 [organism=Nitrosoarchaeum limnia] [strain=SFB1]	tRNA-Phe	tRNA	18703	18630
Nlim_R0024	Nlim_contig29 [organism=Nitrosoarchaeum limnia] [strain=SFB1]	23S ribosomal RNA	rRNA	132058	129436
Nlim_R0025	Nlim_contig29 [organism=Nitrosoarchaeum limnia] [strain=SFB1]	5.8S ribosomal RNA	rRNA	132359	132217
Nlim_R0026	Nlim_contig29 [organism=Nitrosoarchaeum limnia] [strain=SFB1]	16S ribosomal RNA	rRNA	133992	132524
Nlim_R0027	Nlim_contig33 [organism=Nitrosoarchaeum limnia] [strain=SFB1]	tRNA-Val1	tRNA	46904	46993
Nlim_R0028	Nlim_contig33 [organism=Nitrosoarchaeum limnia] [strain=SFB1]	tRNA-Thr3	tRNA	63280	63354
Nlim_R0029	Nlim_contig40 [organism=Nitrosoarchaeum limnia] [strain=SFB1]	tRNA-Thr4	tRNA	24000	24115
Nlim_R0030	Nlim_contig40 [organism=Nitrosoarchaeum limnia] [strain=SFB1]	tRNA-Xxx	tRNA	71729	71660
Nlim_R0031	Nlim_contig43 [organism=Nitrosoarchaeum limnia] [strain=SFB1]	tRNA-Leu3	tRNA	15077	14993
Nlim_R0032	Nlim_contig43 [organism=Nitrosoarchaeum limnia] [strain=SFB1]	tRNA-His1	tRNA	26686	26615
Nlim_R0033	Nlim_contig43 [organism=Nitrosoarchaeum limnia] [strain=SFB1]	5S ribosomal RNA	rRNA	35478	35359
Nlim_R0034	Nlim_contig43 [organism=Nitrosoarchaeum limnia] [strain=SFB1]	tRNA-Met2	tRNA	41341	41268
Nlim_R0035	Nlim_contig43 [organism=Nitrosoarchaeum limnia] [strain=SFB1]	tRNA-Lys1	tRNA	64660	64733
Nlim_R0036	Nlim_contig43 [organism=Nitrosoarchaeum limnia] [strain=SFB1]	tRNA-Ala2	tRNA	73707	73634
Nlim_R0037	Nlim_contig43 [organism=Nitrosoarchaeum limnia] [strain=SFB1]	tRNA-Pro2	tRNA	74723	74796
Nlim_R0038	Nlim_contig43 [organism=Nitrosoarchaeum limnia] [strain=SFB1]	tRNA-Ser4	tRNA	87155	87072
Nlim_R0039	Nlim_contig44 [organism=Nitrosoarchaeum limnia] [strain=SFB1]	tRNA-Leu4	tRNA	4455	4539
Nlim_R0040	Nlim_contig44 [organism=Nitrosoarchaeum limnia] [strain=SFB1]	tRNA-Ala3	tRNA	10748	10819
Nlim_R0041	Nlim_contig46 [organism=Nitrosoarchaeum limnia] [strain=SFB1]	tRNA-Val2	tRNA	9947	9874
Nlim_R0042	Nlim_contig46 [organism=Nitrosoarchaeum limnia] [strain=SFB1]	tRNA-His2	tRNA	12108	12037
Nlim_R0043	Nlim_contig46 [organism=Nitrosoarchaeum limnia] [strain=SFB1]	tRNA-Met3	tRNA	17387	17314
Nlim_R0044	Nlim_contig47 [organism=Nitrosoarchaeum limnia] [strain=SFB1]	tRNA-Val3	tRNA	149	75
Nlim_R0045	Nlim_contig47 [organism=Nitrosoarchaeum limnia] [strain=SFB1]	tRNA-Lys2	tRNA	7477	7404
Nlim_R0046	Nlim_contig47 [organism=Nitrosoarchaeum limnia] [strain=SFB1]	tRNA-Arg3	tRNA	15705	15779
Nlim_R0047	Nlim_contig48 [organism=Nitrosoarchaeum limnia] [strain=SFB1]	tRNA-Gly3	tRNA	20858	20785
Nlim_R0048	Nlim_contig50 [organism=Nitrosoarchaeum limnia] [strain=SFB1]	tRNA-Val4	tRNA	54808	54735
Nlim_R0049	Nlim_contig50 [organism=Nitrosoarchaeum limnia] [strain=SFB1]	tRNA-Arg4	tRNA	55720	55660
Nlim_R0050	Nlim_contig50 [organism=Nitrosoarchaeum limnia] [strain=SFB1]	tRNA-Pro3	tRNA	97473	97400
